# Supplementary material for: Gene family expansions and contractions are associated with host range in plant pathogens of the genus Colletotrichum
Source: BMC Genomics. 2016 Aug 5;17:555. doi: 10.1186/s12864-016-2917-6 (PMC4974774; doi:10.1186/s12864-016-2917-6)
Supplement: Additional file 1: Table S1. — List of Colletotrichum strains used for the phylogeny shown in Additional file 2: Figure S1, indicating their species designation, complex, strain ID and Genbank accession numbers of the sequences retrieved and used for phylogenetic analyses. Strains included in genome sequence projects are highlighted in bold. (XLSX 67 kb) [file 12864_2016_2917_MOESM1_ESM.xlsx]

## Sheet: Sheet1
Species	Complex	Strain	ITS	GAPDH	ACT	TUB2	Reference
C. lindemuthianum	orbiculare	CBS 144.31	JQ005779	JX546712	JQ005842	JQ005863	Damm et al., 2013
C. bidentis	orbiculare	COAD 1020	KF178481	KF178506	KF178578	KF178602	Damm et al., 2013
C. trifolii	orbiculare	CBS 158.83	KF178478	KF178502	KF178575	KF178599	Damm et al., 2013
C. malvarum	orbiculare	CBS 521.97	KF178480	KF178504	KF178577	KF178601	Damm et al., 2013
C. tebeestii	orbiculare	CBS 522.97	KF178473	KF178505	KF178570	KF178594	Damm et al., 2013
C. spinosum	orbiculare	CBS 515.97	KF178474	KF178498	KF178571	KF178595	Damm et al., 2013
C. orbiculare	orbiculare	MAFF 240422	Genome AN: AMCV00000000				Gan et al., 2012
C. sidae	orbiculare	CBS 504.97	KF178472	KF178497	KF178569	KF178593	Damm et al., 2013
C. cliviae	tropicicola	CBS 125375	JX519223	JX546611	JX519240	JX519249	Cannon et al.,2012
C. tropicicola	tropicicola	BTL07/LC0957	JN050241	JN050230	JN050219	JN050247	Noireung et al., 2012
C. excelsum-altitudum	tropicicola	CGMCC 3.15130	HM751815	KC843502	KC843548	JX625211	Gang et al., 2013
C. dracaenophilum	tropicicola	CBS 118199	JX519222	JX546707	JX519238	JX519247	Cannon et al.,2012
C. yunnanense	tropicicola	CBS 132135	JX546804	JX546706	JX519239	JX519248	Cannon et al.,2012
C. constrictum	boninense	CBS 128504	JQ005238	JQ005325	JQ005586	JQ005672	Damm et al., 2012b
C. dacrycarpi	boninense	CBS 130241	JQ005236	JQ005323	JQ005584	JQ005670	Damm et al., 2012b
C. hippeastri	boninense	CBS 125377	JQ005231	JQ005318	JQ005579	JQ005665	Damm et al., 2012b
C. parsonsiae	boninense	CBS 128525	JQ005233	JQ005320	JQ005581	JQ005667	Damm et al., 2012b
C. brasiliense	boninense	CBS 128501	JQ005235	JQ005322	JQ005583	JQ005669	Damm et al., 2012b
C. novae-zelandiae	boninense	CBS 128505	JQ005228	JQ005315	JQ005576	JQ005662	Damm et al., 2012b
C. petchii	boninense	CBS 378.94	JQ005223	JQ005310	JQ005571	JQ005657	Damm et al., 2012b
C. phyllanthi	boninense	CBS 175.67	JQ005221	JQ005308	JQ005569	JQ005655	Damm et al., 2012b
C. annellatum	boninense	CBS 129826	JQ005222	JQ005309	JQ005570	JQ005656	Damm et al., 2012b
C. karstii	boninense	CBS 127596	JQ005203	JQ005290	JQ005551	JQ005637	Damm et al., 2012b
C. brassicicola	boninense	CBS 101059	JQ005172	JQ005259	JQ005520	JQ005606	Damm et al., 2012b
C. colombiense	boninense	CBS 129818	JQ005174	JQ005261	JQ005522	JQ005608	Damm et al., 2012b
C. beeveri	boninense	CBS 128527	JQ005171	JQ005258	JQ005519	JQ005605	Damm et al., 2012b
C. cymbidiicola	boninense	IMI 347923	JQ005166	JQ005253	JQ005514	JQ005600	Damm et al., 2012b
C. oncidii	boninense	CBS 129828	JQ005169	JQ005256	JQ005517	JQ005603	Damm et al., 2012b
C. torulosum	boninense	CBS 128544	JQ005164	JQ005251	JQ005512	JQ005598	Damm et al., 2012b
C. boninense	boninense	CBS 123755	JQ005153	JQ005240	JQ005501	JQ005588	Damm et al., 2012b
C. sp.	boninense	CBS 123921	JQ005163	JQ005250	JQ005511	JQ005597	Damm et al., 2012b
C. curcumae	truncatum	IMI 288937	GU227893	GU228285	GU227991	GU228187	Damm et al., 2012b
C. truncatum	truncatum	CBS 151.35	GU227862	GU228254	GU227960	GU228156	Cannon et al.,2012
C. musae	gloeosporioides	CBS 116870	JX010146	JX010050	JX009433	HQ596280	Weir et al., 2012
C. asianum	gloeosporioides	ICMP 18580	FJ972612	JX010053	JX009584	JX010406	Weir et al., 2012
C. tropicale	gloeosporioides	CBS 124949	JX010264	JX010007	JX009489	JX010407	Weir et al., 2012
C. aenigma	gloeosporioides	ICMP 18608	JX010244	JX010044	JX009443	JX010389	Weir et al., 2012
C. nupharicola	gloeosporioides	CBS 470.96	JX010187	JX009972	JX009437	JX010398	Weir et al., 2012
C. alienum	gloeosporioides	ICMP 12071	JX010251	JX010028	JX009572	JX010411	Weir et al., 2012
C. salsolae	gloeosporioides	ICMP 19051	JX010242	JX009916	JX009562	JX010403	Weir et al., 2012
C. queenslandicum	gloeosporioides	ICMP 1778	JX010276	JX009934	JX009447	JX010414	Weir et al., 2012
C. fructicola	gloeosporioides	Nara gc5	Genome AN: ANPB00000000				Gan et al., 2012
C. aeschynomenes	gloeosporioides	ICMP 17673	JX010176	JX009930	JX009483	JX010392	Weir et al., 2012
C. siamense	gloeosporioides	ICMP 18578	JX010171	JX009924	FJ907423	JX010404	Weir et al., 2012
C. alatae	gloeosporioides	CBS 304.67	JX010190	JX009990	JX009471	JX010383	Weir et al., 2012
C. gloeosporioides	gloeosporioides	Cg-14	Genome AN: AMYD00000000				Alkan et al., 2013
C. horii	gloeosporioides	NBRC 7478	GQ329690	GQ329681	JX009438	JX010450	Weir et al., 2012
C. xanthorrhoeae	gloeosporioides	BRIP 45094	JX010261	JX009927	JX009478	JX010448	Weir et al., 2012
C. theobromicola	gloeosporioides	CBS 124945	JX010294	JX010006	JX009444	JX010447	Weir et al., 2012
C. ti	gloeosporioides	ICMP 4832	JX010269	JX009952	JX009520	JX010442	Weir et al., 2012
C. cordylinicola	gloeosporioides	MFLUCC 090551	JX010226	JX009975	HM470235	JX010440	Weir et al., 2012
C. aotearoa	gloeosporioides	ICMP 18537	JX010205	JX010005	JX009564	JX010420	Weir et al., 2012
C. psidii	gloeosporioides	CBS 145.29	JX010219	JX009967	JX009515	JX010443	Weir et al., 2012
C. kahawae	gloeosporioides	IMI 319418	JX010231	JX010012	JX009452	JX010444	Weir et al., 2012
G. cingulata "f.sp. camelliae"	gloeosporioides	ICMP 10643	JX010224	JX009908	JX009540	JX010436	Weir et al., 2012
C. clidemiae	gloeosporioides	ICMP 18706	JX010274	JX009909	JX009476	JX010439	Weir et al., 2012
C. chlorophyti	-	IMI 103806	GU227894	GU228286	GU227992	GU228188	Cannon et al.,2012
C. spinaciae	dematium	CBS 128.57	GU227847	GU228239	GU227945	GU228141	Cannon et al.,2012
C. circinans	dematium	CBS 221.81	GU227855	GU228247	GU227953	GU228149	Cannon et al.,2012
C. anthrisci	dematium	CBS 125334	GU227845	GU228237	GU227943	GU228139	Cannon et al.,2012
C. fructi	dematium	CBS 346.37	GU227844	GU228236	GU227942	GU228138	Cannon et al.,2012
C. lineola	dematium	CBS 125337	GU227829	GU228221	GU227927	GU228123	Cannon et al.,2012
C. dematium	dematium	CBS 125.25	GU227819	GU228211	GU227917	GU228113	Cannon et al.,2012
C. nigrum	coccodes	CBS 169.49	JX546838	JX546742	JX546646	JX546885	Liu et al., 2013
C. coccodes	coccodes	CBS 369.75	HM171679	HM171673	HM171667	JX546873	Liu et al., 2013
G. truncata	destructivum	CBS 127604	JQ005766	ND	JQ005829	JQ005850	O'Connell et al., 2012
C. linicola	destructivum	CBS 172.51	JQ005765	ND	JQ005828	JQ005849	O'Connell et al., 2012
C. destructivum	destructivum	CBS 149.34	JQ005764	ND	JQ005827	JQ005848	O'Connell et al., 2012
C. tabacum	destructivum	CBS 161.53	JQ005763	ND	JQ005826	JQ005847	O'Connell et al., 2012
C. higginsianum	destructivum	IMI 349063	Genome AN: CACQ00000000				O'Connell et al., 2012
C. fuscum	destructivum	CBS 130.57	JQ005762	ND	JQ005825	JQ005846	O'Connell et al., 2012
C. guizhouensis	spaethianum	CGMCC 3.15112	JX625158	KC843507	KC843536	JX625185	Gang et al., 2013
C. lilii	spaethianum	CBS 109214	GU227810	GU228202	GU227908	GU228104	Damm et al., 2009
C. spaethianum	spaethianum	CBS 167.49	GU227807	GU228199	GU227905	GU228101	Damm et al., 2009
C. bletillum	spaethianum	CGMCC 3.15117	JX625178	KC843506	KC843542	JX625207	Gang et al., 2013
C. liriopes	spaethianum	CBS 119444	GU227804	GU228196	GU227902	GU228098	Damm et al., 2009
C. verruculosum	spaethianum	IMI 45525	GU227806	GU228198	GU227904	GU228100	Damm et al., 2009
C. tofieldiae	spaethianum	CBS 495.85	GU227801	GU228193	GU227899	GU228095	Damm et al., 2009
C. cereale	graminicola	CGMCC 3.15110	JX625159	KC843517	KC843534	JX625186	Gang et al., 2013
C. hanaui	graminicola	MAFF 305404	JX519217	ND	ND	JX519242	O'Connell et al., 2012
C. echinochloae	graminicola	MAFF 511473	AB439811	ND	ND	ND	Moriwaki and Tsukiboshi, 2009
C. jacksonii	graminicola	MAFF 305460	JX519216	ND	JX519233	JX519241	Gang et al., 2013
C. ochracea	graminicola	CGMCC 3.15104	JX625168	KC843513	KC843527	JX625183	Gang et al., 2013
C. caudasporum	graminicola	CGMCC 3.15106	JX625162	KC843512	KC843526	JX625190	Gang et al., 2013
C. duyunensis	graminicola	CGMCC 3.15105	JX625160	KC843515	KC843530	JX625187	Gang et al., 2013
C. miscanthi	graminicola	CGMCC 3.15116	HM751812	KC843519	KC843531	JX625189	Gang et al., 2013
C. sublineola	graminicola	TX430BB	Genome AN: JMSE00000000				Baroncelli et al., 2014a
C. eremochloae	graminicola	CBS 129661	JX519220	ND	JX519236	JX519245	O'Connell et al., 2012
C. eleusines	graminicola	MAFF 511155	JX519218	ND	JX519234	JX519243	O'Connell et al., 2012
C. endophytum	graminicola	CGMCC 3.15108	JX625177	KC843521	KC843533	JX625206	Gang et al., 2013
C. falcatum	graminicola	CBS 147945	JQ005772	ND	JQ005835	JQ005856	O'Connell et al., 2012
C. nicholsonii	graminicola	MAFF 511115	KC790951	ND	JQ005833	JQ005854	O'Connell et al., 2012
C. paspali	graminicola	MAFF 305403	KC790948	ND	JX519235	JX519244	O'Connell et al., 2012
C. graminicola	graminicola	M1.001	Genome AN: ACOD00000000				O'Connell et al., 2012
C. navitas	graminicola	CBS 125086	JQ005769	ND	JQ005832	JQ005853	O'Connell et al., 2012
C. trichellum	-	CBS 217.64	GU227812	GU228204	GU227910	GU228106	Damm et al., 2009
C. rusci	-	CBS 119206	GU227818	GU228210	GU227916	GU228112	Damm et al., 2009
C. pseudoacutatum	-	CBS 436.77	JQ948480	JQ948811	JQ949801	JQ950131	Damm et al., 2012
C. orchidophilum	-	CBS 632.80	JQ948151	JQ948481	JQ949472	JQ949802	Damm et al., 2012
C. sp. J	-	MAFF 237922	*	*	*	*	Sato and Moriwaki, 2015
C. sp. C	acutatum	MAFF 240237	*	*	*	*	Sato and Moriwaki, 2014
C. godetiae	acutatum	CBS 133.44	JQ948402	JQ948733	JQ949723	JQ950053	Damm et al., 2012
C. pyricola	acutatum	CBS 128531	JQ948445	JQ948776	JQ949766	JQ950096	Damm et al., 2012
C. johnstonii	acutatum	IMI 357027	JQ948443	JQ948774	JQ949764	JQ950094	Damm et al., 2012
C. salicis	acutatum	CBS 607.94	Genome AN: JFFI00000000				this work
C. phormii	acutatum	CBS 118194	JQ948446	JQ948777	JQ949767	JQ950097	Damm et al., 2012
C. australe	acutatum	CBS 116478	JQ948455	JQ948786	JQ949776	JQ950106	Damm et al., 2012
C. kinghornii	acutatum	CBS 198.35	JQ948454	JQ948785	JQ949775	JQ950105	Damm et al., 2012
C. rhombiforme	acutatum	CBS 129953	JQ948457	JQ948788	JQ949778	JQ950108	Damm et al., 2012
C. acerbum	acutatum	CBS 128530	JQ948459	JQ948790	JQ949780	JQ950110	Damm et al., 2012
C. fioriniae	acutatum	PJ7	Genome AN: JARH00000000				Baroncelli et al., 2014b
C. acutatum	acutatum	CBS 112996	JQ005776	JQ948677	JQ005839	JQ005860	Damm et al., 2012
C. abscissum	acutatum	CBS 134727	KC204988	KC205022	KC205073	KC205056	Crous et al., 2015
C. tamarilloi	acutatum	CBS 129814	JQ948184	JQ948514	JQ949505	JQ949835	Damm et al., 2012
C. lupini	acutatum	CBS 109225	JQ948155	JQ948485	JQ949476	JQ949806	Damm et al., 2012
C. cuscutae	acutatum	IMI 304802	JQ948195	JQ948525	JQ949516	JQ949846	Damm et al., 2012
C. limetticola	acutatum	CBS 114.14	JQ948193	JQ948523	JQ949514	JQ949844	Damm et al., 2012
C. costaricense	acutatum	CBS 330.75	JQ948180	JQ948510	JQ949501	JQ949831	Damm et al., 2012
C. paranaense	acutatum	CBS 134729	KC204992	KC205026	KC205077	KC205060	Braganca et al., 2016
C. melonis	acutatum	CBS 159.84	JQ948194	JQ948524	JQ949515	JQ949845	Damm et al., 2012
C. sp. B	acutatum	MAFF 306172	*	*	*	*	Sato and Moriwaki, 2013
C. walleri	acutatum	CBS 125472	JQ948275	JQ948605	JQ949596	JQ949926	Damm et al., 2012
C. cosmi	acutatum	CBS 853.73	JQ948274	JQ948604	JQ949595	JQ949925	Damm et al., 2012
C. chrysanthemi	acutatum	CBS 126518	JQ948271	JQ948601	JQ949592	JQ949922	Damm et al., 2012
C. citri	acutatum	ZJUC41	KC293581	KC293741	KC293621	KC293661	Huang et al., 2013
C. nymphaeae	acutatum	SA-01	Genome AN: JEMN00000000.1				this work
C. scovillei	acutatum	CBS 126529	JQ948267	JQ948597	JQ949588	JQ949918	Damm et al., 2012
C. guajavae	acutatum	IMI 350839	JQ948270	JQ948600	JQ949591	JQ949921	Damm et al., 2012
C. carthami	acutatum	MAFF 239358	*	*	*	*	Sato and Moriwaki, 2012
C. brisbanense	acutatum	CBS 292.67	JQ948291	JQ948621	JQ949612	JQ949942	Damm et al., 2012
C. indonesiense	acutatum	CBS 127551	JQ948288	JQ948618	JQ949609	JQ949939	Damm et al., 2012
C. laticiphilum	acutatum	CBS 112989	JQ948289	JQ948619	JQ949610	JQ949940	Damm et al., 2012
C. sloanei	acutatum	IMI 364297	JQ948287	JQ948617	JQ949608	JQ949938	Damm et al., 2012
C. paxtonii	acutatum	IMI 165753	JQ948285	JQ948615	JQ949606	JQ949936	Damm et al., 2012
C. simmondsii	acutatum	CBS 122122	Genome AN: JFBX00000000				this work
Alkan N, Meng X, Friedlander G, Reuveni E, Sukno S, Sherman A, Thon M, Fluhr R, Prusky D. Global aspects of pacC regulation of pathogenicity genes in Colletotrichum gloeosporioides as revealed by transcriptome analysis. Mol. Plant. Microbe Interact. 2013;26:1345-58.
Baroncelli R, Sanz-Martin JM, Rech GE, Sukno SA, Thon MR. Draft Genome Sequence of Colletotrichum sublineola, a Destructive Pathogen of Cultivated Sorghum. Genome Announc. 2014;2:e00540–14.
Baroncelli R, Sreenivasaprasad S, Sukno SA, Thon MR, Holub E. Draft Genome Sequence of Colletotrichum acutatum sensu lato (Colletotrichum fioriniae). Genome Announc. 2014;2:e00112–4.
Bragança CA, Damm U, Baroncelli R, Massola Júnior NS, Crous PW. Species of the Colletotrichum acutatum complex associated with anthracnose diseases of fruit in Brazil. Fungal Biology 2016;120:547-561.
Cannon PF, Damm U, Johnston PR, Weir BS. Colletotrichum - current status and future directions. Stud Mycol. 2012;73:181-213.
Crous PW, Wingfield MJ, Guarro J, Hernández-Restrepo M, Sutton DA, Acharya K, Barber PA, Boekhout T, Dimitrov RA, Dueñas M, Dutta AK, Gené J, Gouliamova DE, Groenewald M, Lombard L, Morozova OV, Sarkar J, Smith MT, Stchigel AM, Wiederhold NP, Alexandrova AV, Antelmi I, Armengol J, Barnes I, Cano-Lira JF, Castañeda Ruiz RF, Contu M, Courtecuisse PR, da Silveira AL, Decock CA, de Goes A, Edathodu J…
Damm U, Cannon PF, Woudenberg JH, Crous PW. The Colletotrichum acutatum species complex. Stud Mycol. 2012;73:37-113.
Damm U, Cannon PF, Woudenberg JH, Johnston PR, Weir BS, Tan YP, Shivas RG, Crous PW. The Colletotrichum boninense species complex. Stud Mycol. 2012;73:1-36.
Damm U, Woudenberg JHC, Cannon PF, Crous PW. Colletotrichum species with curved conidia from herbaceous hosts. Fungal Divers. 2009;39:45–87.
Damm U, Cannon PF, Liu F, Barreto RW, Guatimosim E, Crous PW. The Colletotrichum orbiculare species complex: important pathogens of field crops and weeds. Fungal Divers. 2013;61:29-59.
Gan P, Ikeda K, Irieda H, Narusaka M, O'Connell RJ, Narusaka Y, Takano Y, Kubo Y, Shirasu K. Comparative genomic and transcriptomic analyses reveal the hemibiotrophic stage shift of Colletotrichum fungi. New Phytol. 2013;197:1236-49.
Tao G, Liu ZY, Liu F, Gao YH, Cai L. Endophytic Colletotrichum species from Bletilla ochracea (Orchidaceae), with descriptions of seven new speices. Fungal Divers. 2013;61:139-164.
Huang F, Chen GQ, Hou X, Fu TS, Cai L, Hyde KD, Li HY. Colletotrichum species associated with cultivated citrus in China. Fungal Divers. 2013;61:61-74.
Liu F, Cai L, Crous PW, Damm U. Circumscription of the anthracnose pathogens Colletotrichum lindemuthianum and C. nigrum. Mycologia 2013;105:844-60.
Moriwaki J and Tsukiboshi T. Colletotrichum echinochloae, a new species on Japanese barnyard millet (Echinochloa utilis). Mycoscience 2009;50:273-280.
Noireung P, Phoulivong S, Liu F, Cai L, Mckenzie EHC, Chukeatirote E, Jones EBG, Bahkali AH, Hyde KD. Novel species of Colletotrichum revealed by morphology and molecular analysis. Cryptog. Mycolog. 2012;33:347–362.
O'Connell RJ, Thon MR, Hacquard S, Amyotte SG, Kleemann J, Torres MF, Damm U, Buiate EA, Epstein L, Alkan N, Altmüller J, Alvarado-Balderrama L, Bauser CA, Becker C, Birren BW, Chen Z, Choi J, Crouch JA, Duvick JP, Farman MA, Gan P, Heiman D, Henrissat B, Howard RJ, Kabbage M, Koch C, Kracher B, Kubo Y, Law AD, Lebrun MH, Lee YH, Miyara I, Moore N, Neumann U, Nordström K, Panaccione DG, Panstruga…
Sato T and Moriwaki J. Molecular re-identification of strains in NIAS Genebank belonging to phylogenetic groups A2 and A4 of the Colletotrichum acutatum species complex. Microbiol. Cult. Coll. 2013;2913─23.
Weir BS, Johnston PR, Damm U. The Colletotrichum gloeosporioides species complex. Stud Mycol. 2012;73:115-99.
Wikee S, Cai L, Pairin N, McKenzie EHC, Su Y-Y, Chukeatirote E, Thi HN, Bahkali AH, Moslem MA, Abdelsalam K, Hyde KD. Colletotrichum species from Jasmine (Jasminum sambac). Fungal Divers. 2011;46:171-182.
* sequences have been retrived from NIAS Genebank (http://www.gene.affrc.go.jp/)
