# Supplementary material for: Gene family expansions and contractions are associated with host range in plant pathogens of the genus Colletotrichum
Source: BMC Genomics. 2016 Aug 5;17:555. doi: 10.1186/s12864-016-2917-6 (PMC4974774; doi:10.1186/s12864-016-2917-6)
Supplement: Additional file 3: Table S2. — InterPro functional domains associated with the proteomes and secretomes of fungal genomes used in this study. (XLSX 645 kb) [file 12864_2016_2917_MOESM3_ESM.xlsx]

## Sheet: proteomes
InterPro Term	CNYM	CSIM	CFIO	CSAL	CGRA	CSUB	CHIG	CFRU	CGLO	CORB	VALF	VDAH	FGRA	FOXY	CPUR	MORY	NCRA
IPR000008 C2 domain	15	17	15	17	16	16	15	17	15	16	8	15	19	24	16	17	16
IPR000009 Protein phosphatase 2A, regulatory subunit PR55	1	1	1	1	1	1	1	1	1	1	1	1	1	1	1	1	2
IPR000011 Ubiquitin/SUMO-activating enzyme E1	2	2	2	2	2	2	2	2	2	2	2	2	2	3	2	2	2
IPR000014 PAS domain	14	14	14	14	14	13	16	13	11	13	11	15	14	19	11	14	14
IPR000022 Carboxyl transferase	3	3	3	3	2	2	3	3	4	2	2	2	2	2	2	2	2
IPR000023 Phosphofructokinase domain	1	1	1	1	1	1	2	1	1	1	1	1	1	1	1	1	1
IPR000026 Guanine-specific ribonuclease N1/T1	3	3	2	3	3	3	2	6	7	4	1	2	2	3	3	2	1
IPR000028 Chloroperoxidase	11	12	11	12	5	5	9	13	12	10	1	1	5	10	1	5	1
IPR000031 N5-carboxyaminoimidazole ribonucleotide mutase PurE domain	1	1	1	1	1	0	1	1	1	1	1	1	1	1	1	1	1
IPR000031 Phosphoribosylaminoimidazole carboxylase PurE domain	0	0	0	0	0	1	0	0	0	0	0	0	0	0	0	0	0
IPR000033 LDLR class B repeat	2	2	2	2	1	1	2	2	2	2	0	0	1	2	0	1	2
IPR000038 Cell division protein GTP binding	6	6	6	6	6	5	7	5	6	6	6	5	6	6	6	6	7
IPR000039 Ribosomal protein L18e	1	0	1	0	1	1	1	0	1	1	1	1	1	1	2	1	1
IPR000043 Adenosylhomocysteinase	1	1	1	1	1	1	1	1	1	1	1	1	1	1	1	1	1
IPR000048 IQ motif, EF-hand binding site	7	6	5	7	6	7	7	5	5	6	7	6	10	5	6	4	5
IPR000049 Electron transfer flavoprotein, beta-subunit, conserved site	1	1	1	1	1	1	1	1	0	1	0	1	1	1	1	0	1
IPR000054 Ribosomal protein L31e	1	1	1	0	1	1	1	1	1	1	1	1	1	1	1	1	1
IPR000056 Ribulose-phosphate 3-epimerase-like	1	1	1	1	1	1	2	1	1	1	1	1	1	1	1	1	1
IPR000058 Zinc finger, AN1-type	1	1	1	1	2	2	3	2	2	2	1	2	2	2	2	2	2
IPR000061 SWAP/Surp	2	2	1	2	2	2	2	2	2	2	2	2	2	2	2	2	2
IPR000064 Endopeptidase, NLPC/P60 domain	0	0	0	0	0	0	0	0	0	0	0	0	0	1	0	0	0
IPR000070 Pectinesterase, catalytic	4	4	4	9	3	3	7	5	5	5	4	4	3	5	1	1	1
IPR000073 Alpha/beta hydrolase fold-1	23	27	22	27	20	19	20	28	30	24	10	13	21	28	8	16	7
IPR000077 Ribosomal protein L39e	0	1	0	1	1	1	1	0	1	1	1	1	1	0	0	1	1
IPR000086 NUDIX hydrolase domain	19	17	17	14	20	19	21	17	14	19	10	12	17	20	10	15	17
IPR000089 Biotin/lipoyl attachment	11	11	11	11	10	10	11	11	7	10	7	7	9	10	7	8	7
IPR000092 Polyprenyl synthetase	4	4	4	3	5	6	9	7	7	7	3	3	5	3	4	9	3
IPR000095 CRIB domain	4	5	5	4	3	3	4	2	4	5	3	3	3	4	2	3	3
IPR000101 Gamma-glutamyltranspeptidase	3	3	3	3	3	3	4	4	3	3	3	3	3	3	3	3	2
IPR000103 Pyridine nucleotide-disulphide oxidoreductase, class-II	4	5	4	6	7	6	6	13	11	9	6	4	9	9	5	5	3
IPR000106 Protein-tyrosine phosphatase/arsenate reductase	0	1	1	1	1	1	1	1	1	1	1	1	1	1	1	1	1
IPR000108 Neutrophil cytosol factor 2 p67phox	1	1	1	1	0	0	1	0	0	1	1	1	1	1	2	1	1
IPR000109 Proton-dependent oligopeptide transporter family	5	5	5	5	7	6	12	7	8	5	2	2	4	6	3	4	2
IPR000111 Glycoside hydrolase, clan GH-D	8	7	7	6	5	4	3	6	5	6	5	5	4	6	1	4	0
IPR000114 Ribosomal protein L16	1	1	1	1	1	1	1	1	1	1	0	1	1	1	1	1	1
IPR000115 Phosphoribosylglycinamide synthetase	1	1	0	2	2	3	1	1	1	2	0	1	2	2	3	1	1
IPR000116 High mobility group, HMG-I/HMG-Y	1	3	3	2	1	1	0	1	1	1	1	1	1	1	0	0	2
IPR000120 Amidase	29	28	28	29	24	26	21	32	32	21	15	15	24	52	8	15	8
IPR000121 PEP-utilising enzyme, C-terminal	0	0	0	0	0	0	0	0	0	0	0	0	1	11	0	0	0
IPR000127 Ubiquitin-activating enzyme repeat	3	3	3	3	3	3	2	3	3	3	3	3	3	3	3	3	3
IPR000131 ATPase, F1 complex, gamma subunit	1	1	1	1	1	1	2	1	2	1	1	1	1	1	1	1	1
IPR000132 Nitrilase/cyanide hydratase, conserved site	4	4	4	4	2	2	7	6	6	3	2	2	4	7	0	1	2
IPR000133 ER lumen protein retaining receptor	2	2	2	1	2	2	2	2	2	2	2	2	2	2	2	2	2
IPR000138 Hydroxymethylglutaryl-CoA lyase, active site	0	0	0	0	0	0	0	0	0	0	0	0	0	1	0	0	0
IPR000146 Fructose-1,6-bisphosphatase class 1/Sedoheputulose-1,7-bisphosphatase	2	2	2	2	2	2	3	2	2	2	2	2	2	2	2	2	2
IPR000156 Ran binding domain	3	2	3	3	3	3	3	3	3	3	3	2	3	2	3	3	3
IPR000159 Ras-association	3	3	3	3	3	3	3	3	2	3	2	2	3	3	3	3	3
IPR000163 Prohibitin	2	2	2	2	2	2	2	2	2	2	2	2	2	2	2	2	2
IPR000164 Histone H3	2	2	1	3	2	2	2	2	1	1	1	2	3	2	1	3	3
IPR000165 Glucoamylase	2	2	2	2	2	2	2	2	1	2	3	3	2	2	1	1	1
IPR000169 Cysteine peptidase, cysteine active site	3	2	3	4	3	2	3	2	3	3	4	4	4	6	1	3	2
IPR000172 Glucose-methanol-choline oxidoreductase, N-terminal	43	43	45	46	34	33	33	53	56	37	29	26	21	34	6	26	9
IPR000175 Sodium:neurotransmitter symporter	2	2	2	2	2	2	3	2	2	2	3	4	3	6	1	3	0
IPR000178 Translation initiation factor aIF-2, bacterial-like	1	1	1	1	1	1	1	1	1	1	1	1	1	1	1	1	1
IPR000182 GNAT domain	54	56	54	51	48	37	42	47	51	44	28	32	55	75	22	36	30
IPR000183 Ornithine/DAP/Arg decarboxylase	1	1	1	1	1	1	1	1	0	1	1	1	1	2	1	1	1
IPR000184 Bacterial surface antigen (D15)	0	0	0	0	1	1	1	1	1	1	1	1	1	1	1	1	1
IPR000192 Aminotransferase, class V/Cysteine desulfurase	13	13	13	14	9	12	9	12	12	8	9	8	11	10	7	8	9
IPR000194 ATPase, F1/V1/A1 complex, alpha/beta subunit, nucleotide-binding domain	4	4	4	4	4	4	4	4	3	4	4	4	4	4	4	4	4
IPR000195 Rab-GTPase-TBC domain	13	12	12	12	12	12	16	12	12	12	11	12	12	11	12	12	12
IPR000196 Ribosomal protein L19/L19e domain	1	1	1	1	1	1	1	1	0	1	1	1	1	1	0	1	1
IPR000198 Rho GTPase-activating protein domain	8	8	8	8	8	8	7	7	8	8	8	8	8	8	8	8	10
IPR000206 Ribosomal protein L7/L12	0	0	0	0	0	1	0	0	0	0	0	0	0	0	0	0	0
IPR000209 Peptidase S8/S53 domain	42	47	44	41	28	35	67	58	52	49	23	22	32	35	31	32	11
IPR000210 BTB/POZ-like	17	18	17	18	20	20	15	34	31	18	10	11	17	26	17	18	12
IPR000212 DNA helicase, UvrD/REP type	1	1	1	1	1	1	1	1	1	1	1	1	2	1	1	1	2
IPR000217 Tubulin	5	5	5	5	6	6	6	5	5	5	4	5	5	5	5	4	5
IPR000218 Ribosomal protein L14b/L23e	2	2	2	2	2	2	2	1	2	2	2	2	2	2	2	2	2
IPR000219 Dbl homology (DH) domain	6	6	5	6	6	6	6	6	5	6	6	6	6	5	6	6	6
IPR000222 Protein phosphatase 2C, manganese/magnesium aspartate binding site	3	3	3	3	3	3	3	3	3	3	2	3	4	4	3	3	3
IPR000223 Peptidase S26A, signal peptidase I	1	1	1	1	2	1	2	2	2	2	2	2	2	1	1	1	2
IPR000225 Armadillo	4	4	3	4	3	5	4	3	2	4	3	2	3	3	3	3	4
IPR000228 RNA 3'-terminal phosphate cyclase	2	2	2	2	2	2	2	2	2	2	2	2	2	2	2	1	2
IPR000231 Ribosomal protein L30e	1	1	1	1	1	1	1	1	2	3	1	1	1	1	3	1	1
IPR000232 Heat shock factor (HSF)-type, DNA-binding	3	3	3	3	3	3	3	3	3	3	3	3	3	5	3	3	3
IPR000235 Ribosomal protein S5/S7	2	2	2	2	2	2	2	2	2	2	2	2	2	2	2	2	2
IPR000237 GRIP	2	2	2	1	2	2	2	2	2	2	2	2	2	2	2	1	2
IPR000241 Putative RNA methylase domain	1	1	1	1	1	1	1	0	1	1	1	1	1	1	1	1	0
IPR000242 Protein-tyrosine phosphatase, receptor/non-receptor type	2	2	2	2	2	2	3	2	2	2	2	2	2	2	2	2	2
IPR000243 Peptidase T1A, proteasome beta-subunit	3	3	3	3	3	3	3	2	2	3	2	3	3	3	3	3	3
IPR000245 V-ATPase proteolipid subunit	3	3	3	4	4	4	4	4	4	4	4	4	5	4	3	4	3
IPR000246 Peptidase T2, asparaginase 2	3	3	4	4	3	3	3	3	3	3	3	4	3	3	2	3	3
IPR000250 Peptidase G1	1	1	1	1	1	1	2	1	0	1	0	0	1	3	1	2	2
IPR000253 Forkhead-associated (FHA) domain	13	12	12	13	12	12	11	10	13	12	13	13	11	10	11	13	12
IPR000254 Cellulose-binding domain, fungal	24	23	24	22	20	20	16	19	20	21	22	28	12	13	3	19	21
IPR000257 Uroporphyrinogen decarboxylase (URO-D)	1	1	1	1	1	1	1	1	1	1	1	1	1	2	1	1	1
IPR000261 EPS15 homology (EH)	4	4	4	4	4	4	3	3	3	4	3	4	4	4	4	4	4
IPR000262 FMN-dependent dehydrogenase	12	12	13	15	9	8	10	20	19	14	9	9	10	20	2	6	4
IPR000266 Ribosomal protein S17	2	2	2	2	2	2	2	2	2	2	2	2	2	2	1	2	2
IPR000268 DNA-directed RNA polymerase, subunit N/Rpb10	0	1	1	1	1	1	0	1	1	1	1	1	1	1	1	2	1
IPR000269 Copper amine oxidase	10	10	10	10	7	7	9	12	12	9	8	6	8	13	1	7	2
IPR000270 Phox/Bem1p	4	4	4	3	4	3	4	4	3	4	3	4	4	4	4	4	4
IPR000271 Ribosomal protein L34	1	1	1	1	1	1	1	1	1	1	1	1	1	1	1	1	1
IPR000276 G protein-coupled receptor, rhodopsin-like	0	1	1	0	0	0	0	0	0	0	0	0	1	0	0	0	0
IPR000277 Cys/Met metabolism, pyridoxal phosphate-dependent enzyme	10	10	10	9	7	7	10	14	12	9	7	7	7	11	6	7	7
IPR000281 Helix-turn-helix protein RpiR	0	0	0	0	0	0	1	0	0	0	0	0	0	0	0	0	0
IPR000283 NADH:ubiquinone oxidoreductase, 75kDa subunit, conserved site	1	1	1	1	1	1	1	1	1	1	1	1	1	1	1	1	1
IPR000286 Histone deacetylase superfamily	4	4	4	4	4	4	4	4	4	4	4	4	4	4	4	4	4
IPR000289 Ribosomal protein S28e	1	1	1	1	1	1	1	1	1	1	2	2	1	1	1	1	1
IPR000291 D-alanine--D-alanine ligase/VANA/B/C, conserved site	0	0	0	0	0	0	0	0	0	0	0	0	0	0	0	0	1
IPR000292 Formate/nitrite transporter	0	0	0	1	0	0	0	0	1	1	0	0	2	2	0	0	1
IPR000297 Peptidyl-prolyl cis-trans isomerase, PpiC-type	2	2	2	2	2	2	2	2	2	2	2	2	1	2	2	2	2
IPR000300 Inositol polyphosphate-related phosphatase	4	4	4	4	4	4	4	4	4	4	4	4	4	4	4	4	5
IPR000304 Pyrroline-5-carboxylate reductase	3	4	3	3	2	2	3	5	5	3	2	2	3	3	1	3	1
IPR000305 GIY-YIG nuclease superfamily	1	1	1	0	1	1	1	1	1	1	1	1	1	0	0	0	1
IPR000306 FYVE zinc finger	5	5	5	5	4	4	4	5	5	5	4	4	5	5	5	5	5
IPR000307 Ribosomal protein S16	1	1	1	1	1	1	1	1	1	1	1	1	1	1	1	1	1
IPR000308 14-3-3 protein	3	3	3	3	3	3	3	2	2	2	2	2	2	2	3	2	3
IPR000312 Glycosyl transferase, family 3	1	1	1	1	1	1	1	1	1	1	1	1	1	1	1	1	1
IPR000313 PWWP domain	1	1	1	1	1	1	1	1	1	1	0	1	1	1	1	1	1
IPR000315 Zinc finger, B-box	0	0	0	0	0	0	2	0	0	0	0	0	0	0	0	0	0
IPR000319 Aspartate-semialdehyde dehydrogenase, conserved site	1	1	1	1	1	1	1	0	1	1	0	1	1	1	1	1	1
IPR000322 Glycoside hydrolase, family 31	9	9	9	8	6	6	7	8	8	6	8	9	8	8	2	6	5
IPR000326 Phosphatidic acid phosphatase type 2/haloperoxidase	9	9	10	8	8	8	7	8	8	8	6	6	7	9	7	8	6
IPR000330 SNF2-related	28	26	27	26	28	30	30	28	29	28	22	23	30	28	19	25	26
IPR000331 Rap GTPase activating protein domain	1	1	1	1	1	1	1	1	1	1	1	1	1	1	1	1	1
IPR000334 Glycoside hydrolase, family 45	1	1	2	1	2	2	1	1	1	1	1	2	1	1	0	1	1
IPR000340 Dual specificity phosphatase, catalytic domain	7	7	7	7	7	7	6	8	7	8	6	7	7	8	6	7	8
IPR000342 Regulator of G protein signalling domain	6	7	7	7	8	8	7	6	6	6	6	6	6	12	4	6	4
IPR000352 Peptide chain release factor class I/class II	3	3	3	3	3	3	2	3	3	3	2	1	3	3	3	2	3
IPR000357 HEAT	0	0	0	0	0	0	0	1	1	1	1	1	0	1	1	0	2
IPR000358 Ribonucleotide reductase small subunit	1	1	1	1	1	1	1	1	1	1	1	1	1	1	1	1	1
IPR000361 FeS cluster biogenesis	2	2	2	2	2	2	1	1	2	2	1	2	2	2	2	2	2
IPR000362 Fumarate lyase family	6	5	5	5	6	5	7	6	6	6	5	5	3	10	5	3	3
IPR000366 GPCR fungal pheromone mating factor, STE2	0	0	0	1	0	0	0	1	1	0	1	1	1	1	1	1	1
IPR000372 Leucine-rich repeat-containing N-terminal	0	0	0	0	0	0	1	0	0	1	0	0	0	0	0	0	0
IPR000374 Phosphatidate cytidylyltransferase	3	3	3	3	3	3	3	3	3	3	1	1	3	3	3	3	2
IPR000375 Dynamin central domain	11	10	11	11	10	14	11	9	8	10	5	6	7	9	6	10	8
IPR000380 DNA topoisomerase, type IA	1	1	1	1	1	1	1	1	1	1	1	1	1	1	1	1	2
IPR000383 X-Pro dipeptidyl-peptidase-like domain	7	7	6	6	4	3	3	17	12	5	0	1	4	9	0	3	2
IPR000385 MoaA/nifB/pqqE, iron-sulphur binding, conserved site	1	1	1	1	1	1	0	1	0	1	0	1	1	1	1	1	1
IPR000387 Protein-tyrosine/Dual specificity phosphatase	8	8	8	8	10	9	8	11	11	9	7	10	11	11	9	12	12
IPR000396 Cyclic-AMP phosphodiesterase, class-II	1	1	1	1	1	1	1	1	1	1	1	1	1	1	1	1	1
IPR000398 Thymidylate synthase	1	1	1	1	1	1	1	0	1	1	1	1	1	1	1	1	1
IPR000399 TPP-binding enzyme, conserved site	2	2	2	2	1	1	2	3	1	1	1	1	2	7	2	1	3
IPR000403 Phosphatidylinositol 3-/4-kinase, catalytic domain	8	8	8	8	8	8	8	8	8	8	7	8	7	6	8	8	8
IPR000406 RHO protein GDP dissociation inhibitor	1	1	1	1	1	1	2	1	1	1	1	1	1	1	1	1	1
IPR000407 Nucleoside phosphatase GDA1/CD39	2	2	2	2	2	2	2	2	2	2	2	2	2	1	2	2	2
IPR000408 Regulator of chromosome condensation, RCC1	5	5	5	5	5	5	5	5	5	5	5	5	5	7	6	6	6
IPR000409 BEACH domain	1	1	1	1	1	1	1	1	1	1	1	1	1	1	1	1	1
IPR000415 Nitroreductase-like	2	3	2	1	1	1	1	3	3	2	1	0	1	5	1	1	1
IPR000417 Hydroxyethylthiazole kinase	1	1	1	1	1	1	1	1	1	1	0	1	1	1	1	1	1
IPR000418 Ets domain	0	0	0	0	0	1	0	0	0	0	0	0	0	0	0	0	0
IPR000420 Yeast PIR protein repeat	0	0	0	0	0	0	0	0	0	0	0	1	0	0	1	1	1
IPR000421 Coagulation factor 5/8 C-terminal type domain	1	1	1	0	0	0	0	1	1	0	0	0	3	4	1	1	2
IPR000422 3,4-dihydroxy-2-butanone 4-phosphate synthase, RibB	1	1	1	1	1	1	1	1	0	1	1	1	1	1	1	1	1
IPR000424 Primosome PriB/single-strand DNA-binding	1	1	1	1	1	1	1	1	2	1	1	1	1	1	1	1	2
IPR000425 Major intrinsic protein	6	6	6	8	5	6	6	6	6	5	4	4	5	8	1	6	1
IPR000426 Proteasome alpha-subunit, N-terminal domain	0	0	0	0	0	7	0	0	0	0	0	0	0	0	0	0	0
IPR000426 Proteasome, alpha-subunit, N-terminal domain	7	7	7	7	7	0	6	7	7	7	5	4	7	7	7	7	7
IPR000432 DNA mismatch repair protein MutS, C-terminal	6	6	6	6	6	6	5	8	6	6	5	6	5	6	5	6	6
IPR000433 Zinc finger, ZZ-type	3	5	4	3	5	5	4	5	3	5	4	3	5	8	4	4	3
IPR000438 Acetyl-CoA carboxylase carboxyl transferase, beta subunit	0	0	0	0	0	0	0	0	1	0	0	0	0	0	0	0	0
IPR000439 Ribosomal protein L15e	0	0	0	0	1	1	1	1	0	1	1	1	1	1	1	1	1
IPR000445 Helix-hairpin-helix motif	1	1	1	1	1	1	1	1	1	1	1	1	1	1	1	1	2
IPR000447 FAD-dependent glycerol-3-phosphate dehydrogenase	1	1	1	1	1	1	2	1	2	1	1	1	1	2	1	1	1
IPR000449 Ubiquitin-associated domain/translation elongation factor EF-Ts, N-terminal	6	6	6	6	6	6	6	4	6	5	5	6	6	5	7	7	5
IPR000453 Chorismate synthase	1	1	1	1	2	3	1	0	2	1	1	1	1	1	1	1	1
IPR000454 ATPase, F0 complex, subunit C	1	1	0	0	1	1	1	1	1	1	1	1	1	1	1	2	1
IPR000456 Ribosomal protein L17	1	1	1	1	1	1	1	1	1	1	0	1	1	1	1	1	1
IPR000462 CDP-alcohol phosphatidyltransferase	5	5	5	5	5	5	7	5	4	5	5	4	5	6	4	5	6
IPR000465 XPA	1	1	1	1	1	1	1	1	1	1	1	1	1	1	1	1	1
IPR000467 G-patch domain	8	8	8	8	9	8	9	9	7	9	8	8	8	7	8	9	9
IPR000473 Ribosomal protein L36	1	1	1	1	1	1	1	1	1	1	1	1	1	1	1	1	1
IPR000477 Reverse transcriptase	11	6	6	8	2	0	5	7	4	4	2	2	2	3	27	2	2
IPR000477 Reverse transcriptase domain	0	0	0	0	0	15	0	0	0	0	0	0	0	0	0	0	0
IPR000488 Death domain	1	1	0	0	0	0	0	0	0	0	0	0	0	0	0	0	0
IPR000489 Pterin-binding	1	1	1	1	1	1	1	1	1	1	1	1	1	1	1	1	1
IPR000490 Glycoside hydrolase, family 17	4	4	4	3	0	2	2	2	2	2	3	4	4	3	1	2	3
IPR000494 EGF receptor, L domain	0	0	0	0	0	0	0	0	0	0	0	0	0	0	0	0	2
IPR000504 RNA recognition motif domain	67	66	64	67	64	65	68	67	59	66	55	59	64	63	63	65	74
IPR000506 Acetohydroxy acid isomeroreductase C-terminal	1	1	1	1	1	1	2	1	1	1	1	1	1	1	1	1	1
IPR000509 Ribosomal protein L36e	1	1	1	1	1	1	1	1	1	1	1	1	1	1	1	1	1
IPR000511 Cytochrome c/c1 haem-lyase	2	2	2	2	2	2	3	2	2	2	2	2	2	2	2	2	2
IPR000514 Glycoside hydrolase, family 39	1	1	1	0	0	0	0	2	1	0	1	1	1	1	0	1	0
IPR000525 Initiator Rep protein	0	0	0	0	0	0	0	0	0	0	0	0	0	0	0	1	0
IPR000529 Ribosomal protein S6	1	1	1	1	1	1	1	1	1	1	1	1	1	1	1	1	1
IPR000530 Ribosomal protein S12e	1	1	1	1	1	1	1	1	1	1	1	1	1	1	1	1	1
IPR000531 TonB-dependent receptor, beta-barrel	0	0	0	1	0	0	0	0	0	0	0	0	0	0	0	0	0
IPR000533 Tropomyosin	1	1	1	1	1	1	1	1	1	1	1	1	2	1	1	1	1
IPR000534 Semialdehyde dehydrogenase, NAD-binding	4	4	3	4	3	3	2	3	5	3	2	2	5	3	3	3	2
IPR000535 MSP domain	1	1	1	1	1	1	1	1	1	1	1	1	1	1	1	1	1
IPR000537 UbiA prenyltransferase family	5	5	5	5	7	5	7	8	8	7	2	3	5	5	1	4	4
IPR000540 Flagellar motor protein MotA, conserved site	0	0	0	0	0	0	0	0	0	0	0	0	0	0	0	1	0
IPR000541 Cytoplasmic tRNA 2-thiolation protein 1	0	0	0	0	0	1	0	0	0	0	0	0	0	0	0	0	0
IPR000542 Acyltransferase ChoActase/COT/CPT	3	3	3	3	4	3	3	3	3	3	2	2	3	2	2	2	2
IPR000544 Octanoyltransferase	1	1	1	1	1	1	1	0	0	1	1	1	1	0	1	1	0
IPR000547 Clathrin, heavy chain/VPS, 7-fold repeat	4	4	4	4	4	5	5	4	4	4	4	4	4	4	4	4	4
IPR000550 7,8-Dihydro-6-hydroxymethylpterin-pyrophosphokinase, HPPK	1	1	1	1	1	1	1	1	1	1	1	1	1	1	1	1	1
IPR000551 MerR-type HTH domain	0	0	0	0	0	1	0	0	0	0	0	0	0	0	0	0	0
IPR000552 Ribosomal protein L44e	1	1	1	1	1	1	1	1	1	1	1	2	1	1	1	1	1
IPR000554 Ribosomal protein S7e	0	1	1	1	1	1	1	1	1	1	1	1	1	1	1	1	1
IPR000555 JAB/MPN domain	8	8	8	8	8	8	8	8	7	8	5	8	8	8	8	8	8
IPR000556 Glycoside hydrolase, 48F	0	0	0	0	0	0	0	0	1	0	0	0	0	0	0	0	0
IPR000558 Histone H2B	1	1	1	1	1	1	1	1	1	1	1	1	1	1	1	1	1
IPR000559 Formate-tetrahydrofolate ligase, FTHFS	1	1	1	1	1	1	1	1	0	1	1	1	1	1	1	1	2
IPR000560 Histidine phosphatase superfamily, clade-2	10	9	9	10	11	10	12	7	9	11	6	7	11	14	8	12	5
IPR000566 Lipocalin/cytosolic fatty-acid binding domain	1	1	1	1	1	1	0	1	1	1	1	1	0	0	0	1	0
IPR000569 HECT	6	6	5	6	6	6	6	6	5	6	6	7	6	6	6	6	7
IPR000571 Zinc finger, CCCH-type	21	21	21	21	17	16	17	15	15	19	14	16	19	20	16	18	16
IPR000572 Oxidoreductase, molybdopterin-binding domain	4	4	4	3	5	5	5	5	5	5	3	4	3	6	3	3	3
IPR000573 Aconitase A/isopropylmalate dehydratase small subunit, swivel	6	6	5	6	5	6	7	7	7	6	5	4	5	5	4	5	4
IPR000581 Dihydroxy-acid/6-phosphogluconate dehydratase	4	4	4	4	3	3	5	4	3	4	4	4	3	4	1	3	2
IPR000582 Acyl-CoA-binding protein, ACBP	1	1	2	2	2	2	2	2	2	2	2	2	2	2	2	2	2
IPR000583 Class II glutamine amidotransferase domain	9	8	9	9	7	8	9	8	8	7	4	5	6	4	5	6	5
IPR000587 Creatinase	2	1	1	2	2	2	2	2	2	2	1	1	1	4	1	1	1
IPR000589 Ribosomal protein S15	2	2	2	2	2	2	2	2	2	2	1	2	2	2	2	2	2
IPR000590 Hydroxymethylglutaryl-coenzyme A synthase, active site	1	1	1	1	2	1	1	1	1	1	1	0	1	1	0	1	1
IPR000591 DEP domain	4	4	4	4	4	4	5	3	3	4	4	4	5	11	4	4	4
IPR000592 Ribosomal protein S27e	1	1	1	1	1	1	0	1	1	1	1	1	1	1	1	1	1
IPR000593 RasGAP protein, C-terminal	2	2	2	2	2	2	2	2	2	2	1	2	2	2	2	2	2
IPR000594 UBA/THIF-type NAD/FAD binding fold	8	8	8	8	8	8	9	8	7	8	8	7	8	9	8	8	8
IPR000595 Cyclic nucleotide-binding domain	4	4	4	5	4	4	3	6	6	5	4	3	5	7	4	4	4
IPR000597 Ribosomal protein L3	2	2	2	2	2	2	3	2	2	2	2	2	2	2	2	2	2
IPR000600 ROK	0	0	0	0	0	0	0	0	1	0	0	0	0	0	0	0	0
IPR000601 PKD domain	0	0	0	0	0	0	0	1	1	0	1	0	0	3	0	0	0
IPR000602 Glycoside hydrolase family 38, N-terminal domain	2	2	2	2	2	2	1	2	2	1	2	2	1	1	1	2	1
IPR000608 Ubiquitin-conjugating enzyme, E2	22	20	21	19	22	21	21	22	20	19	19	21	20	21	19	19	20
IPR000612 Proteolipid membrane potential modulator	3	2	2	2	3	4	4	2	3	3	3	2	2	4	2	4	4
IPR000614 Uncharacterised protein family UPF0067, conserved site	1	1	1	1	1	1	1	1	1	1	1	1	1	1	1	1	1
IPR000620 Drug/metabolite transporter	3	3	3	3	2	1	3	3	4	3	2	1	2	4	4	4	1
IPR000623 Shikimate kinase/Threonine synthase-like 1	4	4	4	4	3	3	3	4	4	4	4	3	5	5	2	3	3
IPR000626 Ubiquitin domain	11	10	11	11	13	13	14	15	12	14	11	12	12	13	13	10	13
IPR000627 Intradiol ring-cleavage dioxygenase, C-terminal	15	14	15	10	8	6	6	15	14	12	4	4	6	8	2	5	4
IPR000629 RNA helicase, ATP-dependent, DEAD-box, conserved site	20	21	21	21	21	21	20	18	18	21	19	20	21	21	21	21	20
IPR000630 Ribosomal protein S8	3	3	3	2	2	2	2	2	2	2	2	2	3	2	1	2	2
IPR000631 YjeF C-terminal domain, carbohydrate kinase-related	1	1	1	1	1	1	1	0	1	1	1	1	1	1	1	1	1
IPR000633 Vinculin, conserved site	0	0	0	0	0	0	0	0	0	1	0	0	0	0	0	0	0
IPR000634 Serine/threonine dehydratase, pyridoxal-phosphate-binding site	4	5	5	4	3	4	2	3	4	4	3	4	1	2	5	3	4
IPR000637 HMG-I/HMG-Y, DNA-binding, conserved site	1	2	1	1	1	2	0	1	1	0	2	0	1	1	3	1	3
IPR000639 Epoxide hydrolase-like	19	18	18	15	12	12	11	16	18	13	6	5	15	22	2	13	3
IPR000640 Translation elongation factor EFG, V domain	6	6	5	4	6	6	6	5	5	6	5	5	6	6	6	6	6
IPR000641 CbxX/CfqX	2	2	2	3	1	1	1	1	2	1	1	0	3	3	1	3	1
IPR000642 Peptidase M41	2	2	2	2	2	2	2	2	2	2	2	2	2	2	2	2	2
IPR000644 CBS domain	11	10	10	10	10	9	10	10	8	10	7	7	9	11	10	9	9
IPR000648 Oxysterol-binding protein	6	6	6	6	6	6	8	6	5	6	6	6	7	7	5	6	6
IPR000649 Initiation factor 2B-related	5	4	5	5	5	5	5	5	5	5	3	5	5	9	4	5	5
IPR000651 Ras-like guanine nucleotide exchange factor, N-terminal	4	4	4	4	4	4	4	4	4	4	3	3	4	4	4	4	4
IPR000652 Triosephosphate isomerase	2	2	2	2	2	2	2	2	2	2	2	2	1	1	2	2	2
IPR000653 DegT/DnrJ/EryC1/StrS aminotransferase	1	0	0	0	0	1	0	0	0	1	0	0	1	0	0	0	0
IPR000659 Pyridoxamine 5'-phosphate oxidase	1	1	1	1	1	1	2	2	1	1	1	1	2	2	1	1	1
IPR000669 Mannitol dehydrogenase	2	2	2	2	2	2	1	2	2	2	1	1	1	2	1	2	1
IPR000672 Tetrahydrofolate dehydrogenase/cyclohydrolase	2	3	3	3	2	2	1	3	1	2	2	2	3	3	2	2	3
IPR000674 Aldehyde oxidase/xanthine dehydrogenase, a/b hammerhead	1	1	1	1	1	1	1	2	2	1	1	1	1	2	1	1	1
IPR000675 Cutinase	18	18	18	20	12	11	14	16	17	16	15	14	12	12	4	18	3
IPR000677 2S globulin	1	1	1	1	1	1	1	1	0	1	0	0	2	1	0	0	0
IPR000679 Zinc finger, GATA-type	8	8	7	6	9	9	6	7	7	6	6	6	7	8	3	9	6
IPR000682 Protein-L-isoaspartate(D-aspartate) O-methyltransferase	0	1	0	1	1	1	1	1	2	1	1	1	1	1	1	1	1
IPR000683 Oxidoreductase, N-terminal	27	26	27	24	13	13	10	31	27	18	14	14	17	19	4	10	6
IPR000684 RNA polymerase II, heptapeptide repeat, eukaryotic	1	1	1	1	1	1	1	0	0	1	1	1	1	1	1	1	1
IPR000687 RIO kinase	2	2	2	2	1	2	1	1	2	1	1	1	1	1	1	1	1
IPR000690 Zinc finger, C2H2-type matrin	3	3	3	3	3	3	3	3	3	3	2	2	3	3	3	3	3
IPR000692 Fibrillarin	2	2	2	2	2	2	3	2	2	2	2	2	2	1	2	2	2
IPR000697 WH1/EVH1	1	1	1	1	1	1	1	1	1	1	1	1	1	1	1	1	1
IPR000700 PAS-associated, C-terminal	3	3	3	3	3	3	3	3	2	3	3	2	2	7	2	4	4
IPR000701 Succinate dehydrogenase/Fumarate reductase, transmembrane subunit	1	1	1	1	1	1	1	0	1	1	1	1	2	2	2	1	1
IPR000702 Ribosomal protein L6	2	2	2	2	2	2	2	2	2	2	2	2	2	1	1	2	2
IPR000704 Casein kinase II, regulatory subunit	3	3	2	3	2	3	3	3	3	3	2	4	3	2	3	3	3
IPR000705 Galactokinase	1	1	1	1	1	1	0	1	0	1	1	1	1	1	1	1	1
IPR000706 N-acetyl-gamma-glutamyl-phosphate reductase, type 1	1	1	1	1	1	1	1	1	1	1	0	1	1	1	1	1	1
IPR000711 ATPase, F1 complex, OSCP/delta subunit	1	1	1	1	1	1	1	1	2	1	1	1	1	1	1	1	1
IPR000715 Glycosyl transferase, family 4	1	1	1	1	1	1	1	1	1	1	1	0	1	1	1	1	1
IPR000717 Proteasome component (PCI) domain	14	14	14	14	14	14	13	13	14	14	9	13	14	13	14	14	14
IPR000718 Peptidase M13	2	2	2	2	2	3	3	2	2	2	2	1	1	2	0	1	0
IPR000719 Protein kinase domain	132	122	124	125	110	118	148	140	138	121	113	138	123	193	216	124	118
IPR000722 RNA polymerase, alpha subunit	3	3	3	3	3	3	3	3	3	3	3	3	3	2	3	3	3
IPR000727 Target SNARE coiled-coil domain	11	10	10	11	11	11	11	8	8	11	7	8	10	10	10	10	9
IPR000728 AIR synthase related protein, N-terminal domain	2	1	1	2	2	2	2	2	1	2	2	2	2	2	3	2	2
IPR000730 Proliferating cell nuclear antigen, PCNA	2	2	2	2	2	2	2	2	2	2	2	2	2	1	1	2	2
IPR000731 Sterol-sensing domain	3	3	3	3	3	3	4	3	2	3	3	3	3	3	3	3	3
IPR000740 GrpE nucleotide exchange factor	1	1	1	1	1	1	2	1	1	1	1	1	1	1	1	1	1
IPR000742 Epidermal growth factor-like domain	2	2	2	2	3	2	3	4	2	4	4	4	3	3	1	3	1
IPR000743 Glycoside hydrolase, family 28	17	17	16	17	7	9	12	22	21	17	13	12	6	15	5	3	2
IPR000744 NSF attachment protein	1	1	1	1	1	1	1	1	1	1	1	1	1	1	1	1	1
IPR000751 M-phase inducer phosphatase	1	1	1	1	1	1	1	0	1	1	1	1	1	1	1	1	1
IPR000754 Ribosomal protein S9	2	2	2	2	2	2	3	2	2	2	2	2	2	2	2	2	2
IPR000757 Glycoside hydrolase, family 16	19	20	20	20	21	23	23	19	22	23	10	12	20	25	14	17	15
IPR000760 Inositol monophosphatase	4	4	4	4	4	4	5	4	4	4	3	4	5	5	4	3	5
IPR000763 Catalase-peroxidase haem	2	2	2	2	2	2	2	2	2	2	2	2	2	6	1	2	1
IPR000764 Uridine kinase	2	2	2	1	2	2	2	1	2	1	1	1	2	2	2	2	2
IPR000767 Disease resistance protein	2	1	3	2	0	0	0	2	1	0	0	1	2	0	0	2	0
IPR000771 Ketose-bisphosphate aldolase, class-II	5	5	5	5	3	2	3	8	8	6	2	2	2	4	1	3	3
IPR000772 Ricin B lectin domain	3	3	3	3	2	2	2	4	4	5	1	1	6	4	0	3	2
IPR000778 Cytochrome b245, heavy chain	1	1	1	1	0	1	2	1	1	0	1	1	0	1	1	1	0
IPR000782 FAS1 domain	12	12	13	13	9	8	9	11	10	11	9	9	8	9	2	3	4
IPR000783 RNA polymerase, subunit H/Rpb5 C-terminal	1	1	1	1	1	1	2	1	1	1	1	1	1	1	1	1	1
IPR000788 Ribonucleotide reductase large subunit, C-terminal	1	1	1	1	1	1	1	1	1	1	1	1	1	1	1	1	1
IPR000789 Cyclin-dependent kinase, regulatory subunit	1	1	0	1	1	1	2	1	1	1	1	1	1	1	1	1	1
IPR000791 GPR1/FUN34/yaaH	4	4	4	4	3	4	4	4	4	3	4	4	6	8	1	2	1
IPR000792 Transcription regulator LuxR, C-terminal	0	0	0	0	0	0	0	1	1	0	0	0	0	0	1	0	0
IPR000793 ATPase, F1/V1/A1 complex, alpha/beta subunit, C-terminal	4	4	4	4	4	4	4	4	5	4	4	4	3	4	4	4	4
IPR000795 Elongation factor, GTP-binding domain	15	15	15	14	15	15	15	15	13	15	13	15	15	15	15	15	16
IPR000796 Aspartate/other aminotransferase	5	5	5	5	3	3	5	3	3	3	3	3	6	8	2	3	3
IPR000801 Putative esterase	2	2	2	2	1	1	1	2	1	1	2	2	3	4	2	2	1
IPR000802 Arsenite/antimonite efflux pump membrane protein, ArsB	1	1	1	1	2	2	1	1	1	1	0	0	1	1	1	1	0
IPR000805 Glycoside hydrolase, family 26	1	1	1	1	1	1	1	1	1	1	1	1	0	0	0	0	0
IPR000806 Rab GDI protein	1	1	1	1	1	1	1	1	1	1	1	1	1	1	1	1	1
IPR000807 Imidazoleglycerol-phosphate dehydratase	1	1	1	1	1	1	1	1	2	1	1	1	1	1	1	1	1
IPR000808 Mrp, conserved site	2	2	2	2	1	1	1	2	2	1	1	1	2	2	1	3	1
IPR000811 Glycosyl transferase, family 35	1	1	1	1	1	1	1	1	1	1	1	1	1	2	1	1	1
IPR000812 Transcription factor TFIIB	2	2	2	2	2	2	2	2	2	2	2	2	2	2	2	2	3
IPR000814 TATA-box binding protein	1	1	0	1	1	2	2	1	1	1	1	1	1	1	1	1	1
IPR000815 Mercuric reductase	0	1	0	0	0	0	0	0	0	0	0	0	0	0	0	0	0
IPR000816 Peptidase C15, pyroglutamyl peptidase I	1	1	1	1	1	0	1	0	0	1	1	0	0	1	1	1	0
IPR000818 TEA/ATTS	1	1	1	1	1	1	1	1	0	1	1	1	1	1	1	0	0
IPR000823 Plant peroxidase	0	0	0	0	1	1	1	1	1	1	0	0	0	0	0	0	0
IPR000825 SUF system FeS cluster assembly, SufBD	0	0	0	0	0	0	0	0	2	0	0	0	0	0	0	0	0
IPR000832 GPCR, family 2, secretin-like	3	3	2	3	1	0	2	2	3	3	2	4	1	3	0	2	2
IPR000834 Peptidase M14, carboxypeptidase A	11	11	11	10	11	11	11	13	11	10	14	15	9	9	2	11	2
IPR000835 MarR-type HTH domain	0	0	0	0	0	0	0	0	1	0	0	0	0	0	0	0	0
IPR000836 Phosphoribosyltransferase domain	5	5	4	6	5	5	4	3	3	3	4	3	5	4	5	5	4
IPR000842 Phosphoribosyl pyrophosphate synthetase, conserved site	2	2	2	2	2	2	2	2	2	2	3	3	2	2	3	2	3
IPR000845 Nucleoside phosphorylase domain	15	14	12	30	18	32	22	39	21	12	9	10	16	42	1	14	4
IPR000847 Transcription regulator HTH, LysR	0	0	0	0	0	0	0	0	1	0	0	0	0	0	0	0	0
IPR000850 Adenylate kinase	4	5	4	3	3	0	7	4	5	5	2	3	3	3	3	3	4
IPR000850 Adenylate kinase/UMP-CMP kinase	0	0	0	0	0	3	0	0	0	0	0	0	0	0	0	0	0
IPR000851 Ribosomal protein S5	2	2	2	2	2	2	2	2	2	2	2	2	2	1	2	2	2
IPR000858 S-locus glycoprotein	0	0	0	0	0	0	0	0	0	0	0	0	0	1	0	0	0
IPR000860 Tetrapyrrole biosynthesis, hydroxymethylbilane synthase	1	1	1	1	1	2	1	1	1	1	1	1	1	1	1	1	1
IPR000863 Sulfotransferase domain	0	0	0	0	0	0	0	0	0	0	0	0	1	1	0	0	0
IPR000864 Proteinase inhibitor I13, potato inhibitor I	0	0	0	0	0	0	0	0	0	0	0	0	1	0	0	0	0
IPR000866 Alkyl hydroperoxide reductase subunit C/ Thiol specific antioxidant	3	3	2	3	3	3	3	3	3	3	2	2	3	3	2	2	2
IPR000868 Isochorismatase-like	8	10	9	9	7	9	8	12	12	7	5	7	5	8	3	6	3
IPR000870 Homoserine kinase	1	1	1	1	1	1	1	0	1	1	1	1	1	1	1	1	1
IPR000872 Tafazzin	1	1	1	1	1	1	1	1	2	1	1	1	1	1	1	1	1
IPR000873 AMP-dependent synthetase/ligase	57	57	54	47	45	53	69	63	51	50	47	40	62	74	36	48	27
IPR000874 Bombesin/neuromedin-B/ranatensin peptide family	0	0	0	0	0	0	0	0	0	1	0	0	0	0	0	0	0
IPR000876 Ribosomal protein S4e	1	1	1	1	1	1	1	1	1	1	1	1	1	1	2	1	1
IPR000878 Tetrapyrrole methylase	2	2	2	2	2	2	2	2	2	2	1	3	2	2	2	2	2
IPR000883 Cytochrome c oxidase, subunit I	0	0	0	0	0	0	0	0	1	0	0	0	0	0	0	0	0
IPR000889 Glutathione peroxidase	1	1	1	1	1	1	0	1	1	1	1	1	1	1	1	1	1
IPR000890 Aliphatic acid kinase, short-chain	0	1	1	1	1	1	1	1	1	1	0	1	2	1	1	1	1
IPR000891 Pyruvate carboxyltransferase	6	6	5	5	4	5	8	7	6	5	5	5	5	6	5	6	5
IPR000892 Ribosomal protein S26e	1	1	1	1	1	1	1	1	1	1	1	1	1	1	1	1	1
IPR000897 Signal recognition particle, SRP54 subunit, GTPase domain	2	3	3	3	3	2	3	2	2	2	2	2	2	2	2	3	3
IPR000898 Indoleamine 2,3-dioxygenase	6	6	6	6	5	6	6	7	5	5	4	4	4	4	2	4	3
IPR000903 Myristoyl-CoA:protein N-myristoyltransferase	1	1	1	1	1	1	1	1	1	1	1	1	1	1	1	1	1
IPR000904 Sec7 domain	4	4	5	5	4	4	4	4	4	3	3	4	4	4	5	4	4
IPR000905 Gcp-like domain	2	2	2	2	2	2	1	2	2	2	2	2	2	2	2	2	2
IPR000907 Lipoxygenase	1	1	1	1	0	0	0	2	2	2	0	0	1	2	1	1	1
IPR000909 Phospholipase C, phosphatidylinositol-specific , X domain	8	8	8	9	7	7	7	11	8	6	6	6	13	15	7	7	5
IPR000911 Ribosomal protein L11	2	3	2	2	2	0	3	2	2	1	2	2	2	2	2	2	2
IPR000911 Ribosomal protein L11/L12	0	0	0	0	0	2	0	0	0	0	0	0	0	0	0	0	0
IPR000914 Bacterial extracellular solute-binding protein, family 5	1	1	1	1	0	1	0	1	1	1	0	0	1	0	0	0	0
IPR000915 60S ribosomal protein L6E	1	1	1	1	1	2	1	1	1	1	1	1	1	1	1	1	1
IPR000917 Sulfatase	9	9	10	9	4	6	4	15	12	9	10	9	14	23	4	6	3
IPR000918 Isocitrate lyase/phosphorylmutase	4	2	3	3	2	2	2	3	3	2	3	1	2	3	2	2	2
IPR000924 Glutamyl/glutaminyl-tRNA synthetase	3	3	3	3	3	3	4	3	2	3	3	3	3	3	3	3	3
IPR000926 GTP cyclohydrolase II, RibA	2	2	2	2	2	2	2	2	2	2	1	2	2	2	2	2	3
IPR000933 Glycoside hydrolase, family 29	2	2	2	1	2	2	1	2	2	1	0	0	1	2	0	4	0
IPR000938 CAP Gly-rich domain	5	5	4	4	4	4	4	4	3	4	2	4	4	4	4	5	4
IPR000941 Enolase	1	1	1	1	1	1	2	1	1	1	1	1	1	1	1	1	3
IPR000949 ELM2 domain	1	1	1	1	1	1	1	0	1	1	1	1	1	1	1	1	1
IPR000951 Phthalate dioxygenase reductase	1	1	1	1	1	1	1	2	2	1	0	1	3	2	1	1	0
IPR000953 Chromo domain/shadow	11	9	8	8	13	18	13	20	13	10	9	11	11	29	23	12	12
IPR000959 POLO box duplicated domain	0	0	0	0	0	0	0	0	0	0	0	0	1	1	1	1	1
IPR000960 Flavin monooxygenase FMO	10	10	10	8	6	7	3	8	10	8	3	4	8	9	2	2	3
IPR000961 AGC-kinase, C-terminal	5	6	6	5	9	3	9	11	10	11	8	11	10	8	12	11	12
IPR000965 Gamma-glutamyl phosphate reductase GPR	1	1	1	1	1	1	1	1	1	1	1	1	1	1	1	1	1
IPR000967 Zinc finger, NF-X1-type	1	2	1	1	1	1	1	1	0	1	1	1	1	0	0	2	1
IPR000969 Structure-specific recognition protein	1	1	1	1	1	1	1	1	1	1	1	1	1	1	1	1	1
IPR000971 Globin	2	2	2	2	2	3	3	2	2	3	2	2	2	4	1	1	3
IPR000977 DNA ligase, ATP-dependent	3	3	3	3	3	3	3	3	2	3	2	2	2	3	3	3	3
IPR000979 Phosphodiesterase MJ0936	1	1	1	1	1	0	1	1	1	1	1	1	1	1	1	1	1
IPR000979 Phosphodiesterase MJ0936/Vps29	0	0	0	0	0	1	0	0	0	0	0	0	0	0	0	0	0
IPR000980 SH2 domain	1	1	1	1	1	1	1	1	1	1	1	1	1	1	1	1	1
IPR000988 Ribosomal protein L24e-related	2	2	2	2	2	2	2	2	2	2	2	2	2	2	2	2	2
IPR000994 Peptidase M24, structural domain	12	11	12	11	11	12	12	11	11	12	9	8	10	13	10	10	9
IPR000996 Clathrin light chain	1	1	1	1	1	1	1	1	1	1	1	1	1	1	1	1	1
IPR000997 Cholinesterase	2	2	2	2	0	0	1	1	2	0	0	1	1	0	2	0	1
IPR000998 MAM domain	0	0	0	0	0	0	0	1	1	0	0	0	0	0	0	0	0
IPR000999 Ribonuclease III domain	6	6	6	5	5	6	5	9	7	7	5	5	4	4	5	7	5
IPR001000 Glycoside hydrolase, family 10	6	6	6	6	10	9	7	7	5	9	4	4	5	5	1	6	4
IPR001002 Chitin-binding, type 1	19	17	17	21	16	17	16	14	17	15	10	9	12	16	4	26	5
IPR001005 SANT/Myb domain	17	17	17	16	22	16	22	20	14	22	14	20	18	22	40	17	21
IPR001012 UBX	4	5	5	5	5	5	6	5	5	5	4	3	5	4	5	6	4
IPR001014 Ribosomal protein L23/L25, conserved site	0	0	0	0	0	0	0	0	0	0	0	0	0	0	0	1	0
IPR001015 Ferrochelatase	1	1	1	1	1	1	1	1	1	1	1	1	1	1	1	1	1
IPR001017 Dehydrogenase, E1 component	4	4	4	4	3	3	4	4	4	3	3	3	3	4	3	3	3
IPR001019 Guanine nucleotide binding protein (G-protein), alpha subunit	3	3	3	3	3	3	4	3	3	3	2	3	3	4	3	3	3
IPR001024 PLAT/LH2 domain	1	0	0	0	0	0	0	0	0	0	0	0	0	0	0	0	0
IPR001025 Bromo adjacent homology (BAH) domain	5	5	5	5	4	5	6	4	4	5	5	6	5	5	4	5	5
IPR001026 Epsin domain, N-terminal	2	2	2	2	2	2	2	1	2	2	1	2	2	2	2	2	2
IPR001030 Aconitase/3-isopropylmalate dehydratase large subunit, alpha/beta/alpha	6	6	5	6	5	6	7	7	8	6	5	4	5	6	4	5	4
IPR001031 Thioesterase	9	9	8	8	7	7	5	9	8	9	4	2	5	2	3	6	1
IPR001037 Integrase, C-terminal, retroviral	1	1	1	0	0	0	0	0	0	0	0	0	0	0	0	0	0
IPR001040 Translation Initiation factor eIF- 4e	3	3	3	3	3	3	4	3	3	3	2	3	3	3	3	3	3
IPR001041 2Fe-2S ferredoxin-type domain	5	5	5	5	5	5	5	7	6	5	4	4	9	6	5	5	6
IPR001044 XPG/Rad2 endonuclease, eukaryotes	1	1	1	1	1	1	1	1	1	1	1	1	1	1	1	1	1
IPR001045 Spermidine/spermine synthases family	2	2	2	2	2	2	2	2	2	2	1	2	3	2	2	2	2
IPR001046 Natural resistance-associated macrophage like	2	2	2	2	2	2	3	2	2	2	1	1	1	2	1	0	2
IPR001047 Ribosomal protein S8e	1	1	1	1	1	1	1	1	1	1	1	1	1	1	2	1	1
IPR001048 Aspartate/glutamate/uridylate kinase	4	4	4	4	4	4	6	4	4	4	3	3	3	4	6	3	3
IPR001054 Adenylyl cyclase class-3/4/guanylyl cyclase	1	1	1	1	1	1	1	1	1	1	0	1	1	1	1	1	1
IPR001055 Adrenodoxin	1	1	1	1	1	1	1	1	1	1	0	0	1	1	1	0	1
IPR001057 Glutamate/acetylglutamate kinase	1	1	1	1	1	1	1	1	1	1	1	1	1	1	1	0	1
IPR001060 FCH domain	5	5	5	5	5	5	4	4	5	5	4	5	4	4	4	5	5
IPR001062 Transcription antitermination protein, NusG	0	0	0	0	0	0	0	0	1	0	0	0	0	0	0	0	0
IPR001063 Ribosomal protein L22/L17	2	2	2	2	2	2	2	2	2	2	2	2	2	2	2	2	2
IPR001064 Beta/gamma crystallin	0	0	0	0	0	0	0	0	0	0	1	0	0	0	0	1	0
IPR001071 Cellular retinaldehyde binding/alpha-tocopherol transport	1	1	1	1	1	1	1	1	1	1	0	1	1	2	1	1	1
IPR001075 NIF system FeS cluster assembly, NifU, C-terminal	1	1	1	1	1	1	1	1	1	1	1	1	1	1	1	1	1
IPR001077 O-methyltransferase, family 2	17	18	18	17	15	14	18	19	23	19	3	3	9	15	2	15	7
IPR001078 2-oxoacid dehydrogenase acyltransferase, catalytic domain	4	4	4	4	4	4	5	4	3	4	3	3	4	4	3	3	3
IPR001083 Copper fist DNA-binding	2	2	1	2	2	1	1	0	0	2	2	2	4	2	0	2	2
IPR001085 Serine hydroxymethyltransferase	2	2	2	2	2	2	2	2	2	2	2	2	3	3	2	2	2
IPR001086 Prephenate dehydratase	1	0	0	1	1	1	1	1	1	1	1	1	1	0	1	1	1
IPR001087 Lipase, GDSL	15	13	13	12	8	8	9	13	12	10	7	6	7	7	1	4	4
IPR001093 IMP dehydrogenase/GMP reductase	1	1	1	1	1	1	1	1	1	1	1	1	1	1	1	1	1
IPR001094 Flavodoxin	6	6	4	4	3	3	4	5	5	5	2	2	4	8	2	2	3
IPR001096 Peptidase C13, legumain	1	1	1	1	1	1	1	1	1	1	1	1	1	1	1	1	1
IPR001098 DNA-directed DNA polymerase, family A, palm domain	1	1	1	1	1	1	1	1	1	1	1	1	1	1	1	1	1
IPR001099 Chalcone/stilbene synthase, N-terminal	1	1	1	1	1	1	1	2	2	1	0	1	1	1	0	2	1
IPR001104 3-oxo-5-alpha-steroid 4-dehydrogenase, C-terminal	5	5	5	5	5	5	6	5	5	5	5	5	3	2	6	5	5
IPR001106 Aromatic amino acid lyase	2	2	2	2	1	2	2	1	1	1	2	2	1	2	0	1	1
IPR001107 Band 7 protein	5	5	5	5	5	5	5	5	5	5	4	5	5	5	5	5	5
IPR001110 Uncharacterised protein family UPF0012, conserved site	0	0	0	0	0	0	0	0	0	0	1	1	1	1	1	1	1
IPR001114 Adenylosuccinate synthetase	1	1	1	1	1	1	2	1	1	1	1	1	1	5	1	1	1
IPR001117 Multicopper oxidase, type 1	20	21	22	23	18	19	21	25	25	18	6	6	14	18	7	17	10
IPR001125 Recoverin	1	2	3	2	3	0	3	1	1	2	2	1	3	2	3	2	4
IPR001125 Recoverin like	0	0	0	0	0	3	0	0	0	0	0	0	0	0	0	0	0
IPR001126 DNA-repair protein, UmuC-like	5	5	5	5	4	4	5	5	4	4	3	4	4	4	4	4	4
IPR001128 Cytochrome P450	237	234	223	208	150	163	238	276	262	187	71	70	117	171	45	133	43
IPR001129 Membrane-associated, eicosanoid/glutathione metabolism (MAPEG) protein	2	3	2	3	4	2	5	3	3	2	1	1	3	4	2	1	4
IPR001130 TatD family	3	3	3	3	3	3	3	3	3	3	2	2	4	4	2	3	2
IPR001131 Peptidase M24B, X-Pro dipeptidase/aminopeptidase P, conserved site	2	2	2	2	2	2	1	1	2	2	1	1	2	2	2	1	2
IPR001135 NADH-quinone oxidoreductase, subunit D	1	1	1	1	1	1	1	1	1	1	1	1	1	1	1	1	1
IPR001137 Glycoside hydrolase, family 11	4	4	4	4	6	6	5	5	5	3	4	5	3	3	1	5	2
IPR001138 Zn(2)-C6 fungal-type DNA-binding domain	411	388	404	355	220	203	215	208	201	238	169	185	265	305	86	122	105
IPR001139 Glycoside hydrolase, family 30	2	2	2	1	2	3	3	2	2	3	1	1	0	3	2	1	2
IPR001140 ABC transporter, transmembrane domain	30	33	30	33	30	34	43	45	42	33	25	19	32	36	16	27	18
IPR001141 Ribosomal protein L27e	1	1	1	1	1	1	1	1	1	1	1	1	1	1	1	1	1
IPR001144 Heat-labile enterotoxin, A chain	2	1	2	2	1	2	1	4	4	2	0	1	0	0	0	6	0
IPR001147 Ribosomal protein L21e	1	1	1	1	1	1	1	1	0	1	1	1	1	1	1	1	1
IPR001148 Alpha carbonic anhydrase	4	4	4	4	3	4	6	4	4	5	3	3	3	4	0	2	1
IPR001153 Barwin	0	0	0	0	0	0	1	0	0	1	1	1	0	1	0	0	0
IPR001154 DNA topoisomerase II, eukaryotic-type	1	1	1	1	1	1	1	1	1	1	1	1	1	1	1	1	1
IPR001155 NADH:flavin oxidoreductase/NADH oxidase, N-terminal	14	13	14	14	11	12	9	13	14	12	7	8	15	22	4	4	3
IPR001161 Helicase Ercc3	1	1	1	1	1	1	2	1	1	1	1	1	1	2	1	1	1
IPR001163 Ribonucleoprotein LSM domain	13	14	12	14	16	15	16	13	14	15	11	14	15	14	17	16	17
IPR001164 Arf GTPase activating protein	5	5	5	5	5	5	6	4	5	5	4	5	5	5	5	4	5
IPR001171 Ergosterol biosynthesis ERG4/ERG24	4	4	3	3	5	5	7	4	5	5	4	4	4	6	2	3	2
IPR001172 Flagellar motor switch FliN/Type III secretion HrcQb	0	0	0	0	0	0	0	0	1	0	0	0	0	0	0	0	0
IPR001173 Glycosyl transferase, family 2	2	2	2	2	2	2	2	2	1	2	2	2	2	2	2	2	2
IPR001179 Peptidyl-prolyl cis-trans isomerase, FKBP-type, domain	3	3	3	3	3	3	4	3	3	3	4	3	3	3	3	3	4
IPR001180 Citron-like	4	4	4	4	4	4	4	4	4	4	5	4	4	3	3	4	4
IPR001185 Large-conductance mechanosensitive channel	1	0	1	1	1	1	1	1	1	1	1	1	1	1	0	1	1
IPR001189 Manganese/iron superoxide dismutase	3	3	3	3	3	3	3	4	3	3	4	4	3	3	3	3	3
IPR001190 SRCR domain	0	0	0	0	0	0	0	0	0	0	0	0	0	0	0	0	1
IPR001192 Phosphoinositide phospholipase C	5	5	5	5	5	0	6	5	5	4	4	4	6	12	4	5	4
IPR001192 Phosphoinositide phospholipase C family	0	0	0	0	0	4	0	0	0	0	0	0	0	0	0	0	0
IPR001194 DENN domain	2	2	2	2	2	2	2	2	2	2	2	2	2	2	2	2	2
IPR001195 Glycophorin	0	0	0	0	0	0	0	1	0	1	0	0	0	0	0	0	0
IPR001196 Ribosomal protein L15, conserved site	1	1	1	1	1	1	1	1	1	1	1	1	1	1	1	1	1
IPR001197 Ribosomal protein L10e	1	1	1	1	1	1	1	1	1	1	1	1	1	1	1	1	1
IPR001199 Cytochrome b5-like heme/steroid binding domain	31	31	32	30	27	30	33	31	31	29	23	24	26	27	19	22	21
IPR001202 WW domain	12	11	12	12	11	13	9	7	8	11	12	12	12	10	9	12	10
IPR001204 Phosphate transporter	4	4	4	4	4	4	6	4	4	4	5	7	4	4	2	3	1
IPR001206 Diacylglycerol kinase, catalytic domain	2	2	2	2	2	2	2	2	2	2	1	1	2	2	2	2	2
IPR001207 Transposase, mutator type	0	0	0	0	0	1	0	0	0	0	0	0	0	0	1	0	0
IPR001208 Mini-chromosome maintenance, DNA-dependent ATPase	6	6	6	6	6	6	7	5	6	6	6	6	6	6	6	6	6
IPR001209 Ribosomal protein S14	2	2	1	1	2	2	2	1	2	1	2	2	2	2	2	2	2
IPR001210 Ribosomal protein S17e	1	1	1	1	1	1	1	1	1	1	1	1	1	1	2	1	1
IPR001214 SET domain	26	25	26	25	24	25	21	29	23	28	17	19	21	20	36	27	23
IPR001216 Cysteine synthase/cystathionine beta-synthase P-phosphate-binding site	2	2	2	2	2	2	2	1	1	2	1	2	3	3	3	2	3
IPR001221 Phenol hydroxylase reductase	0	0	0	0	0	0	0	1	1	0	0	0	0	2	0	0	0
IPR001222 Zinc finger, TFIIS-type	3	3	4	4	4	3	4	3	3	4	3	2	2	2	2	4	4
IPR001223 Glycoside hydrolase, family 18, catalytic domain	18	18	16	22	20	23	21	24	24	17	13	19	19	30	9	15	12
IPR001227 Acyl transferase domain	32	33	31	28	45	43	53	47	36	33	13	12	20	19	12	35	10
IPR001229 Mannose-binding lectin	4	4	4	3	2	3	2	2	2	5	1	1	2	3	1	2	2
IPR001232 SKP1 component	2	1	2	2	1	2	2	1	2	1	1	1	1	1	1	1	3
IPR001236 Lactate/malate dehydrogenase, N-terminal	3	3	3	3	2	2	3	3	3	2	2	3	3	16	2	3	4
IPR001240 N-(5'phosphoribosyl) anthranilate isomerase (PRAI) like domain	1	1	1	1	1	1	1	1	1	1	1	1	1	1	1	1	1
IPR001241 DNA topoisomerase, type IIA	1	1	1	1	1	1	1	1	1	1	1	1	1	1	1	1	1
IPR001242 Condensation domain	14	14	11	13	14	23	38	24	17	16	10	4	15	14	12	18	3
IPR001245 Serine-threonine/tyrosine-protein kinase catalytic domain	1	0	0	0	0	0	0	0	0	1	0	3	2	0	3	0	2
IPR001247 Exoribonuclease, phosphorolytic domain 1	6	6	6	6	6	6	5	5	3	6	6	6	6	4	5	6	6
IPR001248 Permease, cytosine/purines, uracil, thiamine, allantoin	18	17	18	18	13	17	19	21	19	15	6	5	7	9	3	7	3
IPR001250 Mannose-6-phosphate isomerase, type I	2	2	2	2	2	2	3	2	2	2	2	2	2	2	1	1	2
IPR001251 CRAL-TRIO domain	6	6	6	6	7	5	6	5	5	5	7	7	8	7	6	6	6
IPR001252 Malate dehydrogenase, active site	2	2	2	2	2	2	2	2	2	2	2	2	2	2	2	2	3
IPR001253 Translation initiation factor 1A (eIF-1A)	2	2	2	2	1	2	1	1	2	1	1	1	1	1	1	1	2
IPR001254 Peptidase S1	3	3	3	3	2	2	0	3	3	2	1	2	2	2	2	2	1
IPR001260 Coproporphyrinogen III oxidase, aerobic	1	1	1	1	2	2	2	2	2	1	1	1	1	1	1	1	1
IPR001261 ArgE/DapE/ACY1/CPG2/YscS, conserved site	6	6	6	7	8	7	6	8	8	8	4	4	6	5	3	3	3
IPR001263 Phosphoinositide 3-kinase, accessory (PIK) domain	3	3	3	3	3	3	3	3	3	3	3	3	3	3	3	3	3
IPR001266 Ribosomal protein S19e	1	1	1	1	1	1	1	1	1	1	1	1	1	1	1	1	1
IPR001268 NADH:ubiquinone oxidoreductase, 30kDa subunit	1	1	1	1	1	1	1	1	1	1	1	1	1	1	1	1	1
IPR001269 tRNA-dihydrouridine synthase	4	4	4	4	4	4	4	4	4	4	4	4	4	4	4	4	4
IPR001270 ClpA/B family	3	3	3	3	3	3	4	3	3	2	2	2	2	2	3	2	3
IPR001272 Phosphoenolpyruvate carboxykinase, ATP-utilising	1	1	1	1	1	1	2	1	1	1	1	1	1	1	1	1	1
IPR001278 Arginine-tRNA ligase, class Ia	2	2	2	2	2	2	2	2	2	2	1	1	2	2	1	2	1
IPR001279 Beta-lactamase-like	32	34	31	32	24	25	26	33	34	29	19	18	19	29	10	18	19
IPR001282 Glucose-6-phosphate dehydrogenase	1	1	1	1	1	1	2	1	2	1	1	1	1	1	1	1	1
IPR001283 Cysteine-rich secretory protein, allergen V5/Tpx-1-related	4	4	3	4	4	4	5	4	5	4	4	4	5	6	9	6	3
IPR001287 Nitrite reductase, copper-type	0	0	0	0	0	0	0	0	0	0	0	0	0	1	0	0	0
IPR001288 Translation initiation factor 3	1	1	1	1	1	1	1	1	1	1	0	1	1	1	1	1	1
IPR001289 CCAAT-binding transcription factor, subunit B	1	1	1	1	1	1	1	1	1	1	1	1	1	1	1	1	1
IPR001293 Zinc finger, TRAF-type	1	1	1	1	1	1	1	1	1	1	0	1	1	1	1	1	1
IPR001294 Phytochrome	1	1	1	1	1	1	1	1	1	1	0	1	0	1	1	1	2
IPR001295 Dihydroorotate dehydrogenase, conserved site	0	0	0	0	0	0	0	0	0	0	0	0	0	0	1	1	0
IPR001296 Glycosyl transferase, family 1	6	6	6	7	7	7	6	7	8	7	6	6	5	9	4	5	8
IPR001300 Peptidase C2, calpain, catalytic domain	6	4	5	6	5	5	6	5	5	4	3	4	4	16	1	5	4
IPR001301 Geminivirus AL1 replication-associated protein, CLV type	0	0	0	0	0	0	1	0	0	0	0	0	0	0	0	0	0
IPR001303 Class II aldolase/adducin N-terminal	9	9	9	9	7	6	8	8	6	5	1	2	3	5	1	5	2
IPR001305 Heat shock protein DnaJ, cysteine-rich domain	4	4	4	4	4	4	4	4	3	5	4	4	4	4	4	4	4
IPR001308 Electron transfer flavoprotein, alpha subunit	1	1	1	1	1	1	1	1	1	1	1	1	1	1	1	1	1
IPR001310 Histidine triad (HIT) protein	4	4	3	4	4	4	4	4	4	4	4	4	3	4	4	4	4
IPR001312 Hexokinase	5	5	5	5	5	5	5	5	5	4	5	5	6	7	4	4	5
IPR001313 Pumilio RNA-binding repeat	6	6	6	6	5	6	6	5	6	5	6	6	5	5	5	6	5
IPR001314 Peptidase S1A, chymotrypsin-type	0	0	0	0	0	0	0	0	0	0	1	1	1	1	0	0	0
IPR001316 Peptidase S1A, streptogrisin	1	1	1	1	1	1	1	1	1	1	0	0	0	0	0	1	0
IPR001322 Lamin Tail Domain	0	0	0	0	0	0	0	0	0	0	0	0	0	2	0	0	0
IPR001326 Translation elongation factor EF1B, beta/delta chains, conserved site	1	1	1	1	1	1	1	1	1	1	1	1	1	1	1	1	1
IPR001327 Pyridine nucleotide-disulphide oxidoreductase, NAD-binding domain	14	16	15	15	17	17	18	14	16	16	11	11	16	27	10	11	11
IPR001328 Peptidyl-tRNA hydrolase	1	1	1	1	1	1	1	0	1	1	1	1	1	1	1	1	1
IPR001330 Prenyltransferase/squalene oxidase	4	4	4	3	3	3	3	4	3	3	3	3	4	3	3	4	4
IPR001331 Guanine-nucleotide dissociation stimulator, CDC24, conserved site	1	1	1	1	1	1	2	1	0	1	1	1	1	0	1	0	1
IPR001338 Hydrophobin	1	1	1	1	0	0	0	1	1	0	0	0	1	0	0	1	1
IPR001339 mRNA capping enzyme	1	1	1	1	1	1	1	1	0	1	1	1	1	1	1	1	1
IPR001341 Aspartate kinase domain	2	2	2	2	2	2	2	2	2	2	0	1	1	2	1	1	1
IPR001342 Homoserine dehydrogenase, catalytic	1	1	1	1	1	1	1	1	1	1	1	1	1	1	1	1	1
IPR001345 Phosphoglycerate/bisphosphoglycerate mutase, active site	3	3	3	3	3	3	2	3	3	2	4	4	4	7	2	3	4
IPR001347 Sugar isomerase (SIS)	3	3	3	3	3	3	2	3	3	3	2	2	2	2	2	2	2
IPR001348 ATP phosphoribosyltransferase HisG	1	1	1	1	1	1	1	1	1	1	1	1	1	1	1	1	1
IPR001349 Cytochrome c oxidase, subunit VIa	1	1	1	1	1	1	0	1	1	1	1	1	1	1	1	1	2
IPR001351 Ribosomal protein S3, C-terminal	1	1	1	1	1	1	1	1	1	1	1	1	1	1	1	1	1
IPR001352 Ribonuclease HII/HIII	1	1	1	1	1	1	1	1	1	1	1	1	1	1	1	1	1
IPR001353 Proteasome, subunit alpha/beta	14	14	14	14	14	14	13	14	13	14	14	13	14	14	14	14	15
IPR001354 Mandelate racemase/muconate lactonizing enzyme	5	5	5	8	4	5	5	8	7	5	4	4	4	9	2	3	2
IPR001356 Homeobox domain	9	11	9	11	8	9	9	11	8	9	9	13	12	12	5	7	7
IPR001357 BRCT domain	16	16	16	16	18	17	19	18	17	17	21	20	16	17	11	14	18
IPR001360 Glycoside hydrolase, family 1	4	4	4	6	1	1	1	4	7	4	4	3	3	6	0	2	1
IPR001362 Glycoside hydrolase, family 32	3	3	3	2	3	3	0	2	2	3	3	3	5	13	7	4	1
IPR001365 Adenosine/AMP deaminase domain	7	7	7	8	6	5	8	8	7	5	7	7	6	6	4	3	4
IPR001369 PNP/MTAP phosphorylase	1	1	1	1	1	1	1	1	1	1	1	1	1	1	1	1	1
IPR001370 Baculoviral inhibition of apoptosis protein repeat	3	3	3	3	3	3	3	3	3	3	1	1	1	1	2	1	1
IPR001372 Dynein light chain, type 1/2	1	1	1	1	1	1	1	1	1	1	1	1	1	1	1	1	1
IPR001373 Cullin, N-terminal	4	4	4	5	4	4	4	4	4	4	4	4	6	4	4	4	4
IPR001374 Single-stranded nucleic acid binding R3H	5	5	5	5	4	4	5	5	3	5	4	4	4	3	4	4	4
IPR001375 Peptidase S9, prolyl oligopeptidase, catalytic domain	7	7	7	7	10	10	6	9	5	8	3	4	9	10	2	6	3
IPR001377 Ribosomal protein S6e	1	1	1	1	1	1	1	1	1	1	1	1	1	1	1	1	1
IPR001380 Ribosomal protein L13e	1	1	1	1	1	1	1	1	1	1	1	1	1	1	1	1	1
IPR001381 Dehydroquinase class I	4	4	4	4	3	3	3	5	5	4	3	3	4	3	2	4	4
IPR001382 Glycoside hydrolase, family 47	11	11	10	11	11	12	15	11	11	11	7	8	10	9	9	9	8
IPR001383 Ribosomal protein L28	1	1	1	1	1	1	1	0	1	1	1	1	1	1	1	1	1
IPR001384 Peptidase M35, deuterolysin	5	6	6	5	3	4	6	7	7	4	4	4	1	2	8	5	2
IPR001387 Cro/C1-type helix-turn-helix domain	1	1	1	2	1	1	1	1	1	1	0	1	1	1	1	1	1
IPR001388 Synaptobrevin	4	4	4	4	4	4	4	4	4	4	4	4	5	4	4	4	4
IPR001392 Clathrin adaptor, mu subunit	3	3	3	3	3	2	3	2	1	3	3	3	3	3	2	3	3
IPR001394 Peptidase C19, ubiquitin carboxyl-terminal hydrolase	0	0	0	0	0	13	0	0	0	0	0	0	0	0	0	0	0
IPR001394 Ubiquitin carboxyl-terminal hydrolases family 2	15	15	15	15	15	0	17	15	15	15	14	15	15	15	15	15	15
IPR001395 Aldo/keto reductase	41	42	41	39	31	32	40	54	53	39	35	32	31	42	12	22	17
IPR001398 Macrophage migration inhibitory factor	1	1	1	1	1	1	1	1	0	1	1	1	1	0	0	1	1
IPR001401 Dynamin, GTPase domain	16	15	17	14	16	22	19	14	13	18	10	9	10	14	8	17	13
IPR001404 Heat shock protein Hsp90 family	1	1	1	1	1	1	1	1	1	1	1	1	1	1	1	1	1
IPR001406 Pseudouridine synthase I, TruA	2	2	2	2	2	2	2	2	2	2	2	2	2	3	2	1	2
IPR001411 Tetracycline resistance protein TetB/drug resistance transporter	20	21	20	18	19	18	20	25	22	13	2	5	14	6	3	11	6
IPR001412 Aminoacyl-tRNA synthetase, class I, conserved site	11	11	11	10	11	11	11	8	7	9	10	10	11	10	12	8	11
IPR001423 Lysophospholipase patatin, conserved site	0	0	0	0	0	0	0	0	0	0	0	0	0	0	0	1	1
IPR001424 Superoxide dismutase, copper/zinc binding domain	4	3	3	3	3	5	4	3	2	3	3	3	3	4	4	4	4
IPR001425 Rhodopsin, archaeal/bacterial/fungal	2	2	2	2	2	2	2	2	1	2	2	2	3	4	0	1	2
IPR001431 Peptidase M16, zinc-binding site	2	2	2	2	2	2	2	1	1	2	1	2	2	2	2	2	2
IPR001433 Oxidoreductase FAD/NAD(P)-binding	21	20	20	20	17	21	17	24	21	19	12	15	20	25	11	16	13
IPR001440 Tetratricopeptide TPR1	15	15	15	16	14	18	13	12	11	15	11	12	15	15	21	13	14
IPR001441 Decaprenyl diphosphate synthase-like	2	2	2	2	2	2	3	2	2	2	2	2	2	2	2	2	2
IPR001447 Arylamine N-acetyltransferase	2	2	2	1	1	1	2	2	2	2	1	1	3	4	0	2	1
IPR001450 4Fe-4S binding domain	2	2	2	2	2	2	2	2	1	2	1	2	2	2	2	2	3
IPR001451 Bacterial transferase hexapeptide repeat	7	8	7	6	9	8	9	11	14	11	9	12	7	9	7	7	8
IPR001452 Src homology-3 domain	25	25	26	26	25	25	26	26	25	24	23	23	24	21	24	25	24
IPR001453 Molybdopterin binding domain	3	3	3	2	2	3	3	3	2	3	1	3	2	3	1	3	3
IPR001460 Penicillin-binding protein, transpeptidase	0	0	0	0	0	0	0	0	2	0	0	0	0	0	0	0	0
IPR001461 Aspartic peptidase	20	22	20	22	16	16	20	20	20	17	17	17	19	22	12	20	18
IPR001464 Annexin	1	1	1	1	1	1	1	1	1	1	2	2	1	2	1	1	1
IPR001465 Malate synthase	2	1	2	2	2	2	3	2	2	2	1	1	1	1	1	1	2
IPR001466 Beta-lactamase-related	14	16	15	14	10	8	9	20	19	13	8	7	17	19	2	9	6
IPR001468 Indole-3-glycerol phosphate synthase, conserved site	1	1	1	1	1	1	1	1	1	1	1	1	0	0	0	1	1
IPR001469 ATPase, F1 complex, delta/epsilon subunit	1	1	1	1	1	1	1	1	1	1	1	1	1	1	1	1	1
IPR001473 Clathrin, heavy chain, propeller, N-terminal	1	1	1	1	1	1	1	1	1	1	1	1	1	1	1	1	1
IPR001474 GTP cyclohydrolase I	1	1	1	1	1	1	1	1	1	1	1	1	1	2	1	2	1
IPR001478 PDZ domain	3	2	4	5	4	4	3	4	4	4	2	3	3	10	3	2	3
IPR001480 Bulb-type lectin domain	2	2	2	2	1	1	1	1	2	1	0	0	3	3	0	0	1
IPR001487 Bromodomain	8	8	8	7	8	8	9	8	7	8	7	8	8	10	8	8	8
IPR001494 Importin-beta, N-terminal domain	11	11	11	10	10	9	12	9	7	11	10	10	11	11	9	9	11
IPR001497 Methylated-DNA-[protein]-cysteine S-methyltransferase, active site	1	1	1	1	1	1	1	1	1	1	1	1	1	1	0	1	0
IPR001498 Impact, N-terminal	2	2	2	2	2	2	2	1	1	1	1	1	3	3	2	2	2
IPR001499 GPCR fungal pheromone mating factor, STE3	0	0	0	0	1	1	1	1	1	1	1	0	1	1	1	1	1
IPR001506 Peptidase M12A, astacin	1	1	2	1	1	2	1	1	1	1	0	0	1	1	0	0	0
IPR001509 NAD-dependent epimerase/dehydratase	31	27	26	27	21	18	32	37	38	25	17	17	21	35	6	8	12
IPR001510 Zinc finger, PARP-type	1	1	1	1	1	0	1	1	1	1	1	1	1	1	1	1	1
IPR001514 DNA-directed RNA polymerase, 30-40kDa subunit, conserved site	2	2	2	2	2	2	2	2	2	2	1	2	2	2	2	1	1
IPR001515 Ribosomal protein L32e	1	1	1	1	1	1	1	1	1	1	1	1	1	1	1	1	1
IPR001518 Argininosuccinate synthase	1	1	1	1	2	1	2	2	2	2	2	1	2	2	1	1	2
IPR001519 Ferritin	0	0	0	0	0	0	0	0	0	0	0	1	0	2	0	0	0
IPR001522 Fatty acid desaturase, type 1, C-terminal	1	1	1	1	1	1	2	1	1	1	1	1	1	1	1	1	0
IPR001524 Glycoside hydrolase, family 6, conserved site	4	4	4	4	2	3	3	3	4	3	3	3	1	1	1	3	3
IPR001525 C-5 cytosine methyltransferase	3	3	3	3	3	2	3	4	4	3	3	3	2	2	0	3	2
IPR001529 DNA-directed RNA polymerase, M/15kDa subunit	2	2	2	2	1	1	1	1	1	2	2	1	1	1	1	2	3
IPR001533 Transcriptional coactivator/pterin dehydratase	1	1	0	1	1	1	2	1	0	1	1	1	1	1	1	1	0
IPR001537 tRNA/rRNA methyltransferase, SpoU	1	1	1	1	1	1	1	1	1	1	1	1	1	1	1	1	1
IPR001543 Surface presentation of antigen (SpoA)	0	0	0	0	0	0	0	0	1	0	0	0	0	0	0	0	0
IPR001544 Aminotransferase, class IV	9	8	8	10	5	7	11	11	10	7	6	5	7	8	4	4	4
IPR001547 Glycoside hydrolase, family 5	20	20	20	20	15	14	18	22	18	19	12	12	14	21	4	12	6
IPR001555 Phosphoribosylglycinamide formyltransferase, active site	1	1	0	1	1	1	1	1	1	1	0	0	0	0	0	0	0
IPR001557 L-lactate/malate dehydrogenase	3	3	3	3	2	2	4	3	4	2	2	3	3	16	2	3	4
IPR001563 Peptidase S10, serine carboxypeptidase	14	13	14	13	10	10	18	20	20	14	7	8	9	13	7	6	4
IPR001564 Nucleoside diphosphate kinase	1	1	1	1	1	1	1	1	1	1	1	1	1	1	1	1	1
IPR001567 Peptidase M3A/M3B	4	4	4	4	4	6	4	6	5	3	1	2	4	4	2	2	2
IPR001568 Ribonuclease T2-like	4	2	3	3	3	2	2	2	2	2	2	2	3	3	2	2	1
IPR001569 Ribosomal protein L37e	1	1	0	1	1	0	1	1	1	1	1	1	1	1	1	1	2
IPR001570 Peptidase M4, C-terminal	1	1	1	1	0	1	0	1	1	1	0	0	1	1	1	1	1
IPR001576 Phosphoglycerate kinase	1	1	1	1	1	1	1	1	1	1	1	1	1	1	1	1	1
IPR001578 Peptidase C12, ubiquitin carboxyl-terminal hydrolase	0	0	0	0	0	5	0	0	0	0	0	0	0	0	0	0	0
IPR001578 Peptidase C12, ubiquitin carboxyl-terminal hydrolase 1	5	5	4	5	5	0	4	5	4	5	5	5	4	5	5	4	3
IPR001579 Glycoside hydrolase, chitinase active site	15	12	12	16	13	15	12	17	16	10	8	13	10	17	6	10	7
IPR001580 Calreticulin/calnexin	1	1	1	1	1	1	2	1	1	1	0	1	1	1	1	1	1
IPR001584 Integrase, catalytic core	0	0	0	2	0	4	3	2	2	0	0	1	0	9	26	0	0
IPR001585 Transaldolase	3	4	3	3	2	2	3	5	4	3	2	3	2	5	1	2	2
IPR001589 Actinin-type, actin-binding, conserved site	2	2	2	2	2	2	2	2	2	2	2	2	2	2	2	2	2
IPR001590 Peptidase M12B, ADAM/reprolysin	1	1	1	1	1	1	1	1	1	1	2	2	2	2	1	2	1
IPR001593 Ribosomal protein S3Ae	1	1	1	1	1	1	2	1	0	1	1	1	1	1	1	1	1
IPR001594 Zinc finger, DHHC-type, palmitoyltransferase	7	7	7	7	7	7	6	7	7	6	5	6	5	5	5	6	6
IPR001597 Aromatic amino acid beta-eliminating lyase/threonine aldolase	2	3	2	2	4	4	3	4	5	3	2	1	3	5	2	1	1
IPR001602 Uncharacterised protein family UPF0047	1	1	1	1	1	1	1	1	1	1	1	1	1	1	1	1	1
IPR001604 DNA/RNA non-specific endonuclease	1	1	1	1	1	1	1	1	1	1	1	1	1	1	1	1	1
IPR001606 ARID/BRIGHT DNA-binding domain	4	4	4	3	4	4	4	5	4	4	4	4	3	4	6	4	4
IPR001607 Zinc finger, UBP-type	4	4	4	4	4	4	4	4	4	4	4	3	4	4	3	4	4
IPR001608 Alanine racemase, N-terminal	4	4	4	4	3	3	3	4	4	3	2	3	4	4	2	2	2
IPR001609 Myosin head, motor domain	5	5	5	5	5	5	7	5	5	5	5	5	5	5	5	5	5
IPR001610 PAC motif	3	3	3	3	8	3	8	9	4	8	8	7	6	9	4	3	6
IPR001611 Leucine-rich repeat	10	12	13	12	11	10	11	11	11	10	10	11	11	12	8	11	11
IPR001613 Flavin amine oxidase	5	4	5	3	3	2	2	8	8	3	3	4	4	10	1	3	1
IPR001615 Delta-endotoxin CytB	0	0	0	0	0	0	0	0	0	0	0	0	1	0	0	0	0
IPR001619 Sec1-like protein	4	4	4	4	4	4	4	4	4	4	4	4	4	4	4	4	4
IPR001621 Fungal ligninase	4	5	4	5	5	6	6	6	4	5	3	2	1	1	0	2	0
IPR001623 DnaJ domain	28	27	30	27	28	30	25	25	25	28	23	27	28	30	27	28	30
IPR001631 DNA topoisomerase I	1	1	1	1	1	1	1	1	1	1	1	1	1	1	1	1	1
IPR001632 G-protein, beta subunit	1	1	1	1	1	1	1	1	1	1	1	1	1	1	2	2	2
IPR001633 Diguanylate phosphodiesterase, EAL domain	0	0	0	0	0	0	0	0	1	0	0	0	0	0	0	0	0
IPR001636 Phosphoribosylaminoimidazole-succinocarboxamide synthase	1	1	1	1	1	1	1	1	1	1	0	1	1	1	1	1	1
IPR001638 Extracellular solute-binding protein, family 3	1	1	1	1	1	1	1	1	2	1	0	0	0	0	0	1	0
IPR001645 Folylpolyglutamate synthetase	3	3	3	3	3	3	2	4	4	3	3	3	3	3	3	4	3
IPR001648 Ribosomal protein S18	1	1	1	1	1	1	1	1	1	1	1	1	1	1	1	1	1
IPR001650 Helicase, C-terminal	77	75	77	76	76	80	79	74	72	74	64	72	72	78	69	76	76
IPR001656 Pseudouridine synthase, TruD	1	1	1	1	1	1	1	0	0	1	1	1	1	1	1	1	1
IPR001660 Sterile alpha motif domain	5	6	6	5	6	6	6	6	6	5	5	5	7	7	5	6	6
IPR001661 Glycoside hydrolase, family 37	3	3	3	2	2	2	3	1	2	2	2	2	2	2	3	2	2
IPR001662 Translation elongation factor EF1B, gamma chain, conserved	1	1	1	1	1	1	0	1	1	1	1	1	1	1	1	1	1
IPR001663 Aromatic-ring-hydroxylating dioxygenase, alpha subunit	4	4	4	4	2	1	1	5	5	2	1	1	2	6	1	1	0
IPR001667 Phosphoesterase, RecJ-like	1	1	1	2	1	1	1	1	2	1	2	2	2	2	1	1	2
IPR001670 Alcohol dehydrogenase, iron-type	2	2	2	2	2	2	3	2	2	2	2	2	4	6	2	1	1
IPR001672 Phosphoglucose isomerase (PGI)	1	1	1	1	1	1	2	2	1	1	1	1	1	1	1	1	1
IPR001674 GMP synthase, C-terminal	1	1	1	1	2	1	1	1	1	1	1	1	1	1	1	1	1
IPR001678 Bacterial Fmu (Sun)/eukaryotic nucleolar NOL1/Nop2p	3	3	3	3	3	3	4	3	2	3	1	2	3	3	3	3	3
IPR001680 WD40 repeat	111	110	108	109	116	111	121	116	97	112	109	115	126	137	110	107	108
IPR001683 Phox homologous domain	15	14	15	14	15	15	13	13	12	14	12	13	13	14	13	14	14
IPR001684 Ribosomal protein L27	1	1	1	1	1	1	1	1	0	1	1	1	1	1	1	1	1
IPR001692 Histidinol dehydrogenase, conserved site	2	2	2	2	1	1	1	2	2	2	1	2	1	2	1	1	1
IPR001697 Pyruvate kinase	1	1	1	1	1	1	1	1	1	1	1	1	1	1	1	1	2
IPR001698 F-actin-capping protein subunit beta	1	1	1	1	1	1	1	1	1	1	1	1	1	1	1	1	1
IPR001705 Ribosomal protein L33	0	0	0	1	1	0	1	0	1	1	0	0	1	0	0	1	1
IPR001707 Chloramphenicol acetyltransferase	0	0	0	0	0	0	0	0	0	0	0	0	0	0	0	2	0
IPR001708 Membrane insertase OXA1/ALB3/YidC	2	2	2	2	2	2	1	1	1	1	2	2	2	1	2	2	2
IPR001709 Flavoprotein pyridine nucleotide cytochrome reductase	17	17	16	16	11	12	13	14	14	13	9	9	14	17	7	11	10
IPR001711 Phospholipase C, phosphatidylinositol-specific, Y domain	5	5	5	5	6	4	6	5	4	4	4	4	6	12	4	5	4
IPR001714 Peptidase M24, methionine aminopeptidase	3	3	3	3	3	3	3	3	3	2	2	2	3	3	2	2	2
IPR001715 Calponin homology domain	5	5	5	5	5	5	5	5	5	5	5	5	6	6	6	5	5
IPR001719 AP endonuclease 2	1	1	1	1	1	1	1	1	1	1	1	1	1	1	1	1	1
IPR001721 ACT-like domain	0	0	0	0	0	1	0	0	0	0	0	0	0	0	0	0	0
IPR001721 Threonine dehydratase, C-terminal regulatory domain	1	1	1	1	1	0	1	1	1	1	1	1	1	1	1	1	2
IPR001722 Glycoside hydrolase, family 7	7	7	7	6	6	7	8	7	5	9	6	6	2	3	1	6	5
IPR001726 DNA nucleotidylexotransferase (TdT) / DNA-directed DNA/RNA polymerase mu	0	0	0	0	0	0	1	0	0	0	0	0	0	0	0	0	0
IPR001727 Uncharacterised protein family UPF0016	1	0	1	1	1	1	1	1	1	1	1	1	1	1	1	1	1
IPR001731 Porphobilinogen synthase	1	1	1	1	1	1	1	1	1	1	1	1	1	1	1	1	1
IPR001732 UDP-glucose/GDP-mannose dehydrogenase, N-terminal	5	4	4	4	4	4	6	3	3	4	2	3	6	5	2	0	2
IPR001733 Peptidase S26B, eukaryotic signal peptidase	1	1	1	1	1	1	1	1	2	1	1	1	1	1	1	1	1
IPR001734 Sodium/solute symporter	4	4	4	3	3	3	5	5	5	4	4	4	2	4	2	3	2
IPR001736 Phospholipase D/Transphosphatidylase	6	7	7	7	7	6	6	7	6	5	6	7	6	5	5	5	7
IPR001737 Ribosomal RNA adenine methylase transferase	2	2	2	2	1	2	1	1	1	1	2	2	2	2	2	2	2
IPR001748 G10 protein	1	0	1	1	1	1	1	1	1	1	1	1	1	1	1	1	1
IPR001752 Kinesin, motor domain	11	11	11	11	11	11	13	11	11	11	12	11	11	11	9	10	11
IPR001753 Crotonase superfamily	18	18	17	16	13	12	18	15	16	15	13	12	17	22	10	8	7
IPR001754 Orotidine 5'-phosphate decarboxylase domain	1	1	1	1	1	1	1	2	2	2	0	1	1	1	1	1	1
IPR001757 Cation-transporting P-type ATPase	29	29	29	28	26	26	32	34	31	29	22	22	27	38	21	23	18
IPR001759 Pentaxin	1	1	1	1	0	1	0	1	1	0	0	0	0	0	0	0	0
IPR001762 Blood coagulation inhibitor, Disintegrin	1	1	1	1	1	1	1	1	1	1	1	1	2	1	1	2	1
IPR001763 Rhodanese-like domain	10	11	10	10	8	9	12	11	10	10	8	8	11	18	7	10	11
IPR001764 Glycoside hydrolase, family 3, N-terminal	30	30	27	27	18	20	27	30	29	24	23	17	21	33	7	18	10
IPR001765 Carbonic anhydrase	3	3	2	3	3	3	4	3	2	2	2	3	4	7	1	4	3
IPR001766 Transcription factor, fork head	6	5	5	6	4	11	4	6	3	4	4	4	4	5	4	4	3
IPR001769 Peptidase C25	0	0	0	0	0	0	0	0	0	0	1	1	0	0	0	0	0
IPR001772 Kinase associated domain 1 (KA1)	1	1	1	1	1	1	1	1	0	1	1	1	1	1	1	1	1
IPR001778 Pollen allergen Poa pIX/Phl pVI	1	1	1	0	0	0	0	1	2	1	0	1	0	0	0	0	0
IPR001780 Ribosomal protein L35A	1	1	1	1	1	1	1	1	1	1	1	1	1	1	1	1	1
IPR001781 Zinc finger, LIM-type	4	5	4	4	4	4	4	4	3	4	3	3	4	5	4	5	4
IPR001783 Lumazine-binding protein	1	1	1	1	1	1	1	1	1	1	0	1	1	1	1	1	1
IPR001789 Signal transduction response regulator, receiver domain	14	14	16	15	14	15	17	15	14	15	15	16	18	23	14	13	14
IPR001790 Ribosomal protein L10/acidic P0	2	2	2	2	2	2	1	3	3	2	2	2	2	2	2	2	3
IPR001792 Acylphosphatase-like	1	2	1	1	1	0	1	0	1	1	0	1	1	0	0	1	1
IPR001796 Dihydrofolate reductase domain	1	1	1	1	1	1	1	1	1	1	1	1	1	1	1	1	1
IPR001804 Isocitrate and isopropylmalate dehydrogenases family	7	7	7	8	6	8	7	7	6	6	6	6	7	8	6	6	4
IPR001805 Adenosine kinase	1	1	1	1	1	1	1	1	1	1	1	1	1	1	1	1	1
IPR001806 Small GTPase superfamily	25	25	24	26	27	27	26	25	26	29	25	27	30	29	24	28	30
IPR001807 Chloride channel, voltage gated	4	4	4	4	4	4	5	4	3	4	3	3	4	4	4	3	3
IPR001809 Outer surface lipoprotein, Borrelia	0	0	0	0	0	0	0	0	0	0	0	0	0	0	0	1	0
IPR001810 F-box domain	55	57	46	43	38	44	40	61	47	56	23	38	61	52	122	46	38
IPR001813 Ribosomal protein L10/L12	3	3	3	3	3	3	3	3	3	3	3	3	3	3	3	3	4
IPR001818 Peptidase M10, metallopeptidase	0	0	1	0	0	0	0	1	1	0	0	0	0	1	0	0	0
IPR001827 Homeobox protein, antennapedia type, conserved site	0	0	0	0	0	0	0	0	0	0	1	1	0	0	0	0	0
IPR001830 Glycosyl transferase, family 20	3	2	3	3	3	3	4	2	2	3	3	3	3	3	4	3	3
IPR001834 NADH:cytochrome b5 reductase (CBR)	6	6	6	6	6	6	5	6	6	6	5	6	7	7	4	6	5
IPR001837 Adenylate cyclase-associated CAP	1	1	1	1	1	1	2	1	1	1	1	1	1	1	1	1	1
IPR001841 Zinc finger, RING-type	61	61	62	63	71	58	71	67	55	69	55	58	66	64	46	56	61
IPR001842 Peptidase M36, fungalysin	1	1	1	1	1	1	1	2	2	1	2	2	1	1	0	1	0
IPR001844 Chaperonin Cpn60	1	1	1	1	1	1	1	1	1	1	1	1	1	1	1	1	1
IPR001848 Ribosomal protein S10	2	2	2	1	2	2	2	2	2	1	2	2	2	2	2	2	2
IPR001849 Pleckstrin homology domain	22	21	22	22	25	23	24	25	20	25	21	21	27	22	23	23	24
IPR001852 Vitamin B6 biosynthesis protein	1	1	1	1	1	1	1	1	1	1	1	1	1	1	1	1	1
IPR001853 DSBA-like thioredoxin domain	2	3	5	3	4	5	4	5	4	4	3	3	4	5	0	4	3
IPR001854 Ribosomal protein L29	1	1	1	1	1	1	1	1	1	1	1	1	1	1	1	1	1
IPR001857 Ribosomal protein L19	1	1	1	1	1	1	1	1	1	1	1	1	1	1	1	1	1
IPR001858 Phosphatidylethanolamine-binding, conserved site	0	0	0	0	0	0	0	0	0	0	0	0	1	0	0	1	0
IPR001859 Ribosomal protein P2	1	1	1	1	1	0	1	0	1	2	2	2	0	1	0	0	1
IPR001859 Trypanosoma cruzi ribosomal protein P2-like	0	0	0	0	0	1	0	0	0	0	0	0	0	0	0	0	0
IPR001865 Ribosomal protein S2	2	2	2	2	2	2	2	2	2	2	2	2	2	1	2	2	2
IPR001870 B30.2/SPRY domain	3	3	3	3	3	3	3	4	3	3	3	3	4	3	3	3	3
IPR001874 Dehydroquinase, class II	1	1	1	1	1	1	1	1	1	1	1	1	1	1	0	1	1
IPR001876 Zinc finger, RanBP2-type	4	4	4	4	5	3	4	4	3	5	2	3	7	3	3	5	4
IPR001878 Zinc finger, CCHC-type	14	17	17	15	21	21	31	18	13	21	12	10	14	27	42	11	14
IPR001882 Biotin-binding site	2	2	2	2	2	2	2	2	2	2	2	2	2	3	2	2	2
IPR001884 Translation elongation factor IF5A	2	2	2	2	2	2	2	2	2	2	2	2	2	2	1	2	2
IPR001891 Malic oxidoreductase	2	2	2	2	2	2	2	2	1	2	2	2	2	1	1	2	2
IPR001892 Ribosomal protein S13	2	2	2	2	2	2	2	2	2	2	2	2	2	2	2	2	2
IPR001895 Guanine-nucleotide dissociation stimulator CDC25	4	4	4	4	4	4	4	4	4	4	3	3	4	4	4	4	4
IPR001898 Sodium/sulphate symporter	1	1	1	1	1	1	1	1	1	1	1	1	1	1	1	1	1
IPR001901 Protein translocase complex, SecE/Sec61-gamma subunit	1	1	0	1	1	1	1	1	1	1	1	1	1	1	1	1	1
IPR001902 Sulphate anion transporter	5	5	5	5	4	4	3	5	4	4	2	3	4	2	2	4	2
IPR001904 Paxillin	0	0	0	0	0	0	0	0	0	0	0	0	1	0	0	0	0
IPR001905 Ammonium transporter	4	4	4	4	4	4	4	4	4	4	3	3	4	5	2	3	4
IPR001907 ClpP	1	1	1	1	1	1	1	1	1	1	1	1	1	1	1	1	1
IPR001909 Krueppel-associated box	0	0	0	0	0	0	0	0	1	0	0	0	0	0	0	0	0
IPR001910 Inosine/uridine-preferring nucleoside hydrolase domain	5	5	5	5	4	4	4	4	6	4	3	3	2	2	2	4	3
IPR001911 Ribosomal protein S21	1	1	1	1	1	1	0	1	1	1	1	1	1	1	1	1	1
IPR001912 Ribosomal protein S4/S9, N-terminal	1	2	1	2	2	2	2	2	2	2	2	2	2	2	2	2	2
IPR001915 Peptidase M48	2	2	2	2	2	2	2	2	2	2	2	2	2	2	2	2	2
IPR001917 Aminotransferase, class-II, pyridoxal-phosphate binding site	3	3	3	3	4	4	2	4	4	4	3	3	3	2	3	3	2
IPR001920 Asp/Glu racemase	0	1	0	0	1	0	0	2	1	0	0	0	0	3	1	0	0
IPR001921 Ribosomal protein L7A/L8	1	1	1	1	1	1	1	1	1	1	1	1	1	1	1	1	1
IPR001925 Porin, eukaryotic type	1	1	1	1	1	1	1	1	1	0	0	1	1	1	0	1	1
IPR001926 Tryptophan synthase beta subunit-like PLP-dependent enzymes superfamily	18	17	17	16	11	14	18	21	21	14	12	13	16	20	9	13	11
IPR001929 Germin	4	4	4	2	0	1	3	2	2	0	2	2	1	1	0	0	0
IPR001930 Peptidase M1, alanine aminopeptidase/leukotriene A4 hydrolase	4	3	4	5	3	3	3	4	4	4	3	3	3	3	3	3	3
IPR001931 Ribosomal protein S21e	1	1	1	1	1	1	1	1	1	1	1	1	1	1	1	1	2
IPR001932 Protein phosphatase 2C (PP2C)-like domain	7	7	7	8	8	8	9	8	6	8	6	7	8	8	7	7	8
IPR001936 Ras GTPase-activating protein	4	4	3	4	4	3	5	4	4	4	4	3	4	4	3	4	4
IPR001937 Galactose-1-phosphate uridyl transferase, class I	1	1	1	1	1	1	2	1	1	1	1	1	1	1	1	1	1
IPR001938 Thaumatin	1	1	1	1	2	1	1	1	1	1	1	1	1	1	2	2	1
IPR001940 Peptidase S1C	1	1	1	1	1	2	1	1	1	1	1	1	2	4	1	1	1
IPR001943 UVR domain	0	0	0	0	0	0	0	0	0	0	1	1	0	0	0	0	0
IPR001944 Glycoside hydrolase, family 35	7	9	7	7	5	5	6	9	6	5	5	4	3	6	1	0	2
IPR001945 Xeroderma pigmentosum group D protein	1	1	1	1	1	1	1	0	1	1	1	1	1	1	1	1	1
IPR001948 Peptidase M18	2	2	2	2	2	2	2	2	1	2	2	2	2	2	2	2	2
IPR001949 NADH:ubiquinone oxidoreductase, 51kDa subunit, conserved site	1	1	1	1	1	1	1	1	1	1	1	1	1	1	1	1	1
IPR001950 Translation initiation factor SUI1	3	2	2	3	3	3	3	4	4	4	1	3	3	3	2	2	2
IPR001951 Histone H4	4	3	2	3	3	3	3	3	3	3	3	3	3	3	3	3	3
IPR001952 Alkaline phosphatase	4	4	4	4	4	5	4	4	3	4	4	4	2	2	3	3	2
IPR001955 Pancreatic hormone-like	0	0	0	0	0	0	0	0	0	0	0	0	0	1	0	0	1
IPR001958 Tetracycline resistance protein, TetA/multidrug resistance protein MdtG	6	6	6	7	5	7	7	8	4	6	3	5	3	2	1	5	3
IPR001962 Asparagine synthase	6	6	6	6	4	6	7	8	7	5	2	2	3	2	2	3	2
IPR001965 Zinc finger, PHD-type	16	18	18	18	21	17	18	18	19	19	17	15	18	18	16	18	19
IPR001969 Aspartic peptidase, active site	12	12	10	11	10	11	11	15	11	11	9	10	10	9	8	12	11
IPR001971 Ribosomal protein S11	2	2	2	2	2	2	2	2	2	2	2	2	2	2	2	2	2
IPR001972 Stomatin	2	2	2	2	2	0	3	2	2	2	3	2	2	2	2	2	2
IPR001972 Stomatin family	0	0	0	0	0	2	0	0	0	0	0	0	0	0	0	0	0
IPR001975 Ribosomal protein L40e	0	0	0	1	1	0	2	1	0	1	1	1	1	1	1	1	3
IPR001976 Ribosomal protein S24e	1	0	1	1	1	1	1	1	1	1	1	1	1	1	1	1	1
IPR001977 Dephospho-CoA kinase	1	1	1	1	1	1	1	1	1	1	1	1	1	1	1	1	1
IPR001985 S-adenosylmethionine decarboxylase	1	1	1	1	1	1	1	1	1	1	1	1	1	1	1	1	1
IPR001986 Enolpyruvate transferase domain	1	1	1	1	1	1	1	1	3	1	1	1	1	1	1	1	1
IPR001991 Sodium:dicarboxylate symporter	1	1	1	1	1	1	2	1	2	1	1	2	1	1	0	1	0
IPR001995 Peptidase A2A, retrovirus, catalytic	3	2	4	3	3	2	2	3	2	3	2	3	2	0	1	1	1
IPR002004 Polyadenylate-binding protein/Hyperplastic disc protein	1	1	0	1	1	1	1	1	1	1	1	1	1	1	1	1	1
IPR002007 Haem peroxidase, animal	4	3	4	4	4	4	4	5	4	4	2	2	4	11	1	2	3
IPR002008 DNA polymerase, family X, beta-like	2	2	2	2	2	2	2	1	2	2	2	2	2	2	1	2	2
IPR002013 Synaptojanin, N-terminal	4	4	4	4	4	4	5	4	5	4	4	4	4	4	4	4	4
IPR002014 VHS	5	4	4	4	5	4	5	4	5	4	3	4	6	6	5	5	6
IPR002015 Proteasome/cyclosome repeat	2	2	2	2	2	2	2	2	2	2	2	2	2	2	2	2	3
IPR002016 Haem peroxidase, plant/fungal/bacterial	11	12	11	11	10	12	13	13	12	12	8	8	6	10	3	9	4
IPR002018 Carboxylesterase, type B	44	45	43	43	26	32	41	59	51	33	20	19	26	48	6	20	9
IPR002019 Urease, beta subunit	1	1	1	1	1	1	1	1	1	1	0	1	2	2	1	1	1
IPR002020 Citrate synthase-like	5	5	5	5	5	5	4	5	5	5	3	3	4	4	4	3	5
IPR002022 Pectate lyase/Amb allergen	12	13	13	12	6	7	15	17	13	16	14	15	9	10	0	2	1
IPR002023 NADH-quinone oxidoreductase subunit E like	1	1	1	1	1	0	1	1	1	1	1	1	1	1	1	1	1
IPR002023 NADH-quinone oxidoreductase subunit E-like	0	0	0	0	0	1	0	0	0	0	0	0	0	0	0	0	0
IPR002026 Urease, gamma/gamma-beta subunit	1	1	1	1	1	1	1	1	1	1	1	1	2	2	1	1	1
IPR002028 Tryptophan synthase, alpha chain	1	1	1	1	1	1	1	1	0	1	1	1	1	1	1	1	1
IPR002030 Mitochondrial brown fat uncoupling protein	0	0	0	0	0	0	1	0	0	0	0	0	0	0	0	0	0
IPR002034 Alpha-isopropylmalate/homocitrate synthase, conserved site	3	3	3	3	2	3	4	3	4	3	3	3	2	2	3	3	3
IPR002035 von Willebrand factor, type A	13	12	13	14	13	13	18	18	13	15	10	13	15	23	10	11	16
IPR002041 Ran GTPase	13	11	10	11	1	7	1	1	5	1	1	1	1	1	1	1	3
IPR002042 Uricase	1	1	1	1	1	1	1	1	1	1	1	1	1	1	1	1	1
IPR002043 Uracil-DNA glycosylase	1	2	2	2	1	1	1	1	1	1	1	1	1	1	1	1	1
IPR002044 Carbohydrate binding module family 20	3	3	3	3	3	4	3	3	3	3	4	4	2	2	1	3	3
IPR002048 EF-hand domain	26	26	24	26	28	28	26	27	26	26	23	23	21	24	23	26	25
IPR002051 Haem oxygenase	1	1	1	1	1	1	1	1	1	1	1	1	1	1	1	1	1
IPR002052 DNA methylase, N-6 adenine-specific, conserved site	6	5	5	5	4	4	4	6	6	5	3	4	4	4	3	3	3
IPR002053 Glycoside hydrolase, family 25	0	0	0	0	0	0	0	0	0	0	0	0	0	0	0	0	1
IPR002054 DNA-directed DNA polymerase X	2	2	2	2	2	2	1	1	2	1	1	2	2	2	1	2	2
IPR002056 Protein import receptor MAS20-related	1	1	1	1	1	1	1	1	1	1	1	1	1	1	1	1	1
IPR002058 PAP/25A-associated	3	3	3	3	3	3	3	2	3	3	3	3	3	3	3	3	3
IPR002059 Cold-shock protein, DNA-binding	0	0	0	0	0	0	0	0	0	0	0	0	1	0	1	0	0
IPR002060 Squalene/phytoene synthase	3	3	3	3	3	3	3	3	3	3	3	3	3	3	2	2	3
IPR002061 Scorpion long chain toxin/defensin	0	0	0	0	0	1	0	0	0	0	0	0	0	0	0	0	0
IPR002067 Mitochondrial carrier protein	22	21	22	20	21	19	21	17	18	17	12	17	19	19	17	20	16
IPR002068 Alpha crystallin/Hsp20 domain	2	2	2	2	2	2	3	2	2	2	1	2	3	17	4	3	3
IPR002073 3'5'-cyclic nucleotide phosphodiesterase, catalytic domain	1	1	1	1	1	1	1	1	1	1	1	1	1	1	1	1	1
IPR002075 Nuclear transport factor 2	2	3	3	3	3	3	3	3	1	3	2	2	2	3	2	3	2
IPR002076 GNS1/SUR4 membrane protein	3	3	3	3	3	3	3	3	2	3	2	2	2	2	2	2	2
IPR002077 Voltage-dependent calcium channel, alpha-1 subunit	0	0	0	0	0	0	1	0	0	0	0	1	1	0	0	1	0
IPR002081 Cryptochrome/DNA photolyase, class 1	2	2	2	2	2	2	2	2	2	2	2	2	2	2	2	2	1
IPR002082 Aspartate carbamoyltransferase	1	1	1	1	1	1	1	1	1	1	1	1	1	1	1	1	1
IPR002083 MATH	1	1	1	1	1	1	0	1	1	1	1	1	1	1	1	1	1
IPR002085 Alcohol dehydrogenase superfamily, zinc-type	100	100	93	92	63	64	90	121	110	73	56	59	67	142	23	49	29
IPR002088 Protein prenyltransferase, alpha subunit	2	2	2	1	2	2	2	2	2	2	2	2	2	2	2	2	2
IPR002092 DNA-directed RNA polymerase, phage-type	1	1	1	1	1	1	1	1	1	1	1	1	1	1	1	1	1
IPR002099 DNA mismatch repair protein	4	4	4	4	4	0	5	3	4	2	4	4	4	4	4	4	4
IPR002099 DNA mismatch repair protein family	0	0	0	0	0	3	0	0	0	0	0	0	0	0	0	0	0
IPR002100 Transcription factor, MADS-box	1	2	2	2	2	2	2	1	2	2	6	8	2	4	2	2	2
IPR002104 Integrase, catalytic	0	0	0	0	0	0	0	0	0	0	0	0	0	0	0	1	0
IPR002108 Actin-binding, cofilin/tropomyosin type	5	5	5	5	5	5	5	5	5	5	3	5	5	7	5	5	6
IPR002109 Glutaredoxin	4	4	4	4	4	4	4	4	3	4	4	4	5	4	4	4	4
IPR002110 Ankyrin repeat	112	112	108	106	76	120	69	173	124	77	65	80	106	149	82	66	54
IPR002112 Transcription factor Jun	2	1	1	1	1	2	2	2	2	1	0	3	3	6	2	1	0
IPR002113 Adenine nucleotide translocator 1	1	1	1	1	2	2	3	1	1	1	1	1	1	1	1	1	2
IPR002115 Protein-tyrosine phosphatase, low molecular weight, mammalian	1	1	1	1	1	1	1	1	1	1	1	1	1	1	1	1	1
IPR002119 Histone H2A	2	1	1	2	2	2	2	2	2	2	2	2	2	2	2	2	2
IPR002121 HRDC domain	2	2	2	1	2	2	2	2	2	2	2	2	2	3	1	2	2
IPR002123 Phospholipid/glycerol acyltransferase	7	7	7	7	7	7	7	7	3	6	6	7	6	6	6	7	6
IPR002124 Cytochrome c oxidase, subunit Vb	1	1	1	1	1	1	1	1	1	1	1	1	1	1	1	1	1
IPR002125 CMP/dCMP deaminase, zinc-binding	9	8	9	10	10	10	8	9	9	9	6	8	8	8	5	7	8
IPR002129 Pyridoxal phosphate-dependent decarboxylase	8	8	8	7	6	6	7	7	6	8	6	5	11	10	5	5	6
IPR002130 Cyclophilin-like peptidyl-prolyl cis-trans isomerase domain	12	12	11	12	12	12	13	12	11	12	11	11	11	12	10	11	11
IPR002132 Ribosomal protein L5	2	2	2	2	2	2	3	1	2	2	2	2	2	2	3	2	2
IPR002133 S-adenosylmethionine synthetase	1	1	1	1	1	1	2	1	1	1	1	1	1	1	1	1	1
IPR002136 Ribosomal protein L4/L1e	2	2	2	2	2	2	2	2	2	2	2	2	2	2	2	2	2
IPR002139 Ribokinase	2	2	2	2	1	1	1	1	1	1	2	2	3	2	1	1	1
IPR002140 Ribosome maturation protein SBDS	1	1	1	1	1	1	1	1	1	1	0	1	1	1	1	1	1
IPR002143 Ribosomal protein L1	2	2	2	2	2	2	2	2	1	2	2	2	2	2	1	2	2
IPR002151 Kinesin light chain	0	0	0	1	1	2	0	0	0	0	0	1	2	3	0	2	0
IPR002155 Thiolase	6	6	5	6	6	7	6	7	7	6	8	8	7	12	5	6	6
IPR002156 Ribonuclease H domain	6	4	5	7	6	12	9	4	7	5	2	0	1	6	7	2	4
IPR002161 Glutamine amidotransferase subunit PdxT	1	1	1	1	1	2	1	1	1	1	0	0	1	1	1	1	1
IPR002164 Nucleosome assembly protein (NAP)	2	2	2	2	2	2	2	2	2	2	2	2	2	2	7	3	2
IPR002165 Plexin	1	1	1	1	0	0	0	0	0	0	0	0	0	0	0	0	0
IPR002167 Graves disease carrier protein	0	0	0	1	0	0	0	1	0	0	1	0	0	0	0	0	1
IPR002168 Lipase, GDXG, active site	3	3	3	3	1	2	2	6	4	2	0	2	3	4	2	2	2
IPR002171 Ribosomal protein L2	2	2	2	2	2	2	2	2	2	2	2	2	2	1	2	2	2
IPR002172 Low-density lipoprotein (LDL) receptor class A repeat	0	0	0	0	0	0	0	0	0	1	0	0	1	0	1	1	0
IPR002173 Carbohydrate/puine kinase, PfkB, conserved site	3	3	2	2	2	2	2	1	2	2	1	2	1	2	1	1	2
IPR002178 PTS EIIA type-2 domain	0	0	0	0	0	0	0	0	1	0	0	0	0	0	0	0	0
IPR002180 6,7-dimethyl-8-ribityllumazine synthase	1	1	1	1	1	1	1	1	1	1	1	1	1	1	1	1	1
IPR002182 NB-ARC	6	4	7	7	2	8	2	8	6	1	1	3	10	6	0	6	2
IPR002189 F-actin-capping protein subunit alpha	1	1	1	1	1	1	1	1	1	1	1	1	1	1	1	1	1
IPR002190 MAGE protein	3	3	3	3	3	3	3	3	3	3	2	2	3	11	2	2	3
IPR002192 Pyruvate phosphate dikinase, PEP/pyruvate-binding	0	0	0	0	0	0	0	0	0	0	0	0	1	12	0	0	0
IPR002194 Chaperonin TCP-1, conserved site	8	7	7	7	7	7	8	7	7	7	7	7	7	7	7	7	7
IPR002195 Dihydroorotase, conserved site	2	2	2	2	2	3	2	3	3	2	2	2	2	2	2	2	2
IPR002196 Glycoside hydrolase, family 24	0	0	0	0	0	0	0	0	0	0	1	1	0	1	0	0	0
IPR002198 Short-chain dehydrogenase/reductase SDR	194	193	185	177	125	127	160	223	207	156	87	105	138	227	42	98	60
IPR002202 Hydroxymethylglutaryl-CoA reductase, class I/II	1	1	1	1	1	3	4	2	2	2	1	1	1	6	1	1	1
IPR002204 3-hydroxyisobutyrate dehydrogenase-related, conserved site	4	5	4	4	2	2	2	4	3	2	2	2	1	4	0	2	2
IPR002205 DNA topoisomerase, type IIA, subunit A/C-terminal	1	1	1	1	1	1	1	1	2	1	1	1	1	1	1	1	1
IPR002207 Plant ascorbate peroxidase	1	1	1	1	1	1	1	1	1	1	1	1	2	2	2	2	2
IPR002208 SecY/SEC61-alpha family	1	1	1	1	1	1	1	0	1	1	1	1	1	1	1	1	1
IPR002213 UDP-glucuronosyl/UDP-glucosyltransferase	17	16	16	15	12	11	18	21	22	20	10	10	13	20	4	11	6
IPR002218 Glucose-inhibited division protein A-related	1	1	1	1	1	1	1	1	1	1	1	1	1	1	1	1	1
IPR002219 Protein kinase C-like, phorbol ester/diacylglycerol binding	3	3	3	3	4	3	3	3	3	4	3	3	3	3	4	3	3
IPR002220 DapA-like	14	12	12	12	8	9	9	15	15	9	10	9	10	12	1	7	4
IPR002222 Ribosomal protein S19/S15	2	2	2	2	2	2	2	2	2	2	2	2	2	2	2	2	2
IPR002225 3-beta hydroxysteroid dehydrogenase/isomerase	6	5	3	3	2	2	2	6	5	4	2	2	2	5	3	4	2
IPR002226 Catalase haem-binding site	4	4	4	4	3	3	2	4	4	4	3	3	4	4	3	2	1
IPR002227 Tyrosinase	29	29	29	28	13	15	21	33	32	25	7	7	15	11	5	17	8
IPR002229 Blood group Rhesus C/E/D polypeptide	1	1	1	1	1	1	1	1	1	1	0	0	2	1	0	0	0
IPR002241 Glycoside hydrolase, family 27	6	5	5	4	4	3	3	5	4	5	6	5	2	4	1	4	0
IPR002252 Glycoside hydrolase, family 36	2	2	2	1	1	1	1	1	1	1	1	0	2	2	0	0	0
IPR002259 Equilibrative nucleoside transporter	1	1	1	1	1	1	1	1	1	1	1	1	1	1	1	1	1
IPR002283 Isopenicillin N synthase	13	13	13	9	8	9	7	13	13	9	4	4	4	3	2	6	2
IPR002290 Serine/threonine- / dual specificity protein kinase, catalytic domain	113	109	107	108	56	0	50	54	114	57	37	50	52	62	59	69	73
IPR002290 Serine/threonine- /dual specificity protein kinase, catalytic domain	0	0	0	0	0	99	0	0	0	0	0	0	0	0	0	0	0
IPR002292 Ornithine/putrescine carbamoyltransferase	1	1	1	1	1	1	1	1	1	1	1	1	1	1	1	1	1
IPR002293 Amino acid/polyamine transporter I	56	54	56	56	39	43	51	74	75	43	32	32	57	96	24	29	19
IPR002296 N6 adenine-specific DNA methyltransferase, N12 class	0	0	0	0	0	0	0	0	0	0	0	0	0	0	0	0	1
IPR002297 DNA-directed DNA-polymerase, family A, mitochondria	1	1	1	1	1	1	2	1	1	1	1	1	1	1	1	1	1
IPR002300 Aminoacyl-tRNA synthetase, class Ia	5	5	5	5	5	6	7	5	5	5	5	5	5	5	5	6	5
IPR002301 Isoleucine-tRNA ligase	2	2	2	2	2	2	3	2	2	2	2	2	2	2	2	2	2
IPR002302 Leucine-tRNA ligase, bacterial/mitochondrial	1	1	1	1	1	1	1	1	1	1	1	1	1	1	1	1	1
IPR002303 Valine-tRNA ligase	1	1	1	1	1	1	1	1	1	1	1	1	1	1	1	1	1
IPR002305 Aminoacyl-tRNA synthetase, class Ic	4	4	4	4	4	4	4	3	4	4	4	4	5	6	4	4	4
IPR002306 Tryptophan-tRNA ligase	2	2	2	2	2	2	2	1	1	2	2	2	2	2	2	2	2
IPR002307 Tyrosine-tRNA ligase	2	2	2	2	2	2	2	2	2	2	1	2	3	3	2	2	2
IPR002312 Aspartyl/Asparaginyl-tRNA synthetase, class IIb	5	5	5	5	5	5	6	5	6	6	5	5	5	6	5	5	5
IPR002313 Lysine-tRNA ligase, class II	2	2	2	2	2	2	2	2	2	2	2	2	2	2	1	2	2
IPR002314 Aminoacyl-tRNA synthetase, class II (G/ H/ P/ S), conserved domain	7	7	7	7	7	7	7	7	7	6	7	7	7	8	7	7	7
IPR002315 Glycyl-tRNA synthetase, alpha2 dimer	1	1	1	1	1	1	1	1	1	1	1	1	1	1	1	1	1
IPR002316 Proline-tRNA ligase, class IIa	2	2	2	2	2	2	2	2	1	1	2	1	2	2	1	2	2
IPR002317 Serine-tRNA ligase, type1	2	2	2	2	2	2	2	2	3	2	2	2	2	3	2	2	2
IPR002318 Alanine-tRNA ligase, class IIc	1	1	1	1	1	1	1	1	1	1	1	1	1	1	1	1	1
IPR002319 Phenylalanyl-tRNA synthetase	2	2	2	2	2	2	2	2	2	2	2	2	2	2	2	2	2
IPR002320 Threonine-tRNA ligase, class IIa	2	2	2	2	2	2	2	2	2	2	1	2	2	2	2	2	2
IPR002326 Cytochrome c1	1	1	1	1	1	1	1	1	1	1	1	1	1	1	1	1	1
IPR002327 Cytochrome c, class IA/ IB	1	1	1	1	1	1	1	1	1	1	1	1	1	1	1	1	1
IPR002328 Alcohol dehydrogenase, zinc-type, conserved site	38	36	35	30	21	26	29	37	36	22	18	21	27	48	9	15	13
IPR002344 Lupus La protein	1	1	1	1	1	1	1	1	1	1	1	1	1	1	1	1	1
IPR002346 Molybdopterin dehydrogenase, FAD-binding	1	1	1	1	1	1	1	2	2	1	1	1	1	2	1	1	1
IPR002347 Glucose/ribitol dehydrogenase	192	191	186	175	123	127	155	220	212	151	91	105	134	222	41	93	60
IPR002350 Kazal domain	0	0	0	0	0	0	0	0	0	0	0	0	0	0	1	0	0
IPR002355 Multicopper oxidase, copper-binding site	14	14	15	15	14	13	11	16	16	13	4	4	9	12	6	9	9
IPR002358 Ribosomal protein L6, conserved site	1	1	1	1	1	1	1	1	1	1	1	1	1	1	0	1	1
IPR002359 Ribosomal protein L6, conserved site-2	1	1	1	1	1	1	1	1	1	1	1	1	1	0	1	1	1
IPR002364 Quinone oxidoreductase/zeta-crystallin, conserved site	4	5	6	3	4	6	2	5	4	7	4	6	2	3	2	4	2
IPR002365 Terpene synthase, conserved site	1	1	1	1	1	1	2	2	1	1	1	1	0	1	1	1	0
IPR002373 cAMP/cGMP-dependent protein kinase	1	1	1	1	1	1	1	1	1	1	1	0	1	1	1	1	1
IPR002376 Formyl transferase, N-terminal	4	4	4	4	4	4	4	4	4	4	3	4	5	3	4	3	3
IPR002379 V-ATPase proteolipid subunit C-like domain	4	5	3	4	5	5	5	5	5	5	5	5	6	5	4	6	4
IPR002395 HMW kininogen	0	0	0	0	0	0	0	0	0	0	0	0	0	0	0	0	1
IPR002397 Cytochrome P450, B-class	1	1	1	1	0	0	0	3	4	2	0	0	2	2	0	0	1
IPR002401 Cytochrome P450, E-class, group I	156	158	156	122	95	91	115	169	158	116	38	39	66	80	26	78	23
IPR002402 Cytochrome P450, E-class, group II	1	1	1	1	1	2	1	0	0	1	0	1	0	0	2	4	1
IPR002403 Cytochrome P450, E-class, group IV	52	54	48	47	34	48	65	77	75	55	21	22	34	43	14	38	13
IPR002409 Aflatoxin biosynthesis regulatory protein	16	11	14	13	8	9	5	4	3	9	2	5	10	22	3	4	2
IPR002410 Peptidase S33	2	3	3	2	3	3	2	5	4	3	1	1	1	1	1	2	1
IPR002413 Ves allergen	1	0	1	1	2	1	3	1	1	2	2	0	0	4	0	1	0
IPR002415 H/ACA ribonucleoprotein complex, subunit Nhp2, eukaryote	2	2	2	2	2	2	2	1	3	2	2	2	1	1	1	1	1
IPR002420 Phosphatidylinositol 3-kinase, C2 domain	1	1	1	1	1	1	0	1	1	1	0	1	1	1	1	1	1
IPR002423 Chaperonin Cpn60/TCP-1	11	10	10	10	10	10	12	11	10	10	10	10	10	10	10	11	10
IPR002433 Ornithine decarboxylase	1	1	1	1	1	1	1	1	0	1	1	1	1	1	1	1	1
IPR002452 Alpha tubulin	2	2	2	2	2	2	3	1	2	2	2	2	2	2	2	2	2
IPR002453 Beta tubulin	2	2	2	2	3	3	2	2	2	2	1	2	2	2	2	1	1
IPR002454 Gamma tubulin	1	1	1	1	1	1	1	1	1	1	1	1	1	1	1	1	2
IPR002464 DNA/RNA helicase, ATP-dependent, DEAH-box type, conserved site	11	11	11	11	10	11	11	9	9	10	9	10	11	13	12	12	11
IPR002466 Adenosine deaminase/editase	1	1	1	1	2	1	1	2	2	1	1	1	1	0	1	1	1
IPR002467 Peptidase M24A, methionine aminopeptidase, subfamily 1	1	1	1	1	1	2	1	1	1	1	1	1	1	1	1	1	1
IPR002468 Peptidase M24A, methionine aminopeptidase, subfamily 2	2	2	2	2	2	2	3	2	2	2	2	2	2	2	1	1	1
IPR002469 Peptidase S9B, dipeptidylpeptidase IV N-terminal	3	3	3	3	2	2	2	3	2	3	2	2	3	3	1	3	1
IPR002471 Peptidase S9, serine active site	0	0	0	0	0	0	0	0	0	0	0	0	0	0	0	0	1
IPR002472 Palmitoyl protein thioesterase	1	1	1	1	1	1	1	1	0	1	1	1	1	1	1	1	1
IPR002474 Carbamoyl-phosphate synthase, small subunit N-terminal domain	2	2	2	2	2	2	2	2	1	2	2	2	2	2	2	2	3
IPR002475 Bcl2-like	0	0	0	0	0	0	0	0	0	0	0	0	0	4	0	0	0
IPR002477 Peptidoglycan binding-like	0	0	0	0	0	0	0	0	0	0	0	0	0	0	0	1	0
IPR002478 Pseudouridine synthase/archaeosine transglycosylase	4	4	4	4	4	4	4	5	5	5	4	4	4	4	4	4	4
IPR002480 DAHP synthetase, class II	1	1	1	1	1	1	2	1	1	1	2	1	1	2	1	1	1
IPR002483 PWI domain	3	3	2	3	3	3	3	3	3	3	3	3	3	3	3	3	3
IPR002489 Glutamate synthase, alpha subunit, C-terminal	1	1	1	1	1	1	1	1	1	1	1	1	1	1	1	1	1
IPR002490 V-type ATPase, V0 complex, subunit 116kDa	1	1	1	1	1	1	1	1	1	1	1	1	1	4	1	1	1
IPR002491 ABC transporter periplasmic binding domain	0	0	0	0	0	0	0	0	1	0	0	0	0	0	0	0	0
IPR002492 Transposase, Tc1-like	0	0	0	4	0	2	0	0	0	0	0	0	1	1	0	0	0
IPR002495 Glycosyl transferase, family 8	4	4	4	3	4	3	4	5	5	4	3	3	5	6	4	2	2
IPR002496 Phosphoribosyl-AMP cyclohydrolase domain	1	1	1	1	1	1	1	1	1	1	1	1	1	1	1	1	1
IPR002498 Phosphatidylinositol-4-phosphate 5-kinase, core	3	3	3	3	3	3	3	3	3	3	3	3	3	3	3	3	3
IPR002500 Phosphoadenosine phosphosulphate reductase	2	2	2	2	2	2	3	2	2	2	1	2	2	2	2	2	2
IPR002501 Pseudouridine synthase II	2	2	1	2	2	2	2	2	2	2	1	2	2	2	2	2	2
IPR002504 Inorganic polyphosphate/ATP-NAD kinase, predicted	3	3	3	3	3	3	3	3	3	3	3	3	3	3	3	3	3
IPR002509 Polysaccharide deacetylase	16	17	16	18	16	17	15	17	17	17	8	9	9	11	3	12	5
IPR002523 Mg2+ transporter protein, CorA-like/Zinc transport protein ZntB	15	13	17	13	10	19	11	26	20	11	7	9	15	11	4	8	11
IPR002524 Cation efflux protein	9	9	8	10	8	8	11	8	8	9	7	8	8	9	6	9	9
IPR002528 Multi antimicrobial extrusion protein	4	4	4	3	3	3	4	4	5	3	2	3	5	6	1	3	3
IPR002529 Fumarylacetoacetase, C-terminal	14	16	16	13	7	8	11	16	13	13	7	7	10	18	3	7	6
IPR002532 Hantavirus glycoprotein G2	0	0	0	0	0	0	0	0	0	0	0	0	0	1	0	0	0
IPR002539 MaoC-like domain	5	5	5	5	4	5	6	5	4	5	4	6	5	7	3	3	3
IPR002545 CheW-like protein	0	0	0	0	0	0	0	0	1	0	0	0	0	0	0	0	0
IPR002547 tRNA-binding domain	1	1	1	1	1	1	1	1	1	1	1	1	1	1	1	1	1
IPR002550 Domain of unknown function DUF21	1	1	1	1	1	1	1	1	0	1	1	1	1	1	1	1	1
IPR002553 Clathrin/coatomer adaptor, adaptin-like, N-terminal	8	8	8	8	8	8	10	8	7	8	7	9	8	8	8	8	8
IPR002554 Protein phosphatase 2A, regulatory B subunit, B56	1	1	1	1	1	1	1	1	1	1	1	1	1	1	1	1	1
IPR002557 Chitin binding domain	0	0	0	1	0	0	0	0	0	0	0	0	1	0	0	0	0
IPR002558 I/LWEQ domain	1	1	1	1	1	1	1	1	1	1	1	1	1	1	1	1	1
IPR002562 3'-5' exonuclease domain	4	3	4	4	3	3	2	3	3	3	2	2	2	4	3	3	3
IPR002563 Flavin reductase-like, FMN-binding	5	5	5	5	2	2	3	4	5	2	2	1	3	4	2	2	2
IPR002569 Peptide methionine sulphoxide reductase MsrA	1	1	1	1	1	1	1	1	1	1	1	1	1	1	1	1	1
IPR002575 Aminoglycoside phosphotransferase	12	9	8	7	5	21	17	16	15	15	13	28	17	37	50	11	3
IPR002579 Peptide methionine sulphoxide reductase MrsB	1	1	1	1	1	1	1	1	1	1	1	1	1	1	1	1	1
IPR002582 Holo-[acyl carrier protein] synthase	1	2	1	1	1	1	1	2	1	1	1	1	1	1	2	1	1
IPR002587 Myo-inositol-1-phosphate synthase	1	1	1	1	1	1	2	1	1	1	1	1	1	1	1	1	1
IPR002589 Macro domain	2	2	2	2	1	2	2	2	2	2	1	1	3	3	1	2	2
IPR002591 Type I phosphodiesterase/nucleotide pyrophosphatase/phosphate transferase	4	4	3	4	4	5	5	4	4	3	2	3	4	4	3	4	3
IPR002594 Glycoside hydrolase, family 12	7	7	7	6	6	6	10	7	7	5	5	6	4	4	2	3	2
IPR002610 Peptidase S54, rhomboid	2	2	2	2	2	2	1	2	2	2	1	1	1	1	2	3	2
IPR002616 tRNA-guanine(15) transglycosylase-like	2	2	2	2	2	2	3	2	3	2	2	2	2	2	2	2	2
IPR002618 UTP--glucose-1-phosphate uridylyltransferase	2	2	2	2	2	2	2	2	2	2	2	2	2	2	2	2	2
IPR002625 Smr protein/MutS2 C-terminal	3	3	3	3	3	2	3	3	1	3	3	3	3	3	3	3	3
IPR002627 tRNA isopentenyltransferase	1	1	1	2	1	1	1	1	1	1	1	1	1	2	1	1	1
IPR002629 Methionine synthase, vitamin-B12 independent	4	4	4	4	3	3	4	5	5	3	1	1	3	3	2	3	3
IPR002634 BolA protein	2	3	3	3	3	3	3	3	3	3	3	3	3	3	3	3	3
IPR002637 Ham1-like protein	1	1	1	1	1	1	1	1	1	1	1	1	1	2	1	1	1
IPR002638 Quinolinate phosphoribosyl transferase, C-terminal	1	2	2	2	2	2	2	2	1	2	2	2	2	2	3	2	3
IPR002639 Urease accessory protein UreF	1	1	1	1	1	1	1	1	1	1	1	1	1	1	1	1	1
IPR002640 Arylesterase	0	0	0	0	0	0	0	0	0	0	0	0	1	1	1	0	0
IPR002641 Patatin/Phospholipase A2-related	11	9	9	12	6	9	6	12	8	6	7	10	10	16	5	5	8
IPR002642 Lysophospholipase, catalytic domain	3	3	3	3	4	3	3	3	4	3	2	3	7	9	2	2	2
IPR002645 STAS domain	8	8	8	8	6	6	7	8	7	7	6	6	7	8	4	6	4
IPR002646 Poly A polymerase, head domain	1	1	1	1	1	1	2	1	1	1	1	1	1	1	1	1	1
IPR002648 Isopentenyl transferase	0	0	0	0	0	0	0	0	0	0	0	0	0	0	1	0	0
IPR002650 Sulphate adenylyltransferase	1	1	1	1	1	1	1	1	0	1	1	1	1	1	1	1	1
IPR002652 Importin-alpha, importin-beta-binding domain	1	1	1	1	1	1	2	1	0	1	1	1	1	1	1	0	1
IPR002654 Glycosyl transferase, family 25	1	1	1	1	2	2	2	2	2	2	0	0	0	0	2	7	2
IPR002655 Acyl-CoA oxidase, C-terminal	1	1	1	1	1	1	0	2	2	1	0	0	1	1	0	0	0
IPR002656 Acyltransferase 3	9	10	10	9	7	8	6	9	8	9	4	4	3	4	2	4	4
IPR002657 Bile acid:sodium symporter	1	1	1	1	1	1	2	1	1	1	1	1	1	2	1	1	1
IPR002659 Glycosyl transferase, family 31	1	1	1	1	1	1	1	1	1	1	2	2	0	0	1	0	0
IPR002661 Ribosome recycling factor	1	0	0	1	1	1	1	0	1	0	0	1	1	1	1	1	1
IPR002668 Na dependent nucleoside transporter	2	2	2	2	2	2	3	2	1	2	1	1	1	0	1	1	1
IPR002669 Urease accessory protein UreD	1	1	1	1	1	1	1	1	1	1	1	1	1	1	1	1	1
IPR002671 Ribosomal protein L22e	1	0	0	0	1	1	2	1	1	1	1	1	1	1	1	1	1
IPR002672 Ribosomal protein L28e	1	1	1	1	1	1	2	1	1	1	1	1	1	1	1	1	1
IPR002673 Ribosomal protein L29e	0	0	0	1	1	1	1	1	1	1	0	1	1	1	1	1	1
IPR002674 Ribosomal protein L37ae	0	0	1	0	1	1	1	0	0	1	1	1	1	1	1	1	1
IPR002675 Ribosomal protein L38e	1	1	0	0	1	1	1	1	1	1	0	1	1	1	1	1	1
IPR002677 Ribosomal protein L32p	1	1	1	1	1	1	1	1	1	1	1	1	1	1	1	1	1
IPR002678 Ngg1p interacting factor 3, NIF3	3	3	3	4	2	2	2	2	2	2	2	2	2	3	1	2	2
IPR002680 Alternative oxidase	1	1	1	1	1	1	2	1	1	1	1	1	1	1	1	1	2
IPR002684 Biotin synthase/Biotin biosynthesis bifunctional protein BioAB	1	1	1	1	1	1	1	1	1	1	1	1	1	1	1	0	1
IPR002685 Glycosyl transferase, family 15	5	5	5	5	4	4	4	5	5	5	4	5	4	4	4	4	5
IPR002687 Nop domain	3	3	3	3	3	3	3	3	3	3	3	3	3	3	3	3	3
IPR002695 AICARFT/IMPCHase bienzyme	1	1	1	1	1	1	1	1	1	1	1	1	1	1	1	1	1
IPR002698 5-formyltetrahydrofolate cyclo-ligase	1	1	1	1	1	1	1	1	1	0	1	1	1	1	1	1	1
IPR002699 ATPase, V1 complex, subunit D	1	1	1	1	1	1	1	1	1	1	1	1	1	1	1	1	1
IPR002701 Chorismate mutase	0	0	0	0	0	0	0	0	0	0	0	0	1	0	0	0	0
IPR002710 Dilute	2	2	2	2	2	1	2	2	2	2	1	2	2	2	2	2	2
IPR002711 HNH endonuclease	1	1	1	1	1	1	1	1	1	1	1	1	0	0	0	1	0
IPR002713 FF domain	2	2	2	2	2	2	2	2	2	2	2	2	2	2	2	2	2
IPR002715 Nascent polypeptide-associated complex NAC domain	1	1	2	1	2	2	2	2	2	2	2	2	2	2	2	2	2
IPR002716 PIN domain	1	1	1	1	2	1	2	3	2	1	1	1	2	2	2	3	3
IPR002717 MOZ/SAS-like protein	3	3	3	3	3	3	3	3	3	3	3	3	3	3	3	3	3
IPR002728 Diphthamide synthesis, DPH1/DPH2	2	2	2	2	2	2	2	1	2	2	2	2	2	2	2	2	2
IPR002730 Ribonuclease P/MRP, subunit p29	1	1	1	1	1	1	1	1	1	1	1	1	1	1	1	1	1
IPR002733 AMMECR1 domain	1	1	1	1	1	1	1	1	1	1	1	1	1	1	1	1	1
IPR002734 Bacterial bifunctional deaminase-reductase, C-terminal	2	2	2	2	2	1	2	2	2	2	2	2	1	2	1	1	1
IPR002735 Translation initiation factor IF2/IF5	2	2	2	2	2	2	2	2	2	2	2	2	2	2	2	2	2
IPR002737 MEMO1 family	1	0	1	1	1	1	1	1	0	1	1	1	1	1	1	1	1
IPR002738 RNase P subunit p30	1	1	1	1	1	1	1	0	1	1	1	1	1	1	1	1	1
IPR002740 EVE domain	1	0	1	1	1	1	0	1	1	1	2	0	1	1	1	1	1
IPR002744 Domain of unknown function DUF59	0	0	0	1	1	0	1	1	1	1	0	0	1	1	0	1	1
IPR002745 Phosphotransferase KptA/Tpt1	1	1	1	1	1	1	1	1	1	1	1	1	1	1	1	1	1
IPR002755 DNA primase, small subunit	1	1	1	1	1	1	1	1	1	1	1	1	1	1	1	1	1
IPR002759 Ribonuclease P/MRP protein subunit	1	1	1	1	1	1	1	1	0	1	1	1	0	0	0	1	1
IPR002761 DUF71 domain	1	1	1	1	1	1	1	1	1	1	1	1	1	1	1	1	1
IPR002765 Uncharacterised protein family UPF0145	1	1	1	0	0	1	1	1	1	1	1	1	1	1	0	2	0
IPR002767 Protein of unknown function DUF77	2	1	1	1	1	1	1	1	1	1	1	1	1	6	1	1	1
IPR002769 Translation initiation factor IF6	1	1	1	1	1	1	2	1	1	1	1	1	1	1	1	1	1
IPR002772 Glycoside hydrolase family 3 C-terminal domain	30	30	27	28	19	19	22	31	30	24	22	17	20	31	7	18	9
IPR002773 Deoxyhypusine synthase	1	1	1	1	1	1	2	1	1	1	1	1	1	1	1	1	1
IPR002775 DNA/RNA-binding protein Alba-like	0	0	0	0	0	0	0	0	0	0	0	0	0	0	0	0	1
IPR002777 Prefoldin beta-like	3	2	1	4	4	4	5	4	4	4	4	4	4	2	4	4	4
IPR002778 Signal recognition particle, SRP19 subunit	1	1	1	1	1	1	0	0	1	1	1	0	1	1	1	1	1
IPR002784 Ribosomal protein L14	1	1	1	1	1	1	1	1	1	1	1	1	1	1	1	1	1
IPR002786 Non-canonical purine NTP phosphatase	1	1	1	1	1	0	1	1	1	1	0	0	1	1	0	0	0
IPR002791 Domain of unknown function DUF89	1	1	1	1	1	1	1	1	1	1	1	1	1	2	1	1	1
IPR002792 TRAM domain	0	0	0	0	0	0	0	0	0	0	0	0	1	1	1	1	1
IPR002794 Protein of unknown function DUF92, TMEM19	1	1	1	1	1	1	1	1	0	1	0	1	1	1	1	1	1
IPR002797 Polysaccharide biosynthesis protein	0	0	0	0	0	0	0	0	1	0	0	0	0	0	0	0	0
IPR002809 Protein of unknown function DUF106, transmembrane	1	1	1	1	1	1	1	1	1	1	1	1	1	1	1	1	1
IPR002813 Arginine biosynthesis protein ArgJ	1	1	1	1	1	1	1	2	1	2	1	1	1	1	1	1	1
IPR002815 Spo11/DNA topoisomerase VI, subunit A	1	1	1	1	1	1	1	1	1	1	1	1	1	1	1	1	1
IPR002818 ThiJ/PfpI	6	6	5	4	2	3	5	5	5	2	3	3	4	5	2	2	2
IPR002820 Molybdopterin cofactor biosynthesis C (MoaC) domain	1	1	1	1	1	1	1	1	1	1	1	1	1	1	1	1	1
IPR002821 Hydantoinase/oxoprolinase	11	11	11	11	7	8	8	12	10	7	4	2	4	6	2	2	2
IPR002828 Survival protein SurE-like phosphatase/nucleotidase	3	3	3	3	3	3	3	3	3	3	3	3	3	3	1	2	1
IPR002830 UbiD decarboxylyase family	2	2	1	1	0	0	1	3	3	1	0	0	2	5	0	0	0
IPR002833 Peptidyl-tRNA hydrolase, PTH2	1	1	1	1	1	1	1	1	1	1	0	1	1	1	1	1	1
IPR002836 PDCD5-related protein	1	1	1	1	1	1	0	1	1	1	1	1	1	1	1	1	1
IPR002838 Mitochondrial biogenesis protein AIM24	2	2	2	2	2	2	2	2	3	2	2	2	3	3	2	2	2
IPR002840 Domain of unknown function DUF126	1	1	1	1	0	0	0	0	1	1	0	0	1	1	0	0	0
IPR002842 ATPase, V1/A1 complex, subunit E	1	1	1	1	1	1	1	1	1	1	1	1	1	1	1	1	2
IPR002843 ATPase, V0 complex, c/d subunit	1	1	1	1	1	1	1	1	1	1	1	1	1	1	1	1	1
IPR002848 Translin	2	2	2	2	3	2	3	2	2	2	2	2	2	2	2	2	2
IPR002853 Transcription factor TFIIE, alpha subunit	1	1	1	1	0	0	0	0	1	0	0	0	0	0	0	1	0
IPR002859 PKD/REJ-like protein	1	1	1	1	0	0	0	1	2	0	0	0	0	1	0	0	0
IPR002860 BNR repeat	2	1	0	1	0	0	0	0	0	0	0	0	0	0	0	0	0
IPR002864 Acyl-ACP thioesterase	0	0	0	0	0	0	0	0	0	0	0	0	0	0	0	1	0
IPR002867 Zinc finger, C6HC-type	11	10	10	9	11	8	11	10	8	16	6	7	10	9	6	6	11
IPR002869 Pyruvate-flavodoxin oxidoreductase, central domain	1	1	1	1	1	1	1	1	0	1	1	1	1	1	1	1	1
IPR002870 Peptidase M12B, propeptide	0	0	0	0	0	0	0	0	0	0	0	0	0	1	0	0	0
IPR002871 NIF system FeS cluster assembly, NifU, N-terminal	1	1	1	1	1	1	1	1	1	1	1	1	1	1	1	1	1
IPR002872 Proline dehydrogenase	5	5	5	5	3	3	4	7	7	3	3	2	3	4	1	1	1
IPR002876 Transcriptional regulator TACO1-like	1	1	1	1	1	1	1	1	1	1	1	1	1	1	1	1	1
IPR002877 Ribosomal RNA methyltransferase FtsJ domain	5	4	4	3	5	3	4	4	4	4	3	4	4	4	3	4	3
IPR002880 Pyruvate flavodoxin/ferredoxin oxidoreductase, N-terminal	1	1	1	1	1	1	1	1	1	1	1	1	1	1	1	1	1
IPR002882 LPPG:FO 2-phospho-L-lactate transferase CofD/UPF0052	0	0	0	0	0	0	0	0	0	0	1	1	1	1	1	1	1
IPR002884 Proprotein convertase, P	1	1	1	1	1	1	1	1	1	1	1	1	1	1	1	1	1
IPR002885 Pentatricopeptide repeat	7	7	8	8	8	9	10	8	8	8	9	9	8	7	4	8	8
IPR002888 [2Fe-2S]-binding	1	1	1	1	1	1	1	2	1	1	1	1	1	2	1	1	1
IPR002889 Carbohydrate-binding WSC	21	21	21	18	18	17	21	26	25	22	14	16	17	17	12	13	12
IPR002891 Adenylylsulphate kinase	2	2	2	2	2	2	2	2	1	1	2	2	2	2	2	2	2
IPR002893 Zinc finger, MYND-type	12	12	10	12	7	10	5	9	9	11	7	7	8	10	29	9	8
IPR002905 tRNA (guanine(26)-N(2))-dimethyltransferase	1	1	1	1	1	0	1	1	1	1	1	1	1	1	1	1	1
IPR002905 tRNA methyltransferase, Trm1	0	0	0	0	0	1	0	0	0	0	0	0	0	0	0	0	0
IPR002906 Ribosomal protein S27a	1	1	1	1	1	1	1	1	1	1	1	1	1	1	1	1	1
IPR002908 Frataxin/CyaY	1	1	1	1	1	1	1	0	1	1	1	1	1	1	1	1	1
IPR002909 IPT domain	1	1	1	1	1	1	1	1	1	1	1	1	1	1	1	1	1
IPR002912 ACT domain	3	2	2	2	3	6	2	2	3	3	3	3	2	2	2	3	2
IPR002913 START domain	0	0	1	0	0	0	0	0	0	0	0	0	0	0	0	0	0
IPR002915 DeoC/FbaB/ lacD aldolase	0	0	1	1	0	0	0	2	1	0	0	0	0	0	0	0	1
IPR002921 Lipase, class 3	6	6	6	6	7	6	5	6	6	5	3	5	6	6	5	7	5
IPR002922 Thiazole biosynthetic enzyme Thi4 family	1	1	1	1	1	1	1	1	1	1	1	1	1	1	1	1	3
IPR002925 Dienelactone hydrolase	10	10	9	10	9	9	9	9	8	7	6	6	8	9	4	7	8
IPR002928 Myosin tail	1	1	1	1	1	1	1	1	1	1	1	0	0	1	1	1	1
IPR002930 Glycine cleavage H-protein	0	0	1	1	1	1	1	1	1	1	1	0	2	2	1	1	1
IPR002931 Transglutaminase-like	3	3	3	3	2	3	2	2	3	2	2	1	2	2	2	3	3
IPR002932 Glutamate synthase, central-C	1	1	2	1	1	1	1	1	1	1	1	1	1	1	1	1	1
IPR002933 Peptidase M20	15	15	16	14	13	12	13	15	14	13	8	8	12	13	5	8	5
IPR002934 Nucleotidyl transferase domain	3	3	3	3	3	3	2	2	3	3	3	2	3	4	3	3	3
IPR002935 O-methyltransferase, family 3	5	5	5	5	5	3	4	4	4	3	4	3	4	8	2	3	2
IPR002937 Amine oxidase	17	16	16	14	9	14	10	23	24	11	12	12	13	24	6	9	6
IPR002938 Monooxygenase, FAD-binding	82	82	78	68	45	50	43	100	98	57	23	22	44	81	17	36	21
IPR002939 Chaperone DnaJ, C-terminal	5	5	5	5	5	5	4	5	4	5	4	5	5	5	5	5	5
IPR002942 RNA-binding S4 domain	4	5	4	5	5	6	5	6	6	5	5	5	5	5	7	5	7
IPR002974 Cytochrome P450, E-class, CYP52	3	3	3	3	2	2	3	1	1	1	1	1	0	2	3	4	1
IPR002975 Fungal G-protein, alpha subunit	3	3	3	3	3	3	4	3	3	3	2	3	3	2	3	3	3
IPR002989 Mycobacterial pentapeptide repeat	0	0	0	0	0	0	0	0	0	1	0	0	0	0	0	0	0
IPR002993 Ornithine decarboxylase antizyme	1	1	1	1	1	1	1	1	1	1	1	1	1	1	1	1	1
IPR002994 Surfeit locus 1/Shy1	1	1	1	1	1	1	1	1	1	1	1	1	1	1	1	1	1
IPR002995 Surfeit locus 4	1	1	1	1	1	1	1	1	1	1	1	1	1	1	1	1	1
IPR002999 Tudor domain	2	2	2	2	2	2	1	1	2	2	1	1	1	1	1	1	1
IPR003000 Sirtuin family	8	8	8	9	6	7	9	8	7	8	6	7	5	7	6	9	7
IPR003005 Amphiphysin	1	1	1	1	0	1	1	1	1	1	0	1	1	1	1	0	1
IPR003008 Tubulin/FtsZ, GTPase domain	6	6	6	6	7	7	7	5	6	6	5	6	6	6	6	5	6
IPR003010 Carbon-nitrogen hydrolase	16	16	16	16	12	14	23	16	19	12	8	10	11	17	4	8	9
IPR003011 Cell cycle checkpoint protein, Rad1	1	1	1	1	1	1	1	1	1	1	1	1	1	1	0	0	0
IPR003014 PAN-1 domain	3	2	2	2	4	1	5	5	5	2	1	1	8	4	1	2	1
IPR003016 2-oxo acid dehydrogenase, lipoyl-binding site	5	5	6	6	6	6	6	5	3	6	2	4	5	6	4	5	5
IPR003018 GAF domain	4	5	6	4	6	4	4	5	3	8	2	7	7	8	6	4	6
IPR003020 Bicarbonate transporter, eukaryotic	3	3	3	3	2	2	2	2	3	2	1	2	3	2	1	1	2
IPR003021 Rad1/Rec1/Rad17	1	1	1	1	1	1	1	1	1	1	1	1	1	1	1	1	1
IPR003029 Ribosomal protein S1, RNA-binding domain	6	6	6	6	6	6	7	6	6	6	4	5	5	5	6	6	5
IPR003033 SCP2 sterol-binding domain	2	2	2	2	1	1	2	1	1	2	1	1	1	2	1	1	1
IPR003034 SAP domain	5	4	5	5	5	5	5	4	5	5	3	5	4	5	4	5	8
IPR003038 DAD/Ost2	0	1	1	1	1	1	1	1	1	1	0	1	1	1	1	1	1
IPR003042 Aromatic-ring hydroxylase-like	87	85	83	74	49	50	42	100	101	59	20	21	45	77	17	41	24
IPR003084 Histone deacetylase	2	2	2	2	2	2	2	2	2	2	2	2	2	2	2	2	2
IPR003088 Cytochrome c domain	1	1	1	1	1	1	1	1	1	1	1	1	1	1	1	1	1
IPR003094 Fructose-2,6-bisphosphatase	3	3	3	3	3	3	3	3	3	3	3	3	3	3	3	3	4
IPR003096 Smooth muscle protein/calponin	1	1	1	1	1	1	1	1	1	1	1	1	1	1	1	1	1
IPR003097 FAD-binding, type 1	12	12	12	11	10	10	9	13	12	9	6	6	8	12	5	9	5
IPR003099 Prephenate dehydrogenase	1	1	1	1	1	1	1	1	1	1	1	1	1	1	1	1	1
IPR003100 Argonaute/Dicer protein, PAZ domain	2	2	3	2	2	3	2	2	1	2	2	2	2	5	3	3	2
IPR003103 BAG domain	1	1	1	1	1	1	1	1	1	1	1	1	2	1	1	1	1
IPR003105 SRA-YDG	3	3	3	3	3	4	2	4	4	3	2	2	0	1	0	2	1
IPR003107 RNA-processing protein, HAT helix	8	8	8	8	8	8	8	8	7	8	7	8	7	8	7	7	8
IPR003108 Growth-arrest-specific protein 2 domain	1	1	1	1	1	1	1	1	1	1	0	1	1	1	1	1	1
IPR003111 Peptidase S16, lon N-terminal	3	3	3	3	3	3	3	3	3	3	3	3	3	3	3	3	2
IPR003114 Phox-associated domain	3	3	2	3	3	3	4	3	2	3	3	3	2	2	3	3	3
IPR003117 Dimerization-anchoring domain of cAMP-dependent protein kinase, regulatory subunit	0	0	0	0	0	0	0	0	0	0	0	1	0	0	0	0	0
IPR003120 Transcription factor, STE-like	1	1	1	1	1	1	1	1	1	1	1	1	1	1	1	1	1
IPR003121 SWIB/MDM2 domain	2	2	2	2	2	2	2	3	2	3	2	2	2	2	2	2	2
IPR003123 Vacuolar sorting protein 9	3	3	3	3	3	3	3	3	3	3	2	3	3	3	3	3	3
IPR003124 WH2 domain	2	2	2	2	2	3	1	1	1	2	0	2	2	2	2	2	2
IPR003126 Zinc finger, N-recognin	2	2	2	2	2	2	2	2	2	2	2	2	2	2	2	2	2
IPR003130 Dynamin GTPase effector	4	3	3	4	3	5	5	4	3	4	2	3	3	4	3	5	3
IPR003131 Potassium channel tetramerisation-type BTB domain	0	0	0	0	1	1	1	0	0	1	0	1	1	0	2	2	0
IPR003135 ATP-grasp fold, ATP-dependent carboxylate-amine ligase-type	1	1	1	1	1	1	1	1	1	1	1	1	1	1	1	1	1
IPR003137 Protease-associated domain, PA	17	17	17	16	12	13	11	16	14	17	12	16	12	13	19	15	4
IPR003140 Phospholipase/carboxylesterase/thioesterase	6	6	5	5	2	3	3	5	5	6	3	4	5	4	3	3	1
IPR003146 Proteinase inhibitor, carboxypeptidase propeptide	3	2	3	1	3	3	1	3	3	4	0	0	1	1	1	2	1
IPR003150 DNA-binding RFX-type winged-helix domain	2	2	2	2	2	2	2	2	2	2	2	2	2	2	2	2	2
IPR003151 PIK-related kinase, FAT	4	4	4	4	4	4	6	4	4	4	4	4	4	3	4	4	4
IPR003152 PIK-related kinase, FATC	4	4	4	4	4	4	5	4	4	4	3	4	4	2	4	4	4
IPR003154 S1/P1 nuclease	3	3	3	3	3	3	3	3	3	3	2	2	1	2	1	1	2
IPR003156 Phosphoesterase, DHHA1	1	1	1	1	1	1	1	1	1	1	0	0	0	0	1	1	0
IPR003162 Transcription initiation factor TAFII31	1	1	1	1	1	1	1	1	0	1	1	1	1	1	1	1	1
IPR003163 Transcription regulator HTH, APSES-type DNA-binding domain	5	5	5	5	6	6	6	5	5	5	5	5	5	5	5	5	5
IPR003164 Clathrin adaptor, alpha-adaptin, appendage, C-terminal subdomain	1	1	1	1	1	1	1	1	1	1	0	1	1	1	1	1	1
IPR003165 Stem cell self-renewal protein Piwi	2	2	3	2	2	3	2	3	2	2	3	2	2	5	3	4	2
IPR003166 Transcription factor TFIIE beta subunit, DNA-binding domain	1	1	1	1	1	1	1	1	1	1	0	0	1	1	1	1	1
IPR003169 GYF	2	2	2	2	2	2	2	2	2	3	2	2	2	2	2	2	2
IPR003171 Methylenetetrahydrofolate reductase	2	2	2	2	2	2	2	2	1	2	2	2	2	2	2	2	2
IPR003172 MD-2-related lipid-recognition domain	1	1	1	1	1	1	1	1	1	1	1	1	1	1	3	1	1
IPR003173 Transcriptional coactivator p15 (PC4)	1	1	1	1	1	1	0	1	1	1	1	1	1	1	1	1	1
IPR003194 Transcription initiation factor IIA, gamma subunit	1	1	1	1	1	1	1	1	1	1	1	1	1	1	1	1	1
IPR003195 Transcription initiation factor IID, 18kDa subunit	3	3	3	3	2	2	3	3	3	3	3	3	3	3	2	2	2
IPR003196 Transcription initiation factor IIF, beta subunit	1	1	1	1	1	2	1	1	1	1	1	1	1	1	1	1	1
IPR003197 Cytochrome b-c1 complex subunit 7	1	1	1	1	1	1	1	1	1	1	1	1	1	1	1	1	1
IPR003198 Amidinotransferase	0	0	0	0	0	0	0	0	0	0	0	0	0	0	2	0	0
IPR003199 Choloylglycine hydrolase	0	0	0	0	0	0	0	0	0	0	0	0	1	0	0	0	0
IPR003204 Cytochrome c oxidase, subunit Va/VI	1	1	1	1	1	1	1	1	1	1	1	1	1	1	1	3	2
IPR003210 Signal recognition particle, SRP14 subunit	1	1	1	1	1	1	1	1	1	1	1	1	1	1	0	1	1
IPR003213 Cytochrome c oxidase, subunit VIb	1	1	1	1	2	2	2	2	2	2	1	2	2	2	2	2	2
IPR003226 Metal-dependent protein hydrolase	1	1	1	1	1	1	2	1	1	1	1	1	1	1	1	1	1
IPR003228 Transcription initiation factor TFIID	1	1	1	1	1	1	1	1	1	1	1	1	1	1	1	1	1
IPR003231 Acyl carrier protein (ACP)	1	1	1	1	1	1	1	1	1	1	1	1	1	1	1	1	1
IPR003245 Plastocyanin-like	0	0	0	0	0	0	0	0	0	0	0	0	0	0	0	0	1
IPR003248 Phosphoserine aminotransferase, subgroup	1	1	1	1	1	1	1	1	1	1	1	1	1	1	1	1	1
IPR003256 Ribosomal protein L24	0	0	0	0	1	1	0	0	0	0	0	0	0	0	0	0	0
IPR003265 HhH-GPD domain	7	7	7	6	6	6	7	6	7	7	5	6	6	6	5	5	7
IPR003280 Two pore domain potassium channel	1	1	1	1	1	1	1	1	1	1	1	1	1	2	1	1	2
IPR003284 Salmonella virulence plasmid 65kDa B protein	0	0	0	0	0	1	0	0	0	0	1	1	0	1	0	0	0
IPR003285 Yeast eukaryotic release factor	1	1	1	1	1	1	1	1	1	1	0	1	1	1	1	1	1
IPR003305 Carbohydrate-binding, CenC-like	0	0	0	0	0	0	0	0	0	0	0	0	1	5	1	0	0
IPR003307 W2 domain	2	2	2	2	2	2	2	1	2	2	2	1	2	2	2	2	2
IPR003313 AraC-type arabinose-binding/dimerisation domain	1	1	0	0	0	0	0	1	1	1	0	0	0	0	0	0	0
IPR003323 Ovarian tumour, otubain	3	3	3	3	3	2	2	3	3	3	3	3	1	2	2	4	3
IPR003331 UDP-N-acetylglucosamine 2-epimerase	0	0	0	0	0	0	0	0	1	0	0	0	0	0	0	0	0
IPR003333 Mycolic acid cyclopropane synthase	4	4	4	5	3	4	4	5	5	4	4	3	2	2	4	3	3
IPR003337 Trehalose-phosphatase	2	1	2	2	2	2	3	1	1	3	2	2	2	2	2	2	2
IPR003338 CDC48, N-terminal subdomain	1	1	1	1	1	1	0	1	1	1	2	2	2	2	1	2	3
IPR003342 Glycosyl transferase, family 39	3	3	3	3	3	3	5	3	2	3	3	3	3	3	3	3	3
IPR003344 Bacterial Ig-like, group 1	1	1	1	1	0	0	0	1	2	1	0	0	0	0	0	0	0
IPR003347 JmjC domain	8	7	7	7	8	9	9	9	6	9	7	8	11	11	7	11	10
IPR003349 Transcription factor jumonji, JmjN	2	2	2	2	2	2	2	2	2	2	2	2	2	2	1	2	2
IPR003352 Phosphotransferase system, EIIC	0	0	0	0	0	0	0	0	1	0	0	0	0	0	0	0	0
IPR003358 tRNA (guanine-N-7) methyltransferase	1	1	1	1	1	1	1	1	1	1	1	1	1	1	1	1	1
IPR003370 Chromate transporter	1	1	0	0	1	1	2	1	1	1	2	3	1	11	0	1	1
IPR003377 Cornichon	1	1	1	0	1	1	1	1	1	1	0	1	1	1	1	1	1
IPR003378 Fringe-like	2	2	2	2	2	2	2	3	2	2	3	3	1	1	4	3	2
IPR003379 Carboxylase, conserved domain	1	1	1	1	1	1	1	1	1	1	1	1	1	1	1	1	1
IPR003382 Flavoprotein	4	4	3	3	2	2	2	5	4	2	2	2	4	4	2	2	2
IPR003386 Lecithin:cholesterol/phospholipid:diacylglycerol acyltransferase	1	1	1	1	1	1	1	1	1	1	1	1	1	1	1	1	1
IPR003388 Reticulon	2	2	2	2	1	2	1	1	1	2	2	2	2	2	1	1	3
IPR003392 Patched	1	1	1	1	1	1	2	1	0	1	2	1	1	1	1	1	1
IPR003395 RecF/RecN/SMC, N-terminal	6	6	6	5	6	6	6	6	5	6	6	6	6	6	6	6	6
IPR003397 Mitochondrial inner membrane translocase subunit Tim17/Tim22/Tim23/peroxisomal protein PMP24	5	4	5	5	5	5	5	4	5	4	3	5	4	4	5	5	5
IPR003402 tRNA transferase Trm5/Tyw2	2	2	2	1	1	1	1	1	2	1	1	1	2	2	2	1	2
IPR003404 Alphaherpesvirus glycoprotein E	0	0	0	0	0	0	0	0	1	0	0	0	0	0	0	0	0
IPR003421 Opine dehydrogenase	0	0	0	0	1	1	0	1	1	2	0	0	0	0	1	2	0
IPR003422 Cytochrome b-c1 complex, subunit 6	1	1	1	1	1	1	1	1	1	1	1	1	1	1	1	1	1
IPR003428 Mitochondrial glycoprotein	1	1	1	1	1	1	1	1	1	1	1	1	1	1	1	1	1
IPR003431 Beta propeller phytase	0	0	0	0	0	1	0	0	0	0	0	0	0	0	0	0	0
IPR003431 Phytase	1	1	1	1	1	0	2	1	0	1	1	1	1	2	0	1	0
IPR003437 Glycine cleavage system P protein, homodimeric	1	1	1	1	1	1	1	1	1	1	0	1	1	1	1	1	1
IPR003439 ABC transporter-like	59	63	59	64	60	66	78	77	72	62	51	48	62	80	36	50	35
IPR003440 Glycosyl transferase, family 48	1	1	1	1	1	1	1	1	1	1	1	1	1	1	1	1	1
IPR003445 Cation transporter	4	5	5	4	2	3	3	5	5	2	3	4	4	10	1	4	2
IPR003448 Molybdopterin biosynthesis MoaE	1	1	1	1	1	1	1	1	1	1	0	1	1	0	1	1	1
IPR003462 Ornithine cyclodeaminase/mu-crystallin	3	3	3	2	2	2	2	2	3	2	1	1	2	3	1	1	1
IPR003480 Transferase	13	12	12	8	7	10	4	17	19	11	3	4	8	9	1	12	3
IPR003492 Batten's disease protein Cln3	2	1	1	2	2	3	3	1	3	2	1	1	2	2	1	1	1
IPR003495 CobW/HypB/UreG domain	4	2	4	4	4	4	5	4	4	4	3	4	4	4	4	4	3
IPR003500 Sugar-phosphate isomerase, RpiB/LacA/LacB family	2	2	2	2	1	1	1	2	2	2	1	1	1	1	1	1	1
IPR003507 Muramoyl-tetrapeptide carboxypeptidase	2	1	1	1	1	1	1	1	2	1	0	0	1	1	0	0	0
IPR003511 DNA-binding HORMA	2	2	2	2	2	2	2	2	2	2	2	2	2	2	2	2	3
IPR003514 Microviridae F protein	1	0	1	1	0	0	0	0	0	0	0	0	0	0	0	0	0
IPR003527 Mitogen-activated protein (MAP) kinase, conserved site	3	2	3	3	3	1	2	3	2	2	2	4	3	3	3	3	4
IPR003534 Major royal jelly-related	2	2	2	2	0	0	0	1	1	1	0	0	0	0	0	0	1
IPR003545 Telomere reverse transcriptase	1	1	1	1	1	1	1	1	0	1	1	0	1	0	1	1	1
IPR003560 2,3-dihydro-2,3-dihydroxybenzoate dehydrogenase	0	0	0	0	0	1	0	1	1	0	0	0	0	0	0	0	0
IPR003578 Small GTPase superfamily, Rho type	21	20	20	22	6	21	6	6	17	6	5	6	6	7	6	8	9
IPR003579 Small GTPase superfamily, Rab type	26	26	25	26	10	26	9	7	20	9	6	9	11	9	10	13	14
IPR003583 Helix-hairpin-helix DNA-binding motif, class 1	0	0	0	0	5	0	6	6	1	5	5	5	6	6	3	5	3
IPR003590 Leucine-rich repeat, ribonuclease inhibitor subtype	3	3	3	3	0	3	0	0	3	0	0	0	0	1	0	0	0
IPR003591 Leucine-rich repeat, typical subtype	6	6	7	6	2	7	2	1	6	3	1	0	2	2	3	1	6
IPR003593 AAA+ ATPase domain	132	137	129	129	128	135	135	158	143	138	95	107	132	135	93	122	101
IPR003594 Histidine kinase-like ATPase, ATP-binding domain	24	24	24	23	22	21	24	24	23	23	24	24	29	37	20	20	21
IPR003595 Protein-tyrosine phosphatase, catalytic	4	4	4	4	0	4	0	0	5	0	0	0	0	0	0	1	2
IPR003601 DNA topoisomerase, type IA, domain 2	1	1	1	1	1	1	1	1	1	1	1	1	1	0	1	1	1
IPR003602 DNA topoisomerase, type IA, DNA-binding	1	1	1	1	1	1	1	1	1	1	1	1	1	1	1	1	1
IPR003603 U2A'/phosphoprotein 32 family A, C-terminal	1	1	1	1	1	1	1	1	1	1	1	1	1	1	1	1	0
IPR003604 Zinc finger, U1-type	8	8	7	8	4	9	4	5	7	5	3	3	5	6	3	4	4
IPR003606 Pre-SET zinc-binding sub-group	1	1	1	1	0	1	0	0	1	0	0	0	0	0	0	0	0
IPR003607 HD/PDEase domain	1	2	1	1	4	2	4	7	2	5	3	2	6	9	3	2	4
IPR003609 Apple-like	3	2	2	4	1	1	0	4	6	4	1	1	13	10	0	1	0
IPR003610 Carbohydrate-binding module family 5/12	0	0	0	0	0	0	0	0	0	0	0	0	0	2	0	0	0
IPR003613 U box domain	5	5	5	4	4	4	4	4	4	3	3	3	3	4	3	3	4
IPR003614 Knottin, scorpion toxin-like	3	3	2	2	0	3	2	0	1	0	1	1	0	2	0	0	0
IPR003615 HNH nuclease	3	4	1	1	4	7	4	3	2	4	1	5	4	4	2	1	1
IPR003616 Post-SET domain	4	5	4	5	5	4	5	5	5	4	3	4	5	5	4	5	5
IPR003617 Transcription elongation factor, TFIIS/CRSP70, N-terminal, sub-type	1	1	1	1	0	1	0	0	1	0	0	0	0	0	0	0	0
IPR003618 Transcription elongation factor S-II, central domain	2	2	2	2	2	2	2	2	2	2	2	1	2	2	2	2	2
IPR003633 Phospholipase C, variant-surface-glycoprotein	0	0	0	0	0	0	0	0	1	0	0	0	0	1	0	0	0
IPR003645 Follistatin-like, N-terminal	0	1	1	1	0	0	0	0	0	0	2	1	0	0	0	0	0
IPR003646 SH3-like domain, bacterial-type	0	0	0	0	0	0	0	0	0	0	0	0	0	3	0	0	0
IPR003648 Splicing factor motif	2	2	2	2	0	2	0	0	1	0	0	0	0	0	0	0	0
IPR003651 Endonuclease III-like, iron-sulphur cluster loop motif	1	1	1	1	1	1	1	1	1	1	1	1	1	1	1	0	0
IPR003653 Peptidase C48, SUMO/Sentrin/Ubl1	3	3	3	4	11	17	4	10	13	5	3	3	3	6	3	3	4
IPR003656 Zinc finger, BED-type predicted	0	0	0	1	1	1	1	1	1	1	0	1	1	1	1	1	1
IPR003660 HAMP linker domain	1	1	1	1	2	1	1	1	1	1	1	1	1	1	1	1	2
IPR003661 Signal transduction histidine kinase EnvZ-like, dimerisation/phosphoacceptor domain	11	11	11	11	12	11	12	12	10	12	10	13	17	21	11	10	11
IPR003663 Sugar/inositol transporter	115	117	116	105	69	61	84	142	128	100	59	66	88	132	23	48	34
IPR003673 CoA-transferase family III	8	8	8	8	7	9	9	11	10	7	6	6	6	11	2	8	4
IPR003674 Oligosaccharyl transferase, STT3 subunit	1	1	1	1	1	1	1	1	1	1	1	1	1	1	1	1	1
IPR003675 CAAX amino terminal protease	1	1	1	1	1	1	0	1	0	1	1	1	1	1	0	1	1
IPR003679 Aminoglycoside 3-N-acetyltransferase	0	0	0	0	0	0	0	0	0	0	0	0	1	1	0	0	0
IPR003680 Flavodoxin-like fold	0	0	0	0	0	0	0	0	0	0	0	0	0	1	0	0	0
IPR003689 Zinc/iron permease	8	8	8	8	8	8	10	8	8	8	9	9	9	10	7	8	8
IPR003691 CrcB homologue	1	1	1	1	1	0	0	1	0	1	1	1	1	2	1	1	1
IPR003691 Putative fluoride ion transporter CrcB	0	0	0	0	0	1	0	0	0	0	0	0	0	0	0	0	0
IPR003692 Hydantoinase B/oxoprolinase	6	6	6	6	4	4	4	7	5	6	2	1	2	3	1	1	1
IPR003694 NAD synthase	1	1	1	0	1	1	1	1	1	1	1	1	1	1	1	1	0
IPR003695 Ppx/GppA phosphatase	1	1	1	1	1	1	0	0	0	1	2	2	3	3	1	1	1
IPR003697 Maf-like protein	1	1	1	1	1	1	1	1	1	1	1	1	1	1	1	1	1
IPR003698 Lipoyl synthase	1	1	1	1	1	1	1	1	1	1	1	1	1	1	1	1	1
IPR003700 Ketopantoate hydroxymethyltransferase	1	1	1	1	1	1	1	1	1	1	1	1	1	1	1	1	1
IPR003701 DNA repair protein Mre11	1	1	1	1	1	1	2	1	1	1	1	1	1	2	1	1	1
IPR003702 Acetyl-CoA hydrolase/transferase	1	1	1	1	1	1	1	1	1	1	1	1	1	1	0	1	1
IPR003703 Acyl-CoA thioesterase	3	3	3	3	3	3	3	5	4	3	2	2	3	4	1	3	1
IPR003710 Ketopantoate reductase ApbA/PanE	3	4	3	2	3	3	3	3	1	1	1	1	3	1	0	1	1
IPR003712 Cyanate lyase, C-terminal	1	1	0	1	1	1	1	1	1	1	1	1	1	4	0	1	2
IPR003713 Flagellar protein FliS	0	0	0	0	0	0	0	0	0	0	0	0	1	0	0	0	0
IPR003718 Peroxiredoxin, OsmC-like protein	1	1	1	1	1	1	1	1	1	1	1	1	1	2	0	0	0
IPR003719 Phenazine biosynthesis PhzF protein	1	1	2	1	1	1	1	1	2	1	2	2	4	4	0	1	1
IPR003721 Pantoate-beta-alanine ligase	1	1	1	1	1	1	1	1	1	1	1	1	1	1	1	1	1
IPR003726 Homocysteine S-methyltransferase	1	1	1	1	1	1	1	1	1	1	1	1	1	1	1	1	2
IPR003728 Ribosome maturation factor RimP	0	0	1	0	0	0	0	0	0	0	0	0	0	0	0	0	0
IPR003732 D-tyrosyl-tRNA(Tyr) deacylase	1	1	0	1	1	1	1	1	1	1	1	1	1	1	1	1	1
IPR003733 Thiamine phosphate synthase	1	1	1	1	1	1	1	1	1	1	0	0	1	1	1	1	1
IPR003734 Protein of unknown function DUF155	3	3	3	3	3	3	3	2	3	3	3	3	3	3	3	3	3
IPR003736 Phenylacetic acid degradation-related domain	2	2	1	2	2	1	2	2	2	3	0	1	0	1	2	1	1
IPR003737 N-acetylglucosaminyl phosphatidylinositol deacetylase-related	1	1	1	1	1	1	1	1	1	2	0	1	1	1	2	1	1
IPR003738 Protein of unknown function DUF159	1	1	1	1	1	1	1	1	1	1	1	1	0	0	1	1	1
IPR003739 Lysine-2,3-aminomutase family	1	1	1	0	0	0	0	0	1	0	0	0	0	0	0	0	1
IPR003746 Protein of unknown function DUF167	1	0	1	1	1	0	1	1	1	1	1	1	1	1	1	1	1
IPR003749 ThiamineS/Molybdopterin converting factor subunit 1	1	1	1	1	1	1	1	1	1	1	1	0	1	1	0	1	1
IPR003750 Putative RNA methyltransferase	1	1	1	1	1	1	1	1	1	1	1	1	1	1	1	1	1
IPR003754 Tetrapyrrole biosynthesis, uroporphyrinogen III synthase	1	1	1	1	1	1	1	1	1	1	1	1	1	1	1	1	1
IPR003757 Photosystem I PsaL, reaction centre subunit XI	0	0	0	1	0	0	0	0	0	0	0	0	0	0	0	0	0
IPR003764 N-acetylglucosamine-6-phosphate deacetylase	1	1	1	1	1	1	1	1	1	1	1	1	1	0	1	1	0
IPR003767 Malate/L-lactate dehydrogenase	1	1	1	1	1	1	1	2	1	2	1	1	1	1	1	1	1
IPR003769 Adaptor protein ClpS, core	1	1	1	1	1	1	1	1	1	1	0	0	1	1	1	1	1
IPR003778 Allophanate hydrolase subunit 2	2	2	2	2	2	2	2	2	2	2	1	1	1	2	0	1	0
IPR003779 Carboxymuconolactone decarboxylase	3	3	4	3	2	2	2	6	4	3	1	1	3	6	1	1	1
IPR003780 Heme A synthase	1	1	1	1	1	1	1	1	1	1	1	1	1	1	1	1	1
IPR003781 CoA-binding	4	4	4	4	4	4	3	4	3	4	3	3	5	4	3	4	4
IPR003782 Copper chaperone SCO1/SenC	1	1	1	1	1	1	2	1	1	1	1	1	1	1	1	1	1
IPR003788 Putative S-adenosyl-L-methionine-dependent methyltransferase MidA	2	2	2	2	2	2	2	2	2	2	2	2	2	2	2	2	2
IPR003789 Aspartyl/glutamyl-tRNA amidotransferase subunit B-related	1	2	2	2	2	2	3	2	2	2	2	2	1	1	2	1	2
IPR003807 Domain of unknown function DUF202	6	5	6	6	5	5	4	5	4	5	6	6	5	5	5	6	5
IPR003812 Fido domain	1	1	2	1	3	3	3	1	1	1	2	2	3	5	2	0	0
IPR003817 Phosphatidylserine decarboxylase-related	7	7	7	7	2	3	3	6	7	3	2	3	5	9	3	2	4
IPR003819 Taurine catabolism dioxygenase TauD/TfdA	24	25	25	25	18	16	27	37	35	27	12	13	15	16	5	10	13
IPR003822 Paired amphipathic helix	3	3	4	2	2	2	2	1	2	2	1	1	2	1	1	1	1
IPR003827 tRNA wybutosine-synthesizing protein	1	1	1	1	1	1	1	1	2	1	1	1	1	1	2	1	1
IPR003829 Pirin, N-terminal domain	3	3	3	3	3	2	3	2	1	2	2	1	2	4	1	2	1
IPR003830 (2R)-phospho-3-sulpholactate synthase, ComA	0	0	0	0	0	0	0	1	1	0	0	1	0	1	0	0	0
IPR003832 Acid phosphatase/vanadium-dependent haloperoxidase-related	0	0	1	0	0	0	0	0	0	0	0	0	0	0	0	0	0
IPR003833 Allophanate hydrolase subunit 1	2	2	2	2	2	2	2	2	2	2	1	1	1	2	0	1	0
IPR003837 Aspartyl/glutamyl-tRNA(Asn/Gln) amidotransferase, C subunit	1	1	1	1	1	1	0	1	0	1	0	0	1	1	0	1	0
IPR003840 DNA helicase	2	1	1	1	1	1	0	2	1	2	0	0	0	1	4	1	1
IPR003846 Uncharacterised protein family UPF0061	1	1	1	1	1	1	1	1	1	1	1	1	1	1	1	1	1
IPR003848 Domain of unknown function DUF218	2	2	2	2	2	2	3	3	2	3	2	2	2	3	0	1	2
IPR003855 K+ potassium transporter	1	1	1	1	1	1	1	1	0	1	1	1	1	5	0	1	1
IPR003864 Domain of unknown function DUF221	5	5	5	5	5	5	5	5	5	5	4	5	4	5	5	4	5
IPR003874 CDC45 family	1	1	1	1	1	1	1	1	1	1	1	1	1	1	1	1	1
IPR003877 SPla/RYanodine receptor SPRY	4	4	4	4	4	4	4	4	4	4	4	4	5	4	4	3	3
IPR003882 Pistil-specific extensin-like protein	0	0	0	0	0	1	1	0	0	0	0	0	0	0	0	0	0
IPR003890 MIF4G-like, type 3	4	4	4	4	4	4	4	4	4	4	3	4	4	4	4	4	4
IPR003891 Initiation factor eIF-4 gamma, MA3	2	2	2	2	2	2	2	2	2	2	1	2	2	1	2	2	2
IPR003892 Ubiquitin system component Cue	6	6	6	6	6	4	5	5	4	5	5	5	5	5	5	4	7
IPR003903 Ubiquitin interacting motif	9	10	10	9	12	10	10	13	11	11	10	10	11	10	8	12	8
IPR003913 Tuberin	0	0	0	0	0	0	0	0	0	1	0	0	1	0	1	0	0
IPR003923 Transcription initiation factor TFIID, 23-30kDa subunit	1	1	1	1	1	1	1	1	1	1	1	1	1	1	1	1	1
IPR003952 Fumarate reductase/succinate dehydrogenase, FAD-binding site	1	1	1	1	1	1	1	1	1	1	1	1	1	1	1	1	1
IPR003953 FAD binding domain	10	11	11	11	5	5	6	16	10	6	5	5	5	17	2	7	8
IPR003954 RNA recognition motif domain, eukaryote	4	4	3	4	0	4	0	0	3	0	0	0	0	0	0	1	1
IPR003956 Transcription factor, NFYB/HAP3, conserved site	1	1	0	1	1	1	1	1	1	1	1	1	1	0	1	0	1
IPR003957 Transcription factor, NFYB/HAP3 subunit	1	1	1	1	1	1	1	1	1	1	1	1	1	1	1	1	1
IPR003958 Transcription factor CBF/NF-Y/archaeal histone	7	6	6	6	7	6	6	6	7	6	4	5	7	7	7	7	9
IPR003959 ATPase, AAA-type, core	56	55	54	57	48	56	55	63	59	51	34	41	49	54	36	54	42
IPR003960 ATPase, AAA-type, conserved site	23	22	22	24	23	22	22	22	20	20	17	22	21	24	20	25	21
IPR003961 Fibronectin, type III	3	5	3	5	3	3	3	5	2	2	3	4	4	4	3	2	4
IPR003965 Fatty acid synthase	1	1	1	1	1	2	2	1	1	1	1	1	2	3	1	2	1
IPR004000 Actin-related protein	11	11	10	11	10	10	13	12	10	10	10	10	10	11	10	10	11
IPR004001 Actin, conserved site	2	2	2	2	2	2	2	2	2	2	2	2	2	2	2	2	3
IPR004006 Dak kinase	4	4	4	4	3	2	3	5	4	4	3	3	2	4	1	2	2
IPR004007 DhaL domain	4	4	4	4	2	2	3	4	4	3	3	3	2	4	1	2	2
IPR004009 Myosin, N-terminal, SH3-like	1	1	1	1	1	1	0	0	0	1	0	1	1	0	1	1	1
IPR004013 PHP, C-terminal	0	0	0	0	1	1	1	1	1	1	1	1	1	1	1	0	1
IPR004014 Cation-transporting P-type ATPase, N-terminal	16	17	15	15	15	15	16	17	18	15	11	12	15	22	11	13	8
IPR004015 SKI-interacting protein SKIP, SNW domain	1	1	1	1	1	1	1	1	1	1	0	1	1	1	1	1	1
IPR004018 RPEL repeat	1	1	0	1	1	1	1	1	1	1	1	1	1	1	0	1	1
IPR004022 DDT domain	1	1	1	1	1	1	1	1	1	1	0	1	1	1	0	1	1
IPR004023 Mago nashi protein	1	1	1	1	1	1	1	1	1	1	1	1	1	1	0	1	1
IPR004026 Ada DNA repair, metal-binding	1	1	1	0	0	0	0	1	1	0	0	0	1	1	0	0	0
IPR004030 Nitric oxide synthase, oxygenase domain	1	1	1	1	1	1	1	1	2	1	0	0	0	0	0	0	0
IPR004031 PMP-22/EMP/MP20/Claudin superfamily	0	0	0	0	0	0	0	0	0	0	0	0	1	1	0	0	0
IPR004033 UbiE/COQ5 methyltransferase	2	2	2	1	1	1	2	2	3	1	1	1	1	3	1	1	1
IPR004035 Endonuclease III, iron-sulphur binding site	0	0	0	0	0	0	0	0	0	1	0	0	0	0	0	0	0
IPR004036 Endonuclease III-like, conserved site-2	1	1	1	1	1	1	1	1	1	1	1	1	1	1	1	0	1
IPR004037 Ribosomal protein L7Ae conserved site	3	3	3	3	3	3	3	3	4	3	3	3	3	3	2	3	3
IPR004038 Ribosomal protein L7Ae/L30e/S12e/Gadd45	5	5	5	6	5	5	6	5	7	7	5	5	5	5	7	5	5
IPR004039 Rubredoxin-type fold	2	2	3	2	2	2	2	2	3	2	2	2	2	2	2	2	3
IPR004042 Intein DOD homing endonuclease	0	0	0	0	0	0	0	1	1	0	0	0	0	0	0	0	0
IPR004043 LCCL domain	2	2	2	2	2	2	2	2	2	2	0	1	2	2	1	2	2
IPR004044 K Homology domain, type 2	1	1	1	1	1	1	1	1	1	1	1	1	1	1	1	1	1
IPR004045 Glutathione S-transferase, N-terminal	23	26	24	20	18	17	16	24	27	21	14	15	26	32	16	11	11
IPR004046 Glutathione S-transferase, C-terminal	11	11	11	7	5	6	4	11	12	9	2	3	11	12	8	4	4
IPR004083 Regulatory associated protein of TOR	1	1	1	1	1	1	2	1	0	1	1	1	1	1	1	1	1
IPR004087 K Homology domain	9	9	9	9	10	9	10	10	9	10	10	11	10	9	10	10	10
IPR004088 K Homology domain, type 1	8	8	8	8	8	8	9	8	7	8	8	8	8	7	8	8	8
IPR004089 Methyl-accepting chemotaxis protein (MCP) signalling domain	0	0	0	0	0	0	0	0	1	0	0	0	0	1	0	0	0
IPR004095 TGS	3	3	3	3	3	3	2	3	3	3	2	3	3	3	3	3	3
IPR004097 DHHA2	1	1	1	1	1	1	1	0	1	1	1	1	1	1	1	1	1
IPR004098 Prp18	1	1	1	1	1	1	2	1	1	1	1	1	1	1	1	1	1
IPR004099 Pyridine nucleotide-disulphide oxidoreductase, dimerisation domain	3	3	3	3	3	3	3	3	3	4	3	3	4	9	3	3	3
IPR004100 ATPase, F1 complex alpha/beta subunit, N-terminal domain	4	4	4	4	4	4	4	4	4	4	4	4	4	4	4	4	4
IPR004101 Mur ligase, C-terminal	3	3	3	3	1	3	2	4	5	3	3	3	3	3	3	4	3
IPR004102 Poly(ADP-ribose) polymerase, regulatory domain	1	1	1	1	1	1	1	1	1	1	1	1	1	3	0	1	1
IPR004104 Oxidoreductase, C-terminal	9	9	9	8	3	3	3	11	8	8	5	5	8	10	2	2	2
IPR004108 Iron hydrogenase, large subunit, C-terminal	1	1	1	1	1	1	1	1	1	1	1	1	1	1	1	1	1
IPR004113 FAD-linked oxidase, C-terminal	8	9	8	7	5	5	6	10	11	8	5	3	6	8	3	3	4
IPR004114 THUMP	1	1	1	1	1	1	1	1	1	1	1	1	1	1	1	1	1
IPR004115 GAD domain	1	1	1	1	1	1	1	1	1	1	1	1	1	1	1	1	1
IPR004119 Protein of unknown function DUF227	1	1	1	1	2	2	1	2	1	2	1	1	5	4	1	1	1
IPR004123 mRNA splicing factor, thioredoxin-like U5 snRNP	2	1	1	1	1	1	1	1	1	1	1	0	1	1	1	1	2
IPR004125 Signal recognition particle, SRP54 subunit, M-domain	1	1	1	1	1	1	1	1	1	1	1	1	1	1	1	1	1
IPR004127 Prefoldin alpha-like	2	2	2	2	2	1	2	2	2	2	1	2	2	2	2	2	2
IPR004129 Glycerophosphoryl diester phosphodiesterase	4	4	4	5	5	4	6	4	4	4	3	2	4	5	3	4	4
IPR004130 Uncharacterised protein family, ATP binding	3	3	3	3	3	3	4	3	2	3	3	3	3	3	3	3	3
IPR004132 Kinetoplastid membrane protein 11	0	0	0	0	1	0	0	0	0	0	0	0	0	0	0	0	0
IPR004134 Peptidase C1B, bleomycin hydrolase	1	1	1	1	1	1	1	2	1	1	1	1	1	1	1	1	1
IPR004136 2-nitropropane dioxygenase, NPD	5	5	4	5	7	5	4	5	5	4	4	4	6	5	4	5	4
IPR004140 Exocyst complex protein Exo70	1	1	1	1	1	1	2	1	1	1	1	1	1	1	1	1	1
IPR004143 Biotin/lipoate A/B protein ligase	3	3	3	3	3	3	3	0	0	3	3	3	3	2	3	3	3
IPR004147 UbiB domain	4	4	4	4	4	4	5	3	3	4	4	4	4	4	4	4	4
IPR004148 BAR domain	6	6	6	6	5	5	5	5	5	5	5	5	5	5	5	6	8
IPR004152 GAT	3	3	2	3	3	2	3	3	3	3	2	3	3	3	3	3	4
IPR004154 Anticodon-binding	9	9	8	9	9	9	9	10	11	9	8	9	10	10	9	9	9
IPR004155 PBS lyase HEAT-like repeat	2	2	1	2	1	1	1	2	1	1	2	2	2	1	1	1	1
IPR004160 Translation elongation factor EFTu/EF1A, C-terminal	5	5	5	5	5	4	5	5	5	5	4	5	5	5	4	5	6
IPR004161 Translation elongation factor EFTu/EF1A, domain 2	12	12	11	11	12	12	12	12	11	12	9	12	13	12	13	14	13
IPR004164 Coenzyme A transferase active site	1	1	1	1	1	1	1	1	1	1	2	3	1	3	0	1	1
IPR004165 Coenzyme A transferase family I	2	2	2	2	2	2	2	2	2	2	2	3	2	4	0	1	2
IPR004166 MHCK/EF2 kinase	0	0	0	0	0	0	0	0	0	1	0	0	0	2	0	2	2
IPR004167 E3 binding	3	3	3	3	3	3	3	3	1	3	3	3	3	3	3	3	3
IPR004170 WWE domain	0	0	0	0	1	0	0	1	0	1	0	0	0	0	0	0	0
IPR004176 Clp, N-terminal	1	1	1	1	1	1	1	1	1	1	1	1	1	1	1	1	1
IPR004177 DDHD	2	2	2	2	2	2	3	2	2	2	2	2	2	3	2	2	2
IPR004179 Sec63 domain	4	4	4	4	4	4	6	4	4	4	3	4	4	4	4	4	4
IPR004181 Zinc finger, MIZ-type	3	3	3	3	3	3	3	3	3	3	2	2	3	2	3	3	3
IPR004182 GRAM domain	2	2	2	2	2	2	2	2	2	2	2	2	1	3	2	2	2
IPR004183 Extradiol ring-cleavage dioxygenase, class III enzyme, subunit B	3	4	4	4	4	2	5	6	5	4	2	2	3	4	1	2	1
IPR004192 Ubiquinol cytochrome reductase, transmembrane domain	1	1	1	1	1	1	1	1	1	1	1	1	1	1	1	1	1
IPR004193 Glycoside hydrolase, family 13, N-terminal	1	1	1	1	1	1	2	1	1	1	1	1	1	0	1	1	2
IPR004196 Scaffold protein D, bacteriophage	0	0	1	1	0	0	0	0	0	0	0	0	0	0	0	0	0
IPR004198 Zinc finger, C5HC2-type	1	1	1	1	1	1	1	1	1	1	1	1	1	1	1	1	1
IPR004199 Beta galactosidase small chain/ domain 5	2	2	2	2	3	3	3	3	2	3	2	2	3	2	1	3	2
IPR004201 CDC48, domain 2	1	1	1	1	1	1	0	1	1	1	2	2	2	1	2	1	3
IPR004202 Cytochrome c oxidase subunit VIIc	1	1	0	1	1	1	1	0	1	1	1	1	1	0	1	1	1
IPR004203 Cytochrome c oxidase subunit IV family	0	1	1	0	1	1	1	1	1	1	1	1	1	1	1	1	1
IPR004205 Cytochrome b-c1 complex subunit 8	1	1	1	1	1	1	1	1	2	1	1	1	1	1	1	1	1
IPR004206 mRNA capping enzyme, beta subunit, structural domain	1	1	1	1	1	1	1	1	1	1	1	1	1	1	1	1	1
IPR004212 GTF2I-like repeat	0	0	0	0	0	0	0	0	0	0	0	0	0	1	0	0	0
IPR004217 Tim10/DDP family zinc finger	3	3	2	3	4	4	5	3	4	4	4	4	4	4	4	4	4
IPR004226 Tubulin binding cofactor A	1	1	1	1	1	1	1	1	1	1	1	1	1	1	1	1	1
IPR004235 Scytalone dehydratase	2	2	2	2	1	1	1	3	3	1	1	1	1	2	1	1	1
IPR004236 Peptidase S1A, alpha-lytic prodomain	0	0	0	0	0	1	0	1	1	1	0	0	0	0	0	1	0
IPR004240 Nonaspanin (TM9SF)	2	2	2	2	2	2	3	2	1	2	1	1	1	1	2	2	2
IPR004241 Autophagy protein Atg8 ubiquitin like	0	0	0	0	0	1	0	0	0	0	0	0	0	0	0	0	0
IPR004241 Autophagy-related protein Atg8 family	1	1	1	1	1	0	2	1	1	1	1	1	1	1	1	2	1
IPR004254 Hly-III-related	3	3	3	4	3	3	2	3	3	3	4	5	2	7	2	3	2
IPR004259 Phosphoprotein	0	0	0	0	0	0	0	0	0	0	0	0	0	1	0	0	0
IPR004263 Exostosin-like	0	0	0	0	0	0	0	0	0	0	0	2	1	1	1	0	0
IPR004273 Dynein heavy chain domain	1	1	1	1	1	1	2	1	1	1	1	1	1	1	0	1	1
IPR004274 NLI interacting factor	5	5	5	5	5	5	5	4	5	5	5	5	5	5	5	5	6
IPR004276 Glycosyl transferase, family 28	10	9	11	11	7	8	9	11	10	10	8	8	9	14	3	4	3
IPR004279 Perilipin	0	0	0	0	0	0	0	0	0	0	0	0	1	1	0	0	0
IPR004294 Carotenoid oxygenase	6	6	5	5	3	3	3	8	6	5	7	4	2	7	1	3	2
IPR004298 Nicotianamine synthase	0	0	0	0	1	1	2	0	0	1	1	0	0	0	0	1	1
IPR004299 Membrane bound O-acyl transferase, MBOAT	5	5	5	5	5	5	6	5	5	5	4	4	4	5	5	4	5
IPR004302 Chitin-binding, domain 3	5	5	5	5	3	3	4	4	4	4	2	1	3	2	1	3	1
IPR004303 Protein-arginine deiminase	0	0	1	0	0	0	0	3	2	2	1	1	1	8	0	0	0
IPR004304 Acetamidase/Formamidase	2	2	2	2	1	2	2	2	2	2	1	1	1	1	0	1	1
IPR004305 Thiaminase-2/PQQC	1	1	1	2	1	1	2	1	2	2	1	1	1	1	1	1	3
IPR004307 TspO/MBR-related protein	1	1	1	1	1	1	1	1	1	1	1	1	1	1	1	1	1
IPR004308 Glutamate-cysteine ligase catalytic subunit	1	1	1	1	1	1	3	1	1	1	1	1	1	1	1	1	1
IPR004313 Acireductone dioxygenase ARD family	1	1	1	1	1	1	2	1	1	1	1	1	1	1	1	1	1
IPR004327 Phosphotyrosyl phosphatase activator, PTPA	2	2	2	2	2	2	1	2	2	2	2	2	2	2	2	2	2
IPR004328 BRO1 domain	2	2	2	2	3	3	3	3	2	3	3	3	3	3	3	3	3
IPR004330 FAR1 DNA binding domain	2	2	2	2	1	2	2	1	1	1	2	1	1	3	4	3	3
IPR004331 SPX, N-terminal	8	8	8	8	8	9	8	9	8	8	8	7	8	8	8	8	8
IPR004342 EXS, C-terminal	2	2	2	2	2	2	2	2	2	2	1	2	2	2	2	2	2
IPR004343 Plus-3	1	1	1	1	1	1	1	1	1	1	1	2	1	1	1	1	1
IPR004344 Tubulin-tyrosine ligase/Tubulin polyglutamylase	2	2	2	2	1	1	2	2	2	2	3	2	2	4	1	1	1
IPR004345 TB2/DP1/HVA22-related protein	2	2	2	2	2	2	2	2	2	2	2	2	2	2	2	2	2
IPR004352 Glycoside-hydrolase family GH114, TIM-barrel domain	0	0	1	0	1	1	0	1	1	1	1	2	2	3	0	1	1
IPR004353 Vacuolar fusion protein MON1	1	1	1	1	1	1	1	1	1	1	1	1	1	1	1	1	1
IPR004358 Signal transduction histidine kinase-related protein, C-terminal	12	12	12	12	12	11	12	13	11	12	13	13	16	23	12	11	10
IPR004360 Glyoxalase/fosfomycin resistance/dioxygenase domain	9	9	10	7	5	5	6	11	7	6	3	2	2	9	2	4	3
IPR004361 Glyoxalase I	1	1	1	1	1	1	1	1	1	1	1	1	1	1	1	1	1
IPR004364 Aminoacyl-tRNA synthetase, class II (D/K/N)	7	7	8	8	7	7	9	7	8	8	7	7	7	9	6	7	7
IPR004365 OB-fold nucleic acid binding domain, AA-tRNA synthetase-type	6	6	6	6	7	7	6	7	6	7	6	7	7	9	7	6	8
IPR004367 Cyclin, C-terminal domain	4	3	3	3	3	2	3	3	3	3	3	4	3	5	3	3	3
IPR004372 Acetate/Proprionate kinase	0	1	1	1	1	1	1	1	1	1	0	0	1	1	1	1	1
IPR004380 Aspartate racemase	0	0	0	0	0	0	0	1	1	0	0	0	0	3	0	0	0
IPR004381 Glycerate kinase	1	1	1	1	0	0	0	1	1	1	1	1	1	1	0	1	0
IPR004393 Nicotinate-nucleotide pyrophosphorylase	0	1	1	1	1	1	0	1	1	1	0	1	1	1	2	0	2
IPR004396 Conserved hypothetical protein CHP00092	2	2	2	2	1	0	2	2	1	2	0	1	2	2	1	1	1
IPR004396 Ribosome-binding ATPase YchF/Obg-like ATPase 1	0	0	0	0	0	1	0	0	0	0	0	0	0	0	0	0	0
IPR004399 Phosphomethylpyrimidine kinase type-2	1	1	1	1	1	1	1	0	0	1	0	1	1	1	1	1	0
IPR004400 Urease accessory protein UreG	1	0	1	1	1	1	1	1	1	1	0	1	1	1	1	1	1
IPR004401 Nucleoid-associated protein YbaB	0	0	0	0	0	0	0	0	1	0	0	0	0	0	0	0	0
IPR004403 Peptide chain release factor eRF1/aRF1	1	1	1	1	1	1	1	1	1	1	2	1	1	1	1	1	1
IPR004404 Dihydroxy-acid dehydratase	3	3	3	3	2	2	1	2	3	3	0	2	2	3	1	2	2
IPR004405 Translation release factor pelota-like	1	1	1	1	1	1	1	1	0	1	1	1	1	1	1	1	1
IPR004408 Biotin--acetyl-CoA-carboxylase ligase	1	1	1	1	1	1	2	0	0	1	1	1	1	1	1	1	1
IPR004412 Glutamyl-tRNA(Gln) amidotransferase A subunit	1	1	1	1	1	1	0	1	1	1	1	1	1	1	1	1	1
IPR004413 Aspartyl/glutamyl-tRNA(Asn/Gln) amidotransferase, B subunit	1	1	1	1	1	1	1	0	1	1	1	1	1	1	1	1	1
IPR004416 Glucose-inhibited division protein A	1	1	1	1	1	1	1	1	1	1	1	1	1	1	1	1	1
IPR004418 Homoaconitase, mitochondrial	1	1	1	1	1	1	2	1	2	1	1	1	1	1	1	1	1
IPR004429 Isopropylmalate dehydrogenase	3	3	3	3	1	1	1	0	1	1	2	2	1	2	1	1	1
IPR004430 3-isopropylmalate dehydratase, large subunit	1	1	1	1	1	1	1	1	1	1	1	1	1	1	1	1	1
IPR004431 3-isopropylmalate dehydratase, small subunit	1	1	1	1	1	1	2	1	1	1	1	1	1	1	1	1	1
IPR004434 Isocitrate dehydrogenase NAD-dependent	2	2	2	2	2	2	2	2	2	2	2	2	2	2	2	2	2
IPR004441 RNA methyltransferase TrmH family	0	0	0	0	0	0	0	0	0	0	0	0	0	0	0	1	0
IPR004443 YjeF N-terminal domain	2	2	2	2	2	2	2	2	2	2	2	2	2	2	2	2	2
IPR004450 Threonine synthase-like	0	1	1	1	1	1	1	1	1	1	0	1	1	1	1	1	1
IPR004457 Zinc finger, ZPR1-type	1	1	1	1	1	1	1	1	1	1	1	1	1	1	1	1	1
IPR004467 Orotate phosphoribosyl transferase domain	1	1	1	1	1	1	1	1	1	1	1	1	1	1	1	1	1
IPR004468 CTP synthase	1	1	1	1	1	1	1	1	1	1	1	1	1	1	1	1	1
IPR004469 Phosphoserine phosphatase SerB	1	1	1	1	1	1	1	0	1	1	1	1	1	1	1	1	1
IPR004472 Dethiobiotin synthase BioD	1	1	1	1	1	1	0	1	1	1	0	0	0	0	1	0	0
IPR004480 Monothiol glutaredoxin-related	2	2	2	2	2	2	2	2	2	2	2	2	3	2	2	2	2
IPR004481 Sodium/potassium/calcium exchanger	1	1	1	1	0	0	0	1	1	1	0	0	1	0	0	0	1
IPR004487 Clp protease, ATP-binding subunit ClpX	1	1	1	1	1	1	1	1	1	1	1	1	1	1	1	1	1
IPR004489 Succinate dehydrogenase/fumarate reductase iron-sulphur protein	1	1	1	1	1	1	1	1	1	1	1	1	1	1	1	1	2
IPR004493 Leucyl-tRNA synthetase, class Ia, archaeal/eukaryotic cytosolic	1	1	1	1	1	1	1	1	0	1	1	1	1	1	1	1	1
IPR004499 Proline-tRNA ligase, class IIa, archaeal-type	1	1	1	1	1	1	2	1	1	1	1	1	1	1	1	1	1
IPR004500 Prolyl-tRNA synthetase, class IIa, bacterial-type	1	1	1	1	1	1	1	1	1	1	1	1	1	1	1	1	1
IPR004501 Phosphotransferase system, lactose/cellobiose IIC component	0	0	0	0	0	0	0	0	1	0	0	0	0	0	0	0	0
IPR004504 DNA repair protein RadA	0	0	0	0	1	0	0	0	0	0	0	0	0	0	0	0	0
IPR004507 Decarboxylase UbiX/Pad1	2	2	1	1	0	0	0	3	2	0	0	0	2	2	0	0	0
IPR004511 Phosphoadenosine phosphosulphate/adenosine 5'-phosphosulphate reductase	1	1	1	1	1	1	1	1	1	1	1	1	1	1	1	1	1
IPR004514 Glutamine-tRNA synthetase	1	1	1	1	1	1	1	1	1	1	1	1	1	1	1	1	1
IPR004516 Histidine-tRNA ligase/ATP phosphoribosyltransferase regulatory subunit	1	1	1	1	1	1	1	1	1	1	2	2	1	1	1	1	1
IPR004520 tRNA modification GTPase MnmE	1	1	1	1	1	1	0	0	0	1	0	1	1	1	1	1	1
IPR004521 Uncharacterised domain CHP00451	2	2	2	2	2	2	2	2	2	2	2	2	2	2	2	2	2
IPR004522 Asparagine-tRNA ligase	2	2	3	3	2	2	2	2	2	2	2	2	2	2	2	3	2
IPR004523 Aspartyl-tRNA synthetases	2	2	2	2	2	2	3	2	2	2	2	2	2	5	2	2	2
IPR004524 Aspartate-tRNA ligase, class IIb, bacterial/mitochondrial-type	1	1	1	1	1	1	2	1	2	2	1	1	1	1	1	1	1
IPR004526 Glutamyl-tRNA synthetase, archaeal/eukaryotic cytosolic	1	1	1	1	1	1	1	1	0	1	0	1	1	1	1	1	1
IPR004527 Glutamate-tRNA ligase, bacterial/mitochondrial	1	1	1	1	1	1	1	1	1	1	1	1	0	0	1	1	1
IPR004529 Phenylalanyl-tRNA synthetase, class IIc, alpha subunit	1	1	1	1	1	1	1	1	1	1	1	1	1	1	1	1	1
IPR004530 Phenylalanyl-tRNA synthetase, class IIc, mitochondrial	1	1	1	1	1	1	1	1	1	1	1	1	1	1	1	1	1
IPR004531 Phenylalanyl-tRNA synthetase, class IIc, beta subunit, archae/euk cytosolic	1	1	1	1	1	1	1	1	1	1	1	1	1	1	1	1	1
IPR004533 CDP-diacylglycerol--serine O-phosphatidyltransferase	1	1	1	1	1	1	2	1	1	1	1	0	1	1	1	1	1
IPR004539 Translation elongation factor EF1A, eukaryotic/archaeal	1	1	1	1	1	1	1	1	0	1	0	1	1	1	1	1	1
IPR004540 Translation elongation factor EFG/EF2	1	1	1	0	1	1	1	1	1	1	1	1	1	1	1	1	1
IPR004541 Translation elongation factor EFTu/EF1A, bacterial/organelle	1	1	1	1	1	1	1	1	1	1	1	1	1	1	1	1	1
IPR004547 Glucosamine-6-phosphate isomerase	2	2	2	2	2	2	2	2	2	2	2	2	2	2	1	1	1
IPR004550 L-asparaginase, type II	1	1	1	1	1	1	0	1	1	1	1	1	2	2	0	0	0
IPR004551 Diphthine synthase	1	1	1	1	1	1	1	1	1	1	1	1	1	1	1	1	1
IPR004552 1-acyl-sn-glycerol-3-phosphate acyltransferase	1	1	1	1	1	1	1	1	0	1	1	1	1	1	1	1	1
IPR004554 Hydroxymethylglutaryl-CoA reductase, eukaryotic/arcaheal type	1	1	1	1	1	2	2	1	1	1	1	1	1	1	1	1	1
IPR004556 Modification methylase HemK	1	1	1	1	1	1	1	0	1	0	0	1	0	0	0	0	0
IPR004557 Eukaryotic/archaeal PrmC-related	1	1	1	1	1	0	1	2	2	1	1	1	1	1	1	1	1
IPR004567 Type II pantothenate kinase	1	1	1	1	1	1	1	1	1	1	0	1	2	2	1	1	1
IPR004568 Phosphopantethiene-protein transferase domain	1	1	1	1	1	1	1	2	1	1	1	1	1	1	2	2	1
IPR004570 CDP-diacylglycerol--glycerol-3-phosphate 3-phosphatidyltransferase	0	0	0	0	0	0	0	0	0	1	0	0	0	0	0	0	0
IPR004572 Protoporphyrinogen oxidase	1	1	1	1	1	1	1	1	1	1	0	1	1	1	1	1	0
IPR004575 Cdk-activating kinase assembly factor MAT1/Tfb3	1	1	1	1	1	1	1	1	1	1	1	1	1	1	1	1	1
IPR004578 DNA-directed DNA polymerase, family B, pol2	2	2	2	2	2	2	2	2	2	2	2	2	2	2	1	2	2
IPR004579 DNA repair protein rad10	1	1	1	1	1	1	1	1	1	1	1	1	1	1	1	1	1
IPR004580 DNA repair protein, Rad18	1	1	1	1	1	1	1	1	1	1	1	0	0	0	1	1	1
IPR004582 Checkpoint protein Rad17/Rad24	1	1	1	1	1	1	1	1	1	1	1	1	1	1	1	1	1
IPR004583 DNA repair protein Rad4	2	2	2	2	2	1	2	2	2	2	2	2	2	2	2	2	2
IPR004584 DNA repair protein Rad50, eukaryotes	1	1	1	1	1	1	2	1	1	1	1	1	1	1	1	1	1
IPR004585 DNA recombination/repair protein Rad52	1	1	1	1	1	1	1	0	1	1	1	1	1	1	1	1	1
IPR004589 DNA helicase, ATP-dependent, RecQ type	3	3	3	3	3	2	3	3	3	3	2	2	2	5	1	2	2
IPR004591 Replication factor-a protein 1 Rpa1	1	1	1	1	1	1	1	1	1	1	1	1	1	1	1	1	1
IPR004595 TFIIH C1-like domain	1	1	1	1	1	1	1	1	1	1	1	1	1	1	1	1	1
IPR004598 Transcription factor TFIIH subunit p52/Tfb2	1	1	1	1	1	1	2	1	1	1	1	1	1	1	1	1	1
IPR004600 TFIIH subunit Tfb4/p34	1	1	1	1	1	1	2	1	1	1	1	1	1	1	1	1	1
IPR004601 UV-endonuclease UvdE	1	1	1	1	1	1	1	1	2	1	1	1	1	1	1	1	1
IPR004607 Phosphoribosylglycinamide formyltransferase	1	1	1	1	1	1	1	1	1	1	0	1	1	1	1	1	1
IPR004621 Eukaryotic-type methylenetetrahydrofolate reductase	2	2	2	2	2	2	2	1	1	2	1	2	2	2	2	2	2
IPR004625 Pyridoxal phosphate (active vitamin B6) biosynthesis, pyridoxal kinase	1	1	1	1	1	1	2	1	1	1	1	1	1	1	1	1	1
IPR004631 4-aminobutyrate aminotransferase, eukaryotic	3	3	3	3	2	2	2	3	3	2	2	2	2	2	1	1	2
IPR004636 Transaminase, Acetylornithine/Succinylornithine family	1	1	1	1	1	1	1	0	1	1	0	1	1	1	1	1	1
IPR004640 Co-chaperone Hsc20	1	1	1	1	1	1	1	1	1	1	0	1	1	1	1	1	1
IPR004648 Tetrapeptide transporter, OPT1/isp4	12	12	12	10	11	9	8	11	11	12	2	3	7	5	5	5	6
IPR004649 Ribonuclease H2, subunit A	1	1	1	1	1	1	1	0	1	1	1	1	1	1	1	1	0
IPR004651 Histidine biosynthesis, HisF	1	1	1	1	1	1	0	0	0	1	0	1	1	1	1	1	1
IPR004662 Acetylglutamate kinase	1	1	1	1	1	1	1	1	1	1	1	1	1	1	1	1	1
IPR004676 Cadmium resistance transporter	0	0	0	0	0	0	0	0	0	1	0	0	1	1	0	1	0
IPR004686 Tricarboxylate/iron carrier	1	1	1	1	1	1	1	1	1	1	1	1	1	1	1	1	1
IPR004689 UDP-galactose transporter	4	4	5	4	4	3	7	5	3	3	2	3	4	5	3	3	3
IPR004695 Voltage-dependent anion channel	4	4	5	5	3	3	4	5	5	6	6	5	9	8	3	4	4
IPR004698 Zinc/iron permease, fungal/plant	2	2	1	2	1	1	2	1	0	1	1	0	2	2	2	1	1
IPR004706 Arsenical-resistance protein ACR3	1	1	1	1	1	1	2	1	1	1	0	1	1	2	1	1	1
IPR004709 Na+/H+ exchanger	1	1	1	1	1	1	1	1	1	1	1	1	1	1	1	1	1
IPR004713 Calcium/proton exchanger	2	1	1	1	1	2	1	1	1	1	0	0	1	1	1	1	1
IPR004721 Dihydroorotase homodimeric type	1	1	1	1	1	1	1	1	1	0	0	1	1	1	1	1	1
IPR004728 Translocation protein Sec62	1	1	1	1	1	1	1	1	1	1	1	1	1	1	1	1	1
IPR004730 Transaldolase type 1	1	1	1	1	1	1	1	1	1	1	0	1	1	1	1	1	1
IPR004733 Phosphoribosylformylglycinamidine cyclo-ligase	1	1	0	1	1	1	1	1	1	1	1	1	1	1	2	1	1
IPR004734 Multidrug resistance protein	0	0	0	0	1	0	0	0	0	0	0	0	0	0	0	0	0
IPR004737 Nitrate transporter	1	1	1	1	1	1	1	0	1	1	0	1	1	1	1	1	1
IPR004738 Phosphate permease	2	2	2	2	2	2	2	2	2	2	0	0	2	3	2	2	1
IPR004739 GMP synthase, N-terminal	0	1	0	1	1	1	1	1	1	1	1	1	0	0	1	1	1
IPR004756 Amino acid permease subfamily	0	0	0	0	0	0	0	0	0	0	0	0	0	0	0	0	1
IPR004762 Amino acid permease, fungi	2	2	2	2	2	2	1	1	1	2	0	1	3	3	1	2	2
IPR004765 Niemann-Pick C type protein	1	1	1	1	1	1	0	0	0	1	0	1	0	0	0	0	0
IPR004769 Adenylosuccinate lyase	2	1	1	1	1	1	1	1	2	2	1	1	1	2	3	1	1
IPR004773 Potassium transport protein, high-affinity	1	2	2	1	1	1	1	1	1	1	0	2	1	1	1	2	1
IPR004776 Auxin efflux carrier	2	2	2	2	2	2	2	2	2	2	1	1	2	2	1	2	2
IPR004788 Ribose 5-phosphate isomerase, type A	2	1	1	1	1	1	1	1	1	1	1	1	1	1	1	1	2
IPR004789 Acetolactate synthase, small subunit	1	1	1	1	1	1	1	1	1	1	1	1	1	1	1	1	1
IPR004790 Isocitrate dehydrogenase NADP-dependent	1	1	1	1	1	1	1	1	1	1	1	1	1	1	1	1	1
IPR004792 Conserved hypothetical protein CHP00275, flavoprotein HI0933-like	1	0	0	0	0	0	0	0	0	0	0	0	0	0	0	0	0
IPR004798 Calcium/proton exchanger CAX	3	2	2	3	1	3	2	2	2	2	1	2	3	4	1	2	2
IPR004802 tRNA pseudouridine synthase B family	2	2	2	2	1	1	1	1	1	1	1	1	1	1	1	1	1
IPR004803 Queuine tRNA-ribosyltransferase	1	1	1	1	1	1	1	1	1	1	0	1	1	0	1	1	1
IPR004806 UV excision repair protein Rad23	1	1	1	1	1	1	0	1	1	1	1	1	1	1	1	1	1
IPR004808 AP endonuclease 1	1	1	1	1	1	1	1	1	1	1	1	1	1	1	1	1	2
IPR004810 Formyltetrahydrofolate deformylase	1	1	1	1	1	1	1	1	1	1	1	1	1	1	1	1	1
IPR004813 Oligopeptide transporter, OPT superfamily	19	20	19	20	17	20	30	21	20	22	8	8	11	14	9	12	11
IPR004815 Lon protease, bacterial/eukaryotic-type	2	2	2	2	2	2	2	2	2	2	2	2	2	2	2	2	2
IPR004821 Cytidyltransferase-like domain	6	4	4	3	4	4	4	3	3	3	3	4	6	5	3	4	3
IPR004823 TATA box binding protein associated factor (TAF)	1	1	1	1	1	1	2	1	1	1	1	1	1	1	1	1	1
IPR004826 Basic leucine zipper domain, Maf-type	0	0	0	1	0	0	0	0	0	1	0	0	1	0	0	0	1
IPR004827 Basic-leucine zipper domain	33	27	28	27	27	25	26	26	24	28	16	25	29	93	18	23	24
IPR004834 Chitin synthase	3	3	3	3	3	3	3	3	1	3	3	3	4	4	3	3	3
IPR004835 Fungal chitin synthase	6	6	6	6	6	9	8	5	5	5	6	6	9	8	6	4	4
IPR004837 Sodium/calcium exchanger membrane region	10	8	8	10	9	9	8	9	10	9	5	5	9	11	5	7	8
IPR004838 Aminotransferases, class-I, pyridoxal-phosphate-binding site	9	9	8	8	4	4	7	10	9	7	3	7	8	8	2	2	4
IPR004839 Aminotransferase, class I/classII	30	28	28	28	19	22	23	36	33	26	19	21	21	30	13	17	14
IPR004840 Amino acid permease, conserved site	19	20	20	20	15	14	14	24	19	14	10	12	23	24	10	14	9
IPR004841 Amino acid permease/ SLC12A domain	27	26	28	28	20	23	25	38	40	22	14	14	26	41	14	18	11
IPR004843 Phosphoesterase domain	26	28	26	25	24	24	20	21	22	23	19	21	26	27	24	23	23
IPR004853 Triose-phosphate transporter domain	6	6	6	6	7	7	8	6	6	6	4	7	9	6	5	5	5
IPR004854 Ubiquitin fusion degradation protein UFD1	2	2	2	2	2	2	2	2	2	2	2	2	2	2	2	2	2
IPR004855 Transcription factor IIA, alpha/beta subunit	1	1	1	1	1	1	1	1	1	1	1	1	1	1	1	1	1
IPR004856 Glycosyl transferase, ALG6/ALG8	2	2	2	2	2	2	2	1	2	2	2	2	2	2	2	2	2
IPR004859 Putative 5-3 exonuclease	2	2	2	2	2	2	2	2	2	2	2	2	2	1	2	2	2
IPR004861 Protein-tyrosine phosphatase, SIW14-like	1	1	1	1	1	1	1	1	1	1	1	1	1	1	1	1	1
IPR004870 Nucleoporin, Nup155-like	1	1	1	1	1	1	1	1	0	1	1	1	1	1	1	1	1
IPR004871 Cleavage/polyadenylation specificity factor, A subunit, C-terminal	4	4	4	3	3	2	4	4	3	4	3	3	3	3	2	3	3
IPR004875 DDE superfamily endonuclease, CENP-B-like	2	0	1	18	1	12	48	4	0	0	0	0	3	16	6	1	0
IPR004877 Cytochrome b561, eukaryote	3	3	3	4	3	2	2	2	2	2	1	3	2	2	2	2	2
IPR004879 Domain of unknown function DUF255	1	1	1	1	1	1	1	1	1	1	1	1	1	1	1	1	1
IPR004882 Luc7-related	1	1	1	1	1	1	1	1	1	1	1	1	1	1	1	1	2
IPR004886 Glucanosyltransferase	4	4	4	4	6	6	4	4	4	4	4	4	3	3	5	5	5
IPR004887 Glutathione synthase, substrate-binding, eukaryotic	1	1	1	1	1	1	1	1	1	1	0	1	1	1	1	1	1
IPR004888 Glycoside hydrolase, family 63	2	2	2	2	2	2	3	2	2	2	2	2	2	2	2	3	3
IPR004895 Prenylated rab acceptor PRA1	1	2	2	0	2	3	2	2	2	2	1	1	1	1	1	1	1
IPR004896 PucC-related	0	0	0	0	0	0	1	0	1	0	0	0	0	0	0	0	0
IPR004898 Pectate lyase, catalytic	13	13	12	13	4	4	14	13	14	14	12	11	7	7	0	1	1
IPR004907 ATPase, V1 complex, subunit C	1	1	1	1	1	1	1	1	1	1	1	1	1	1	1	1	1
IPR004908 ATPase, V1 complex, subunit H	1	1	1	1	1	1	1	1	1	1	1	1	1	1	1	1	1
IPR004910 Yippee/Mis18	2	3	2	2	2	2	2	1	2	2	2	2	2	2	2	2	2
IPR004911 Gamma interferon inducible lysosomal thiol reductase GILT	1	1	1	1	1	1	1	1	1	1	0	1	1	1	1	1	1
IPR004913 Herpesvirus glycoprotein J	0	0	0	0	0	0	0	0	0	0	0	0	1	0	0	0	0
IPR004918 Cdc37	1	1	1	0	1	1	2	1	0	1	1	1	1	1	1	1	1
IPR004923 Iron permease FTR1	3	3	3	3	2	2	2	3	3	2	3	2	2	3	1	1	1
IPR004927 Alkylmercury lyase	0	0	0	0	0	0	0	0	1	0	0	0	0	0	0	0	0
IPR004932 Retrieval of early ER protein Rer1	1	1	1	1	1	1	1	1	1	1	1	1	1	1	1	1	1
IPR004934 Tropomodulin	0	0	0	0	0	0	0	0	0	0	0	0	0	0	0	0	1
IPR004939 Anaphase-promoting complex, subunit 10/DOC domain	0	0	0	1	1	1	1	1	1	1	1	1	1	1	1	1	1
IPR004942 Dynein light chain-related	1	1	1	1	1	1	1	1	0	1	1	0	1	1	1	1	1
IPR004953 EB1, C-terminal	1	1	1	1	1	1	0	1	1	1	1	1	1	1	1	1	1
IPR004971 mRNA (guanine-N(7))-methyltransferase domain	1	1	1	1	1	1	1	1	1	1	1	1	1	1	1	1	1
IPR004977 Ribosomal protein S25	1	1	1	1	1	1	1	1	1	1	2	1	1	1	1	1	1
IPR004991 Clostridium epsilon toxin ETX/Bacillus mosquitocidal toxin MTX2	0	0	0	0	0	0	0	1	1	0	0	0	0	0	0	0	0
IPR005000 Aldehyde-lyase domain	7	7	7	6	3	5	7	11	8	5	5	4	6	10	2	4	2
IPR005002 Eukaryotic phosphomannomutase	1	1	1	1	1	2	1	1	1	1	1	1	2	1	1	1	1
IPR005011 SART-1 protein	1	1	1	1	1	1	1	1	1	1	1	1	1	1	1	1	1
IPR005013 Dolichyl-diphosphooligosaccharide--protein glycosyltransferase subunit WBP1	1	1	1	1	1	1	1	1	1	1	1	1	1	1	1	1	1
IPR005016 TMS membrane protein/tumour differentially expressed protein	1	1	1	1	1	1	1	1	1	1	2	1	1	1	0	1	1
IPR005018 DOMON domain	2	2	2	2	1	1	1	1	1	1	1	1	0	3	0	2	1
IPR005024 Snf7	7	7	7	7	7	7	5	7	7	7	7	7	7	6	7	6	7
IPR005025 NADPH-dependent FMN reductase-like	1	1	1	1	2	2	1	2	1	3	0	0	2	3	0	3	0
IPR005031 Streptomyces cyclase/dehydrase	1	1	1	1	1	1	1	1	1	1	0	0	1	0	1	1	1
IPR005033 YEATS	2	2	2	2	2	2	3	2	2	2	2	2	2	2	2	2	2
IPR005034 Dicer dimerisation domain	2	2	2	2	2	2	2	2	2	2	2	2	2	2	1	2	2
IPR005036 Putative phosphatase regulatory subunit	1	1	1	1	1	1	1	1	0	1	1	0	2	9	1	1	2
IPR005037 Pre-mRNA-splicing factor 38	1	1	1	1	1	1	1	1	1	1	1	1	1	1	1	1	1
IPR005043 CAS/CSE, C-terminal	1	1	1	1	1	1	2	1	1	1	1	1	1	1	1	1	1
IPR005045 Protein of unknown function DUF284, transmembrane eukaryotic	2	2	2	2	1	1	2	2	2	1	1	1	1	1	1	1	1
IPR005052 Legume-like lectin	2	2	2	2	2	2	2	2	2	2	2	2	2	2	2	2	2
IPR005061 Domain of unknown function DUF292, eukaryotic	1	1	1	1	1	1	1	1	1	1	1	1	1	1	1	1	1
IPR005062 SAC3/GANP/Nin1/mts3/eIF-3 p25	3	3	3	3	3	3	3	3	3	3	3	3	3	3	3	5	4
IPR005065 Platelet-activating factor acetylhydrolase	6	6	6	5	6	6	5	5	5	5	3	4	4	5	4	3	2
IPR005066 Moybdenum cofactor oxidoreductase, dimerisation	5	4	4	4	5	4	6	4	4	5	4	4	3	6	3	3	3
IPR005069 Nucleotide-diphospho-sugar transferase	0	0	0	0	0	0	0	0	0	0	0	1	4	2	0	0	1
IPR005078 Peptidase C54	1	1	1	1	1	1	1	1	1	1	0	1	1	1	0	1	1
IPR005079 Peptidase C45, acyl-coenzyme A:6-aminopenicillanic acid acyl-transferase	1	1	1	1	0	0	0	1	2	1	0	0	1	2	0	0	0
IPR005084 Carbohydrate binding module family 6	4	2	5	3	2	3	1	2	2	2	1	1	1	1	0	2	0
IPR005097 Saccharopine dehydrogenase / Homospermidine synthase	3	3	3	3	4	2	3	5	5	4	2	2	4	4	2	2	2
IPR005100 Transcription elongation factor Spt5, NGN domain	1	1	1	1	1	1	1	1	1	1	1	1	1	1	1	1	1
IPR005101 DNA photolyase, FAD-binding/Cryptochrome, C-terminal	3	3	3	3	3	3	4	3	3	3	3	3	3	3	3	3	2
IPR005102 Carbohydrate binding X2 domain	1	1	1	1	0	0	0	1	1	1	1	1	0	0	0	0	0
IPR005103 Glycoside hydrolase, family 61	25	25	26	28	28	28	25	27	29	27	22	27	13	16	1	22	14
IPR005106 Aspartate/homoserine dehydrogenase, NAD-binding	1	1	1	1	1	1	1	1	1	1	1	1	1	1	1	1	1
IPR005107 CO dehydrogenase flavoprotein, C-terminal	1	1	1	1	1	1	1	2	2	1	1	1	1	2	1	1	1
IPR005109 Anp1	3	3	3	3	3	3	3	3	3	3	3	3	3	3	3	3	3
IPR005110 MoeA, N-terminal and linker domain	1	1	1	1	2	2	2	1	1	2	1	2	1	2	1	2	2
IPR005111 MoeA, C-terminal, domain IV	1	1	1	1	1	1	1	1	1	1	1	1	1	2	1	1	2
IPR005112 dDENN domain	1	1	1	1	1	1	1	1	1	1	1	1	1	1	1	1	1
IPR005113 uDENN domain	2	2	2	2	2	2	2	1	2	2	2	2	2	2	2	2	2
IPR005117 Nitrite/Sulfite reductase ferredoxin-like domain	2	2	2	2	2	2	2	2	2	2	2	2	2	2	2	2	2
IPR005119 LysR, substrate-binding	0	0	0	0	0	0	0	0	1	0	0	0	0	0	0	0	0
IPR005120 Regulator of nonsense-mediated decay, UPF3	1	1	1	1	1	1	1	1	1	1	1	1	1	1	1	1	1
IPR005121 Phenylalanine-tRNA ligase, beta subunit, ferrodoxin-fold anticodon-binding	1	1	1	1	1	1	1	1	1	1	1	1	1	1	1	1	1
IPR005122 Uracil-DNA glycosylase-like	2	3	4	3	2	2	2	2	2	2	2	2	2	2	2	2	2
IPR005123 Oxoglutarate/iron-dependent dioxygenase	35	39	34	32	27	31	29	41	40	29	19	19	20	21	17	26	16
IPR005124 Vacuolar (H+)-ATPase G subunit	1	0	0	1	1	1	1	1	1	1	1	1	1	1	1	1	1
IPR005128 Alpha-acetolactate decarboxylase	1	1	1	1	1	1	2	1	1	1	0	0	1	1	0	1	1
IPR005130 Serine dehydratase-like, alpha subunit	1	1	1	1	1	1	1	1	1	1	1	1	1	1	0	0	0
IPR005131 Serine dehydratase beta chain	1	1	1	1	1	1	2	1	1	1	1	1	1	1	0	0	0
IPR005135 Endonuclease/exonuclease/phosphatase	22	19	19	16	14	25	15	20	18	16	13	13	15	20	19	15	15
IPR005139 Peptide chain release factor	1	0	1	1	1	1	1	1	1	1	0	1	1	1	1	1	1
IPR005140 eRF1 domain 1/Pelota-like	2	2	2	2	2	2	2	2	1	2	2	2	2	2	2	2	2
IPR005141 eRF1 domain 2	2	2	2	2	2	2	2	2	1	2	2	2	2	2	2	2	2
IPR005142 eRF1 domain 3	2	2	2	2	2	2	2	2	1	2	2	2	2	2	2	2	2
IPR005144 ATP-cone	1	1	1	1	1	1	1	1	1	1	1	1	1	1	1	1	1
IPR005145 Putative GTP-binding controlling metal-binding domain	1	1	1	1	1	1	1	1	1	1	0	0	1	1	1	1	1
IPR005146 B3/B4 tRNA-binding domain	1	1	1	1	1	1	1	1	1	1	1	1	1	1	1	1	1
IPR005147 tRNA synthetase, B5-domain	1	1	1	1	1	1	1	1	1	1	1	1	1	1	1	1	1
IPR005148 Arginyl tRNA synthetase N-terminal domain	2	2	2	2	2	2	2	2	2	1	1	1	2	2	1	1	1
IPR005151 Interphotoreceptor retinol-binding	5	5	4	4	5	5	5	9	7	5	3	2	1	2	1	3	1
IPR005152 Lipase, secreted	3	3	3	1	0	0	0	3	1	1	0	0	4	4	1	4	0
IPR005154 Glycoside hydrolase, family 67, alpha glucuronidase, N-terminal	1	1	1	1	1	1	1	1	1	1	1	1	1	2	0	1	1
IPR005155 Ribosome biogenesis factor NIP7-like	1	1	1	1	1	1	1	1	1	1	0	0	1	1	1	1	1
IPR005160 Ku70/Ku80 C-terminal arm	2	2	2	2	2	2	2	2	2	2	2	2	2	2	2	2	2
IPR005161 Ku70/Ku80, N-terminal alpha/beta	2	2	2	2	2	2	3	2	2	2	2	2	2	2	2	2	2
IPR005162 Retrotransposon gag domain	0	0	1	0	0	1	0	2	1	1	0	0	0	0	2	0	0
IPR005163 3-alpha domain	0	0	0	0	0	0	0	0	0	0	0	0	1	1	0	0	0
IPR005164 Allantoicase	1	1	1	1	1	1	1	1	1	1	1	1	1	1	0	1	1
IPR005170 Transporter-associated domain	0	0	0	0	0	0	0	0	1	0	0	0	0	0	0	0	0
IPR005176 Potentiating neddylation domain	1	1	1	1	1	1	1	1	1	1	1	1	1	1	1	1	1
IPR005178 Organic solute transporter Ost-alpha	4	4	4	4	3	3	3	5	5	4	2	1	2	3	2	2	2
IPR005185 Protein of unknown function DUF307	1	1	1	1	1	1	1	1	1	1	0	1	1	0	1	1	1
IPR005192 Glycoside hydrolase, family 49	0	0	0	0	0	0	0	0	0	0	1	1	0	1	0	0	0
IPR005193 Glycoside hydrolase, family 62, arabinosidase	1	1	1	1	2	2	1	1	1	1	0	0	1	1	1	4	0
IPR005194 Glycoside hydrolase, family 65, C-terminal	0	0	0	0	0	0	0	0	0	0	0	0	0	1	0	0	0
IPR005195 Glycoside hydrolase, family 65, central catalytic	0	0	0	0	1	1	0	1	1	0	0	0	0	1	0	0	0
IPR005196 Glycoside hydrolase, family 65, N-terminal	0	0	0	0	1	1	0	1	1	0	0	0	0	1	0	1	1
IPR005197 Glycoside hydrolase, family 71	6	7	7	6	5	10	7	8	8	4	2	2	0	2	0	1	6
IPR005198 Glycoside hydrolase, family 76	10	10	9	9	9	10	11	10	10	9	7	8	8	12	9	8	10
IPR005200 Glycoside hydrolase, family 81	2	2	2	2	2	2	2	2	2	2	2	2	1	1	1	2	1
IPR005221 Phosphatidylserine decarboxylase	7	7	7	6	2	2	3	5	5	3	2	3	4	10	3	2	4
IPR005225 Small GTP-binding protein domain	38	37	36	40	42	40	38	37	38	40	29	38	43	41	41	39	46
IPR005248 Probable nicotinate-nucleotide adenylyltransferase	1	1	1	1	1	1	1	1	1	1	1	1	1	1	1	1	1
IPR005251 Methylthioribose-1-phosphate isomerase	0	0	0	0	0	1	0	0	0	0	0	0	0	0	0	0	0
IPR005251 Putative translation initiation factor, aIF-2BI/5-methylthioribose-1-phosphate isomerase	1	1	1	1	1	0	2	1	1	1	1	1	1	1	1	1	1
IPR005256 Anthranilate synthase component I, PabB-like	1	0	1	1	1	1	0	0	1	1	0	0	0	0	1	0	0
IPR005260 Aspartate kinase, monofunctional class	1	1	1	1	1	1	1	1	1	1	1	0	1	1	1	1	0
IPR005269 Cytokinin riboside 5'-monophosphate phosphoribohydrolase LOG	1	1	2	2	1	1	1	2	2	1	1	2	1	4	2	1	1
IPR005282 Lysosomal cystine transporter	1	1	1	1	1	1	1	1	1	1	1	1	1	1	1	1	1
IPR005294 ATPase, F1 complex, alpha subunit	1	1	1	1	1	1	1	1	1	1	1	1	1	1	1	1	1
IPR005299 SAM dependent carboxyl methyltransferase	0	0	0	0	0	0	0	0	0	0	0	0	1	1	0	0	0
IPR005301 Mob1/phocein	3	3	3	3	3	3	3	3	3	3	4	4	3	3	4	3	4
IPR005302 Molybdenum cofactor sulfurase, C-terminal	6	6	6	7	4	4	5	8	8	6	3	4	7	8	3	4	4
IPR005303 MOSC, N-terminal beta barrel	5	5	5	6	3	3	4	6	5	5	2	2	4	5	2	3	3
IPR005304 Ribosomal biogenesis, methyltransferase, EMG1/NEP1	1	1	1	1	1	1	1	1	1	1	1	1	1	1	0	1	1
IPR005314 Peptidase C50, separase	1	1	1	1	1	1	1	1	1	1	1	1	1	1	1	1	1
IPR005317 Dipeptidyl-peptidase 3	2	2	2	1	1	1	1	1	1	1	1	1	2	1	1	2	1
IPR005321 Peptidase S58, DmpA	1	1	1	1	1	1	1	1	1	1	1	1	2	2	0	1	0
IPR005322 Peptidase C69, dipeptidase A	1	1	1	1	1	1	0	0	1	1	0	0	1	1	0	1	0
IPR005324 Ribosomal protein S5, C-terminal	2	2	2	2	2	2	3	2	2	2	2	2	2	1	2	2	2
IPR005326 Plectin/S10, N-terminal	1	1	1	1	1	1	1	1	1	1	0	1	1	1	1	1	1
IPR005330 MHYT	1	1	1	1	1	1	1	1	1	1	1	1	2	5	1	1	0
IPR005334 Tctex-1	1	1	1	1	1	1	1	1	1	1	1	1	1	1	1	1	1
IPR005336 Mitochondrial pyruvate carrier	1	2	2	2	2	2	2	2	2	2	2	2	2	2	2	3	3
IPR005338 Anhydro-N-acetylmuramic acid kinase	0	0	0	0	0	0	0	2	2	0	1	1	0	3	0	0	2
IPR005339 GINS complex, subunit Psf1	1	1	1	1	1	1	1	1	1	1	1	1	1	1	1	1	1
IPR005341 Mitochondrial import inner membrane translocase subunit Tim16	1	1	1	1	1	1	1	1	1	1	0	1	1	1	1	1	1
IPR005343 Nucleolar complex protein 2	1	1	1	1	1	1	2	1	1	1	1	1	1	1	1	1	1
IPR005344 Uncharacterised protein family UPF0121	1	1	1	1	1	1	1	1	1	1	0	1	1	1	1	1	1
IPR005345 PHF5-like	1	1	1	1	1	1	1	1	1	1	1	1	1	1	1	1	1
IPR005349 Uncharacterised protein family UPF0136, Transmembrane	1	1	1	1	2	2	2	2	2	2	2	2	2	2	1	0	1
IPR005351 Uncharacterised protein family UPF0139	1	1	0	1	1	0	0	1	1	1	0	0	0	1	0	1	1
IPR005352 Erg28	1	1	1	1	1	1	1	1	1	1	1	1	1	1	1	1	1
IPR005365 Nitrogen permease regulator 3	1	1	1	1	1	1	1	1	1	1	0	1	1	1	1	1	1
IPR005373 Uncharacterised protein family UPF0183	1	1	1	1	1	1	1	1	1	1	1	1	1	1	1	1	1
IPR005377 Vacuolar protein sorting-associated protein 26	1	1	1	1	1	0	1	1	1	1	1	1	1	1	1	1	1
IPR005377 Vacuolar protein sorting-associated protein 26, Vps26	0	0	0	0	0	1	0	0	0	0	0	0	0	0	0	0	0
IPR005378 Vacuolar protein sorting-associated protein 35	1	1	1	1	1	0	1	1	0	1	1	1	1	1	1	1	1
IPR005378 Vacuolar protein sorting-associated protein 35, Vps35	0	0	0	0	0	1	0	0	0	0	0	0	0	0	0	0	0
IPR005381 Zinc finger-XS domain	0	0	0	0	0	0	0	0	0	0	0	0	1	0	0	0	0
IPR005399 Potassium channel, voltage-dependent, beta subunit, KCNAB-related	2	2	2	2	2	2	2	2	2	2	3	3	3	3	1	2	1
IPR005427 Salmonella/Shigella invasin protein C	0	0	0	0	0	1	0	0	0	0	0	0	0	0	0	0	0
IPR005442 Glutathione S-transferase, omega-class	0	0	0	0	1	1	0	0	1	0	1	1	1	1	0	1	0
IPR005455 Profilin	1	1	1	1	1	1	1	1	1	1	1	1	1	1	1	1	2
IPR005467 Signal transduction histidine kinase, core	13	13	13	13	13	12	13	14	12	13	12	13	18	24	13	11	12
IPR005474 Transketolase, N-terminal	2	2	2	2	2	2	3	4	5	3	2	2	2	4	1	2	1
IPR005475 Transketolase-like, pyrimidine-binding domain	6	6	6	6	5	5	7	8	11	6	5	5	5	7	4	5	4
IPR005476 Transketolase, C-terminal	4	4	4	4	4	3	4	6	6	5	4	4	3	3	3	4	3
IPR005478 Transketolase, bacterial-like	2	2	2	2	2	2	2	3	2	2	2	2	1	2	1	1	1
IPR005479 Carbamoyl-phosphate synthetase large subunit-like, ATP-binding domain	8	8	8	8	7	7	10	8	8	7	6	6	6	7	5	6	5
IPR005480 Carbamoyl-phosphate synthetase, large subunit oligomerisation domain	2	2	2	2	2	2	2	2	2	2	2	2	2	2	2	2	2
IPR005481 Carbamoyl-phosphate synthase, large subunit, N-terminal	8	8	8	8	7	7	8	8	8	6	4	6	6	7	5	6	5
IPR005482 Biotin carboxylase, C-terminal	6	6	6	6	5	5	6	6	6	5	4	4	4	5	3	4	3
IPR005483 Carbamoyl-phosphate synthase large subunit, CPSase domain	2	2	2	2	2	2	4	2	2	2	2	2	2	2	2	2	2
IPR005484 Ribosomal protein L18/L5	1	1	1	1	1	1	1	1	1	1	1	1	1	1	1	1	1
IPR005485 Ribosomal protein L5 eukaryotic/L18 archaeal	1	1	1	1	1	1	2	1	1	1	1	1	1	1	1	1	1
IPR005488 N-acetylmuramic acid 6-phosphate etherase MurQ	0	0	0	0	0	0	0	0	0	0	1	0	0	0	0	0	0
IPR005493 Ribonuclease E inhibitor RraA/Dimethylmenaquinone methyltransferase	2	2	2	2	1	1	1	3	3	3	1	1	1	4	1	1	1
IPR005494 Glutathionylspermidine synthase, pre-ATP-grasp-like domain	1	1	1	1	2	2	1	2	1	2	0	0	0	0	0	2	0
IPR005501 Uncharacterised protein family UPF0271, LamB/YcsF	1	0	2	1	1	1	1	1	0	1	0	0	0	1	0	0	0
IPR005502 ADP-ribosylation/Crystallin J1	0	0	0	0	0	0	0	0	0	0	0	0	2	3	0	0	1
IPR005511 Senescence marker protein-30 (SMP-30)	2	2	1	2	1	1	0	0	1	1	1	1	2	2	1	3	1
IPR005517 Translation elongation factor EFG/EF2, domain IV	4	4	5	3	4	4	4	3	4	4	3	3	3	3	4	4	4
IPR005522 Inositol polyphosphate kinase	2	2	2	2	2	2	2	2	2	2	2	2	2	2	2	2	3
IPR005532 Formylglycine-generating sulphatase enzyme domain	2	2	2	1	2	2	2	2	2	2	1	1	4	2	1	2	1
IPR005545 YCII-related	2	2	2	2	1	0	2	3	3	1	2	1	1	4	1	1	1
IPR005549 Kinetochore protein Nuf2	1	1	1	1	1	1	1	1	1	1	0	1	1	1	1	1	1
IPR005550 Kinetochore protein Ndc80	1	1	1	1	1	1	1	1	1	1	1	1	1	1	1	1	1
IPR005554 Nrap protein	1	1	1	1	1	1	2	1	1	1	1	1	1	1	1	1	1
IPR005556 SUN	2	2	2	2	2	2	2	2	2	2	2	2	2	2	2	2	2
IPR005570 RNA polymerase, Rpb8	1	1	1	1	1	1	1	1	1	1	1	1	1	1	1	1	1
IPR005571 RNA polymerase, Rpb5, N-terminal	1	1	1	1	1	1	1	1	1	1	1	1	1	1	1	1	1
IPR005574 RNA polymerase II, Rpb4	2	2	1	2	2	2	2	2	2	2	2	2	2	1	2	2	2
IPR005576 RNA polymerase Rpb7, N-terminal	3	3	3	3	3	3	3	2	3	3	1	2	2	2	2	2	3
IPR005578 Hrf1	1	1	0	1	1	1	2	1	1	1	1	1	1	1	1	1	1
IPR005579 Cgr1	1	0	1	1	1	1	1	1	1	1	1	1	1	1	1	1	1
IPR005592 Mono-/di-acylglycerol lipase, N-terminal	0	0	0	0	0	1	0	0	0	0	1	1	0	0	0	3	0
IPR005593 Xylulose 5-phosphate/Fructose 6-phosphate phosphoketolase	1	1	1	1	2	2	2	2	2	2	2	2	2	2	1	1	2
IPR005595 Translocon-associated protein (TRAP), alpha subunit	1	1	1	1	1	1	1	1	1	1	1	1	1	1	0	1	1
IPR005599 GPI mannosyltransferase	4	5	4	4	4	4	5	4	4	4	3	4	4	4	4	4	4
IPR005600 Gal4 dimerisation domain	0	0	0	0	0	0	0	1	0	0	1	1	0	1	0	0	0
IPR005605 Sporulation/nuclear morphology, Spo7	1	1	1	1	1	1	1	1	1	1	1	1	1	1	1	1	1
IPR005606 Sec20	1	1	1	1	1	1	1	1	1	1	1	1	1	1	1	1	1
IPR005607 BSD	2	2	2	2	2	2	2	1	2	2	2	2	2	2	2	2	2
IPR005612 CCAAT-binding factor	3	3	3	3	3	3	3	3	3	3	3	3	3	3	3	3	3
IPR005613 Actin interacting protein 3	1	1	1	1	1	1	1	1	1	1	1	1	1	1	1	1	1
IPR005615 Glutathione synthase, eukaryotic	1	1	1	1	1	1	1	1	1	1	1	1	1	1	1	1	1
IPR005624 Domain of unknown function DUF336	1	1	1	1	1	1	1	1	1	1	2	2	1	1	0	1	0
IPR005627 Copper homeostasis protein CutC	1	1	1	1	1	1	0	1	0	1	1	1	1	1	1	1	1
IPR005630 Terpene synthase, metal-binding domain	8	9	8	6	4	3	3	11	11	6	0	1	5	5	2	7	0
IPR005631 Flavinator of succinate dehydrogenase	1	1	1	1	1	1	1	0	1	1	1	1	1	1	1	1	1
IPR005633 Ribosomal protein L23/L25, N-terminal	1	1	1	1	1	1	1	1	1	1	1	1	1	1	1	1	1
IPR005635 Inner centromere protein, ARK-binding domain	1	1	1	1	1	1	1	1	1	1	1	1	1	1	1	1	1
IPR005637 TAP C-terminal (TAP-C) domain	1	1	1	1	1	1	1	1	1	1	1	1	1	1	1	1	1
IPR005639 Delta endotoxin, N-terminal	0	0	0	0	0	0	0	0	0	0	0	0	0	2	0	0	0
IPR005645 Serine hydrolase FSH	8	9	8	6	9	10	9	6	8	6	5	5	5	4	6	10	5
IPR005651 Uncharacterised protein family UPF0434/Trm112	1	1	1	1	1	1	1	1	1	1	1	1	1	1	1	1	1
IPR005654 ATPase, AFG1-like	2	2	2	2	2	2	3	2	2	2	2	2	2	2	2	2	2
IPR005656 MmgE/PrpD	4	4	5	3	1	1	1	3	3	2	1	1	3	4	1	1	1
IPR005668 2-isopropylmalate synthase	1	1	1	1	1	1	1	0	1	1	1	1	0	1	1	1	1
IPR005674 CocE/NonD hydrolase	6	6	5	5	3	2	4	16	12	4	0	1	4	9	0	3	2
IPR005676 Aspartate-semialdehyde dehydrogenase, peptidoglycan lacking	1	1	1	1	1	1	0	0	1	1	0	1	1	1	1	1	1
IPR005677 Fumarate hydratase, class II	1	1	1	1	1	1	0	1	1	1	0	1	1	1	1	1	1
IPR005678 Mitochondrial inner membrane translocase complex, subunit Tim17	0	0	0	0	0	0	0	0	0	0	1	1	0	0	0	0	1
IPR005679 Ribosomal protein S12, bacteria	1	1	1	1	1	1	1	1	1	1	1	1	1	1	1	1	1
IPR005680 Ribosomal protein S23, eukaryotic/archaeal	1	1	1	1	1	1	0	1	1	1	1	1	1	1	1	1	2
IPR005683 Mitochondrial outer membrane translocase complex, subunit Tom22	1	1	1	1	1	1	1	1	1	1	1	1	1	1	1	1	1
IPR005686 Mitochondrial import receptor subunit Tom40	0	0	0	0	0	0	0	0	0	0	0	0	0	0	0	0	1
IPR005687 Mitochondrial outer membrane translocase complex, subunit Tom70	1	1	0	1	1	1	1	1	1	1	1	1	1	1	1	1	1
IPR005703 Ribosomal protein S3, eukaryotic/archaeal	1	1	1	1	1	1	1	1	1	1	1	1	1	1	1	1	1
IPR005706 Ribosomal protein S2, bacteria/mitochondria/plastid	1	1	1	1	1	1	1	1	1	1	1	1	1	0	1	1	1
IPR005707 Ribosomal protein S2, eukaryotic/archaeal	1	1	1	1	1	1	1	1	1	1	1	1	1	1	1	1	1
IPR005708 Homogentisate 1,2-dioxygenase	4	4	4	5	3	3	3	5	5	4	4	4	3	4	1	2	1
IPR005710 Ribosomal protein S4/S9, eukaryotic/archaeal	1	1	1	1	1	1	1	1	1	1	1	1	1	1	1	1	1
IPR005711 Ribosomal protein S5, eukaryotic/archaeal	1	1	1	1	1	1	1	1	1	1	1	1	1	1	1	1	1
IPR005713 Ribosomal protein S19A/S15e	1	1	1	1	1	1	1	1	1	1	1	1	1	1	1	1	1
IPR005715 Glutamate 5-kinase/delta-1-pyrroline-5-carboxylate synthase	1	1	1	1	1	1	1	1	1	1	1	1	1	1	1	1	1
IPR005716 Ribosomal protein S5/S7, eukaryotic/archaeal	1	1	1	1	1	1	1	1	1	1	1	1	1	1	1	1	1
IPR005719 Dihydroorotate dehydrogenase, class 2	1	1	1	1	1	1	1	0	1	1	1	1	1	1	1	1	1
IPR005721 Ribosomal protein L22/L17, eukaryotic/archaeal	1	1	1	1	1	1	1	1	1	1	1	1	1	1	1	1	1
IPR005722 ATPase, F1 complex, beta subunit	1	1	1	1	1	1	1	1	2	1	1	1	1	1	1	1	1
IPR005723 ATPase, V1 complex, subunit B	1	1	1	1	1	1	1	1	1	1	0	1	1	1	1	1	1
IPR005725 ATPase, V1 complex, subunit A	1	1	1	1	1	1	1	1	1	1	1	1	1	1	1	1	1
IPR005727 Ribosomal protein L22, bacterial/chloroplast-type	1	1	1	1	1	1	1	1	1	1	1	1	1	1	1	1	1
IPR005729 Ribosomal protein S10, eukaryotic/archaeal	1	1	1	0	1	1	1	1	1	1	1	1	1	1	1	1	1
IPR005745 Ribosomal protein L14, bacterial-type	1	1	1	1	1	1	1	1	1	1	1	1	1	1	1	1	1
IPR005746 Thioredoxin	7	8	7	7	9	8	9	8	8	8	8	8	11	11	10	6	8
IPR005749 Ribosomal protein L15, bacterial-type	1	1	1	1	1	1	1	1	1	1	1	1	1	1	1	1	1
IPR005750 UDP-N-acetylglucosamine 1-carboxyvinyltransferase	0	0	0	0	0	0	0	0	2	0	0	0	0	0	0	0	0
IPR005755 Ribosomal protein L13, eukaryotic/archaeal	1	1	1	1	1	1	2	1	1	1	1	1	1	1	1	1	1
IPR005756 Ribosomal protein L26/L24P, eukaryotic/archaeal	1	1	1	1	1	1	1	1	1	1	1	1	1	1	1	1	1
IPR005760 A/G-specific adenine glycosylase MutY	0	0	0	0	0	1	0	0	0	0	0	0	0	0	0	0	0
IPR005764 Adenine phosphoribosyl transferase	1	1	1	1	1	1	1	1	0	1	0	1	1	1	1	1	1
IPR005772 ATPase, V1 complex, subunit F, eukaryotic	1	1	1	1	1	1	1	1	1	1	1	1	1	1	1	1	1
IPR005782 Calcium-transporting P-type ATPase, subfamily IIA, SERCA-type	1	1	1	1	1	1	1	1	1	1	1	1	1	1	1	1	1
IPR005786 Branched-chain amino acid aminotransferase II	6	5	5	5	3	4	4	5	5	4	4	3	4	5	3	3	3
IPR005787 Threonine dehydratase, biosynthetic	1	1	1	1	1	1	1	0	1	1	0	1	1	1	1	1	2
IPR005788 Disulphide isomerase	2	2	2	2	2	2	2	2	2	2	2	2	2	2	2	2	2
IPR005792 Protein disulphide isomerase	1	1	1	1	1	1	1	1	1	1	1	1	1	1	1	1	1
IPR005793 Formyl transferase, C-terminal	0	0	0	1	1	1	1	1	1	1	1	1	3	2	1	0	0
IPR005801 ADC synthase	2	1	2	2	2	2	3	2	2	2	3	3	2	3	2	2	3
IPR005804 Fatty acid desaturase, type 1	8	8	7	7	7	8	11	8	7	7	6	7	8	8	7	6	6
IPR005805 Rieske iron-sulphur protein, C-terminal	1	1	1	1	1	1	1	0	1	1	1	1	1	1	1	1	1
IPR005809 Succinyl-CoA synthetase, beta subunit	1	1	2	2	2	2	2	2	2	2	1	1	2	3	1	1	1
IPR005810 Succinyl-CoA ligase, alpha subunit	3	3	3	3	3	3	3	3	3	3	2	2	3	4	2	3	3
IPR005811 ATP-citrate lyase/succinyl-CoA ligase	4	4	5	5	5	5	5	5	5	5	3	3	5	6	3	4	4
IPR005814 Aminotransferase class-III	14	15	15	13	11	12	12	17	16	10	10	10	16	18	4	8	7
IPR005818 Linker histone H1/H5, domain H15	1	1	1	1	1	1	1	1	1	1	1	1	1	1	1	1	2
IPR005819 Histone H5	1	1	1	2	1	1	1	2	1	1	1	1	1	3	1	1	3
IPR005821 Ion transport domain	3	3	3	3	3	3	3	3	3	3	4	3	2	3	3	3	3
IPR005822 Ribosomal protein L13	2	2	2	2	2	2	3	2	2	2	2	2	2	2	2	2	2
IPR005823 Ribosomal protein L13, bacterial-type	1	1	1	1	1	1	1	1	1	1	1	1	1	1	1	1	1
IPR005824 KOW	4	4	4	4	4	4	4	4	5	3	2	3	3	3	4	5	5
IPR005825 Ribosomal protein L24/L26, conserved site	1	1	1	1	1	1	1	1	1	1	1	1	1	1	0	1	0
IPR005828 General substrate transporter	141	144	146	141	92	88	145	187	174	130	99	96	113	206	34	71	43
IPR005829 Sugar transporter, conserved site	124	127	119	112	76	73	101	153	144	100	70	74	90	145	27	51	36
IPR005835 Nucleotidyl transferase	3	3	3	2	2	2	2	2	4	2	2	2	2	2	1	4	2
IPR005841 Alpha-D-phosphohexomutase superfamily	1	1	1	1	1	1	2	1	1	1	1	1	1	0	1	1	1
IPR005843 Alpha-D-phosphohexomutase, C-terminal	2	2	2	2	2	2	2	2	2	2	1	2	2	1	2	2	2
IPR005844 Alpha-D-phosphohexomutase, alpha/beta/alpha domain I	2	2	2	2	2	2	2	2	2	2	2	2	2	2	2	2	2
IPR005845 Alpha-D-phosphohexomutase, alpha/beta/alpha domain II	2	2	2	2	2	2	2	2	3	2	1	2	2	1	2	2	2
IPR005846 Alpha-D-phosphohexomutase, alpha/beta/alpha domain III	1	1	1	1	1	1	1	1	2	1	1	1	1	0	1	1	1
IPR005848 Urease, alpha subunit	1	1	1	1	1	1	1	1	1	1	1	1	2	2	1	1	1
IPR005849 Galactose-1-phosphate uridyl transferase, N-terminal	1	1	1	1	1	1	1	1	1	1	1	1	1	1	1	1	1
IPR005850 Galactose-1-phosphate uridyl transferase, C-terminal	1	1	1	1	1	1	1	1	1	1	1	1	1	1	1	1	1
IPR005854 Amidophosphoribosyl transferase	1	1	1	1	1	1	1	1	1	0	0	1	1	1	0	1	1
IPR005855 Glucosamine-fructose-6-phosphate aminotransferase, isomerising	1	1	1	1	1	1	1	1	1	1	1	1	1	1	1	1	1
IPR005857 Cystathionine beta-synthase	1	1	1	1	1	1	1	0	1	1	0	0	1	1	1	1	1
IPR005861 Histidinol-phosphate aminotransferase family	1	1	1	1	1	1	1	1	1	1	1	1	1	1	0	1	1
IPR005863 UDP-MurNAc-pentapeptide synthetase	0	0	0	0	0	0	0	0	1	0	0	0	0	0	0	0	0
IPR005873 Density-regulated protein DRP1	1	1	1	1	1	1	1	1	1	1	0	1	1	1	1	1	1
IPR005874 Eukaryotic translation initiation factor SUI1	2	1	1	2	2	1	2	2	2	2	1	2	1	1	1	1	1
IPR005875 Phosphoribosylaminoimidazole carboxylase, ATPase subunit	1	1	1	1	1	1	1	1	1	1	1	1	1	1	1	1	0
IPR005880 Ribosomal protein L2, bacterial/organellar-type	1	1	1	1	1	1	1	1	1	1	1	1	1	0	1	1	1
IPR005886 UDP-glucose 4-epimerase GalE	1	1	1	1	1	1	1	1	1	1	1	2	2	2	1	1	2
IPR005887 Alpha-1,2-mannosidase, putative	5	5	3	5	4	4	4	5	5	3	1	2	0	0	2	3	1
IPR005888 dTDP-glucose 4,6-dehydratase	2	2	2	3	2	2	3	2	2	2	1	1	1	2	1	1	1
IPR005900 6-phosphogluconolactonase, DevB-type	1	1	1	1	1	1	0	1	1	1	1	1	1	1	1	1	1
IPR005905 D-alanine--D-alanine ligase	1	0	0	0	0	0	1	0	0	2	1	1	0	1	3	0	1
IPR005910 Histone acetyltransferase ELP3	1	1	1	1	1	1	0	1	1	1	1	1	1	1	1	1	1
IPR005913 dTDP-4-dehydrorhamnose reductase	2	2	2	2	2	2	2	2	2	2	2	2	2	2	1	2	2
IPR005914 Acetoacetyl-CoA synthase	2	2	2	1	2	1	2	1	0	2	1	1	2	2	1	2	2
IPR005916 Phosphomevalonate kinase, eukaryotic	1	1	1	1	1	1	1	0	0	1	1	1	1	1	1	1	1
IPR005919 Higher eukaryotic phosphomevalonate kinase	1	1	1	1	1	1	0	0	0	1	0	0	1	0	1	1	0
IPR005922 Phenylalanine ammonia-lyase	2	2	2	1	1	1	1	1	1	1	1	1	1	1	0	1	1
IPR005925 Agmatinase-related	0	0	0	0	0	0	0	1	1	0	0	0	0	0	0	0	0
IPR005930 Pyruvate carboxylase	1	1	1	1	1	1	2	1	1	1	1	1	1	1	1	1	1
IPR005931 1-pyrroline-5-carboxylate dehydrogenase	3	3	3	2	2	1	2	3	4	2	2	1	2	3	1	1	1
IPR005935 Diphosphomevalonate decarboxylase	1	1	1	1	1	1	1	1	1	1	1	1	1	1	1	1	1
IPR005936 Peptidase, FtsH	2	2	2	2	2	2	2	2	2	2	2	2	2	2	2	2	2
IPR005937 26S proteasome subunit P45	6	6	6	6	6	6	5	6	4	6	4	5	6	5	6	6	6
IPR005938 AAA ATPase, CDC48 family	1	1	1	1	1	1	0	1	1	1	0	1	1	1	1	1	2
IPR005940 Anthranilate phosphoribosyl transferase	0	1	1	1	1	1	1	0	1	1	0	1	1	1	1	1	1
IPR005945 Proline-specific peptidase	0	0	0	0	0	0	0	1	1	0	0	0	0	0	0	0	0
IPR005946 Ribose-phosphate diphosphokinase	2	3	2	3	3	3	4	3	3	3	4	4	3	3	4	3	4
IPR005952 Phosphoglycerate mutase 1	0	0	0	0	0	0	0	0	0	0	0	0	0	1	0	0	0
IPR005955 Maleylacetoacetate isomerase	1	1	1	1	1	0	0	1	1	1	0	1	1	1	1	0	0
IPR005956 4-hydroxyphenylpyruvate dioxygenase	1	1	1	1	1	1	1	1	0	1	1	1	1	3	1	1	1
IPR005959 Fumarylacetoacetase	2	3	3	3	2	2	4	3	3	4	3	3	3	4	1	2	1
IPR005965 1-aminocyclopropane-1-carboxylate deaminase	1	1	1	1	1	1	1	1	1	1	0	1	1	1	0	1	1
IPR005982 Thioredoxin reductase	1	1	1	1	1	1	1	0	0	1	0	1	1	1	1	1	1
IPR005990 Inosine-5'-monophosphate dehydrogenase	1	1	1	1	1	1	1	1	1	1	1	1	1	1	1	1	1
IPR005995 Phosphoglycerate mutase, 2,3-bisphosphoglycerate-independent	1	1	1	1	1	1	1	1	0	1	1	1	1	1	1	1	1
IPR005996 Ribosomal protein L30, bacterial-type	1	1	1	1	1	1	1	1	1	1	1	1	1	1	1	1	1
IPR005998 Ribosomal protein L7, eukaryotic	1	1	1	1	1	1	1	1	0	1	1	1	1	1	1	1	1
IPR005999 Glycerol kinase	2	2	2	2	2	2	2	1	2	2	1	2	1	0	1	2	1
IPR006001 Carbohydrate kinase, thermoresistant glucokinase	3	3	3	3	3	3	3	3	3	3	2	1	2	2	1	1	2
IPR006003 Carbohydrate kinase, FGGY-related	1	1	1	1	1	1	1	1	1	1	0	0	1	1	1	1	1
IPR006005 Glutamate synthase, NADH/NADPH, small subunit 1	1	1	1	1	1	1	1	1	1	1	0	1	1	1	1	1	1
IPR006011 Syntaxin, N-terminal domain	5	5	4	5	4	5	4	3	4	4	3	3	3	4	4	4	4
IPR006012 Syntaxin/epimorphin, conserved site	2	2	2	2	2	2	2	2	2	2	2	2	1	1	1	2	2
IPR006015 Universal stress protein A	1	1	1	1	1	1	1	1	1	1	1	1	1	1	1	1	1
IPR006016 UspA	2	2	2	2	2	2	2	2	2	2	1	2	2	2	2	2	2
IPR006026 Peptidase, metallopeptidase	1	1	3	1	1	2	2	5	1	2	1	0	2	1	0	0	0
IPR006032 Ribosomal protein S12/S23	2	2	2	2	2	2	3	2	2	2	2	2	2	2	2	2	3
IPR006034 Asparaginase/glutaminase	4	4	4	5	3	3	4	4	4	3	2	2	4	3	1	1	3
IPR006035 Ureohydrolase	8	8	6	6	4	5	6	7	9	4	3	3	5	7	3	4	4
IPR006042 Xanthine/uracil permease	1	1	1	0	1	0	0	1	1	1	1	1	1	1	1	1	1
IPR006043 Xanthine/uracil/vitamin C permease	3	3	3	3	3	3	6	3	4	3	3	3	4	4	3	3	3
IPR006045 Cupin 1	10	10	10	8	4	5	8	12	11	8	7	7	7	8	3	3	1
IPR006046 Alpha amylase	0	0	0	0	0	0	0	0	0	1	0	0	0	1	1	3	0
IPR006047 Glycosyl hydrolase, family 13, catalytic domain	13	13	13	14	12	12	13	12	13	12	6	7	7	11	4	9	10
IPR006048 Alpha-amylase, C-terminal all beta	1	1	1	1	1	1	2	2	2	1	1	1	1	1	1	1	2
IPR006050 DNA photolyase, N-terminal	3	3	3	3	3	3	2	2	3	3	3	3	3	2	3	3	2
IPR006055 Exonuclease	7	7	7	6	6	7	5	5	5	6	3	4	5	4	4	5	5
IPR006056 Enamine/imine deaminase YjgF-like	3	3	3	3	3	3	4	4	3	3	2	2	4	7	1	2	2
IPR006058 2Fe-2S ferredoxin, iron-sulphur binding site	3	3	3	3	3	3	3	5	4	3	4	4	6	4	3	3	3
IPR006059 Bacterial extracellular solute-binding, family 1	0	0	0	0	0	0	0	0	0	0	0	0	0	1	0	0	0
IPR006062 Histidine biosynthesis	2	2	2	2	2	3	2	3	2	2	1	2	2	2	2	2	3
IPR006066 Nitrite/sulphite reductase iron-sulphur/siroheam-binding site	2	2	2	2	2	2	2	2	2	2	1	2	2	2	2	1	2
IPR006067 Nitrite/sulphite reductase 4Fe-4S domain	2	2	2	2	2	2	2	2	2	2	2	2	2	2	2	2	2
IPR006068 Cation-transporting P-type ATPase, C-terminal	15	15	15	14	13	13	15	17	17	15	13	13	14	18	10	12	7
IPR006070 YrdC-like domain	1	1	1	1	1	1	1	1	1	1	1	1	1	2	1	1	1
IPR006073 GTP binding domain	12	14	13	16	13	15	14	12	13	17	11	12	16	15	13	12	17
IPR006074 GTP1/OBG, conserved site	1	2	2	2	2	2	2	2	2	2	2	2	2	1	2	2	2
IPR006075 Aspartyl/Glutamyl-tRNA(Gln) amidotransferase, subunit B/E, catalytic	1	1	1	1	1	1	1	1	1	1	1	1	1	1	1	1	1
IPR006076 FAD dependent oxidoreductase	36	35	36	35	24	25	26	47	42	33	18	18	31	61	10	22	12
IPR006083 Phosphoribulokinase/uridine kinase	2	2	3	3	2	3	2	2	3	2	1	2	1	2	1	1	1
IPR006084 XPG/Rad2 endonuclease	5	5	5	5	5	5	6	6	5	4	4	4	4	5	5	4	6
IPR006085 XPG N-terminal	5	5	5	4	5	4	5	5	4	4	4	4	5	4	5	4	5
IPR006086 XPG-I domain	5	5	5	5	5	5	5	5	5	4	4	4	4	4	4	4	5
IPR006089 Acyl-CoA dehydrogenase, conserved site	4	4	4	3	4	3	3	3	5	4	3	4	3	3	3	3	3
IPR006091 Acyl-CoA oxidase/dehydrogenase, central domain	18	16	16	14	12	13	10	16	15	11	11	12	11	26	7	8	9
IPR006093 Oxygen oxidoreductase covalent FAD-binding site	7	7	6	5	4	6	3	5	5	5	2	2	5	11	2	1	2
IPR006094 FAD linked oxidase, N-terminal	79	82	78	74	37	46	41	88	83	58	35	32	44	66	10	37	22
IPR006095 Glutamate/phenylalanine/leucine/valine dehydrogenase	2	2	2	2	2	2	2	2	2	2	0	1	2	2	2	1	2
IPR006096 Glutamate/phenylalanine/leucine/valine dehydrogenase, C-terminal	3	3	3	3	2	2	3	3	3	3	0	2	2	2	3	2	2
IPR006097 Glutamate/phenylalanine/leucine/valine dehydrogenase, dimerisation domain	2	2	2	2	1	1	1	2	2	2	0	1	1	1	2	1	1
IPR006101 Glycoside hydrolase, family 2	4	4	4	4	2	3	3	7	5	5	2	2	4	3	1	4	2
IPR006102 Glycoside hydrolase, family 2, immunoglobulin-like beta-sandwich	7	7	7	7	6	6	6	10	9	8	6	6	10	8	2	8	5
IPR006103 Glycoside hydrolase, family 2, TIM barrel	6	7	6	6	6	6	7	9	9	8	6	6	7	5	1	6	3
IPR006104 Glycosyl hydrolases family 2, sugar binding domain	8	8	8	7	5	6	7	12	8	8	7	6	11	9	2	9	5
IPR006108 3-hydroxyacyl-CoA dehydrogenase, C-terminal	5	5	5	5	4	4	4	4	4	4	1	1	6	6	1	2	4
IPR006109 Glycerol-3-phosphate dehydrogenase, NAD-dependent, C-terminal	1	0	1	1	1	1	1	1	1	1	1	1	1	1	1	2	1
IPR006110 RNA polymerase, subunit omega/K/RPB6	1	1	1	1	1	1	1	1	1	1	1	1	1	1	2	1	1
IPR006111 Archaeal RpoK/eukaryotic RPB6 RNA polymerase subunit	1	1	1	1	1	1	1	1	1	1	1	1	1	1	2	1	1
IPR006113 6-phosphogluconate dehydrogenase, decarboxylating	1	1	1	1	1	1	1	2	2	1	1	1	1	2	1	1	2
IPR006114 6-phosphogluconate dehydrogenase, C-terminal	1	1	1	1	1	1	1	2	2	1	1	1	1	3	1	1	2
IPR006115 6-phosphogluconate dehydrogenase, NADP-binding	16	15	12	14	5	5	10	15	16	10	4	4	5	12	2	4	6
IPR006121 Heavy metal-associated domain, HMA	6	6	6	6	6	6	6	7	7	7	6	5	6	8	4	5	5
IPR006122 Heavy metal-associated domain, copper ion-binding	2	2	2	2	2	2	2	3	2	2	1	2	2	2	1	1	1
IPR006124 Metalloenzyme	1	1	1	1	1	1	1	1	0	1	1	1	1	1	1	1	1
IPR006130 Aspartate/ornithine carbamoyltransferase	2	2	2	2	2	2	3	2	2	2	2	2	2	2	2	2	2
IPR006131 Aspartate/ornithine carbamoyltransferase, Asp/Orn-binding domain	2	2	2	2	2	2	2	2	2	2	2	2	2	2	2	2	2
IPR006132 Aspartate/ornithine carbamoyltransferase, carbamoyl-P binding	2	2	2	2	2	2	3	2	2	2	2	2	2	2	2	2	2
IPR006133 DNA-directed DNA polymerase, family B, exonuclease domain	4	4	4	4	4	4	4	4	4	4	4	4	4	4	3	4	4
IPR006134 DNA-directed DNA polymerase, family B, multifunctional domain	4	4	4	4	4	4	5	5	4	4	4	4	4	4	3	4	4
IPR006137 NADH:ubiquinone oxidoreductase-like, 20kDa subunit	2	2	3	3	1	1	3	2	4	2	1	1	2	2	1	2	1
IPR006138 NADH-ubiquinone oxidoreductase, 20 Kd subunit	2	2	3	3	1	1	3	2	3	2	1	1	2	2	1	2	1
IPR006139 D-isomer specific 2-hydroxyacid dehydrogenase, catalytic domain	12	12	14	14	9	9	10	19	18	10	5	9	12	16	6	8	6
IPR006140 D-isomer specific 2-hydroxyacid dehydrogenase, NAD-binding	17	16	18	18	12	14	16	23	21	14	11	12	16	23	6	12	9
IPR006141 Intein splice site	0	0	0	0	0	0	0	0	0	0	1	0	0	0	0	0	0
[truncated: 4,473 more rows]

## Sheet: secretomes
InterPro Term	CNYM	CSIM	CFIO	CSAL	CGRA	CSUB	CHIG	CFRU	CGLO	CORB	VALF	VDAH	FGRA	FOXY	CPUR	MORY	NCRA
IPR000008 C2 domain	0	0	0	1	0	0	0	0	0	0	0	0	0	1	0	0	0
IPR000014 PAS domain	0	0	0	0	0	1	2	0	0	0	0	0	0	0	0	2	0
IPR000026 Guanine-specific ribonuclease N1/T1	3	3	3	3	2	3	2	5	6	4	1	2	1	1	2	1	1
IPR000028 Chloroperoxidase	10	9	11	10	4	2	7	9	10	7	1	0	3	5	1	4	1
IPR000064 Endopeptidase, NLPC/P60 domain	0	0	0	0	0	0	0	0	0	0	0	0	0	1	0	0	0
IPR000070 Pectinesterase, catalytic	5	5	5	9	3	3	6	5	4	5	3	4	2	4	1	1	1
IPR000073 Alpha/beta hydrolase fold-1	5	5	4	10	5	7	7	7	8	10	4	4	4	6	1	6	2
IPR000086 NUDIX hydrolase domain	0	0	0	0	0	0	1	0	0	1	0	1	0	0	0	1	0
IPR000089 Biotin/lipoyl attachment	0	0	1	0	0	0	0	0	0	0	0	0	0	1	0	0	0
IPR000092 Polyprenyl synthetase	0	0	0	0	0	0	0	0	0	0	0	0	0	0	1	0	0
IPR000095 CRIB domain	0	0	0	0	0	0	0	0	1	0	0	0	0	0	0	0	0
IPR000101 Gamma-glutamyltranspeptidase	1	1	1	1	2	1	1	1	1	1	1	1	0	1	1	1	1
IPR000103 Pyridine nucleotide-disulphide oxidoreductase, class-II	1	1	1	2	1	1	2	2	2	1	3	3	2	3	2	2	0
IPR000106 Protein-tyrosine phosphatase/arsenate reductase	0	0	0	0	0	0	1	0	0	0	0	0	0	0	0	0	0
IPR000108 Neutrophil cytosol factor 2 p67phox	0	0	0	0	0	0	0	0	0	0	0	0	1	1	0	0	0
IPR000109 Proton-dependent oligopeptide transporter family	0	0	0	0	0	0	0	0	1	0	0	0	0	0	0	0	0
IPR000111 Glycoside hydrolase, clan GH-D	6	5	7	5	5	3	2	5	5	5	3	5	3	4	1	3	0
IPR000120 Amidase	5	10	9	6	4	6	5	9	8	4	1	2	4	8	0	3	2
IPR000133 ER lumen protein retaining receptor	0	1	1	1	1	1	1	1	1	0	1	1	0	0	0	0	1
IPR000165 Glucoamylase	2	2	2	2	2	2	2	2	1	2	3	3	2	2	1	1	1
IPR000172 Glucose-methanol-choline oxidoreductase, N-terminal	30	31	29	28	20	20	20	31	34	24	18	15	14	16	3	16	4
IPR000182 GNAT domain	1	0	0	0	0	0	0	0	0	3	0	0	0	1	0	1	0
IPR000184 Bacterial surface antigen (D15)	0	0	0	0	0	1	1	0	0	0	0	0	0	0	0	0	0
IPR000192 Aminotransferase, class V/Cysteine desulfurase	0	0	0	0	0	0	0	0	0	1	0	1	0	0	0	0	0
IPR000198 Rho GTPase-activating protein domain	0	0	0	0	0	0	0	0	0	0	0	1	0	0	0	0	0
IPR000209 Peptidase S8/S53 domain	34	33	36	31	17	21	43	40	39	40	16	14	16	19	26	27	9
IPR000210 BTB/POZ-like	1	1	1	1	0	0	0	0	0	0	0	0	0	0	0	0	0
IPR000228 RNA 3'-terminal phosphate cyclase	1	0	1	1	1	1	1	1	0	1	1	1	0	0	1	0	0
IPR000241 Putative RNA methylase domain	0	0	0	0	0	1	0	0	0	0	0	0	0	0	0	0	0
IPR000246 Peptidase T2, asparaginase 2	0	0	0	0	1	1	0	0	0	1	0	0	1	1	0	1	1
IPR000250 Peptidase G1	1	1	1	1	1	1	2	0	0	1	0	0	1	1	1	2	2
IPR000253 Forkhead-associated (FHA) domain	0	0	0	0	0	0	0	0	1	0	1	0	1	1	0	0	1
IPR000254 Cellulose-binding domain, fungal	20	21	22	16	20	19	16	19	20	20	18	25	11	12	3	18	21
IPR000261 EPS15 homology (EH)	0	0	0	0	0	0	1	0	0	0	0	0	1	0	0	0	0
IPR000262 FMN-dependent dehydrogenase	1	1	1	3	0	0	0	2	3	2	4	4	1	5	0	1	0
IPR000269 Copper amine oxidase	2	2	2	2	2	1	1	2	3	2	0	0	3	2	0	2	1
IPR000277 Cys/Met metabolism, pyridoxal phosphate-dependent enzyme	0	0	0	0	0	0	0	0	0	0	0	1	0	0	0	0	0
IPR000281 Helix-turn-helix protein RpiR	0	0	0	0	0	0	1	0	0	0	0	0	0	0	0	0	0
IPR000300 Inositol polyphosphate-related phosphatase	0	0	0	0	0	0	0	0	0	0	0	1	0	0	0	0	0
IPR000304 Pyrroline-5-carboxylate reductase	0	0	0	0	0	0	0	1	1	0	0	1	0	0	0	1	1
IPR000319 Aspartate-semialdehyde dehydrogenase, conserved site	0	0	0	1	1	1	0	0	1	1	0	1	0	1	1	0	0
IPR000322 Glycoside hydrolase, family 31	2	3	4	3	2	1	3	1	2	2	1	2	3	3	2	1	3
IPR000330 SNF2-related	0	0	0	0	0	0	0	0	0	0	0	0	0	0	0	0	1
IPR000334 Glycoside hydrolase, family 45	1	1	1	1	2	2	0	1	1	1	1	2	1	1	0	1	1
IPR000342 Regulator of G protein signalling domain	0	0	0	0	0	0	1	0	0	0	0	0	0	0	0	0	0
IPR000383 X-Pro dipeptidyl-peptidase-like domain	1	2	0	0	0	0	0	2	2	1	0	0	0	0	0	0	0
IPR000387 Protein-tyrosine/Dual specificity phosphatase	0	0	0	0	0	0	0	0	0	1	0	0	0	0	0	0	1
IPR000407 Nucleoside phosphatase GDA1/CD39	0	0	0	1	0	0	0	0	0	1	0	0	0	0	1	0	0
IPR000408 Regulator of chromosome condensation, RCC1	0	0	0	0	0	0	0	0	0	0	0	0	0	1	0	0	2
IPR000415 Nitroreductase-like	1	0	1	0	0	0	0	0	0	0	0	0	0	0	0	0	0
IPR000420 Yeast PIR protein repeat	0	0	0	0	0	0	0	0	0	0	0	1	0	0	1	1	1
IPR000421 Coagulation factor 5/8 C-terminal type domain	1	1	1	0	0	0	0	1	1	0	0	0	2	2	1	0	1
IPR000432 DNA mismatch repair protein MutS, C-terminal	1	0	0	0	0	0	0	0	0	0	0	0	0	0	0	0	0
IPR000433 Zinc finger, ZZ-type	1	1	1	1	0	0	0	0	1	1	1	1	0	0	0	1	0
IPR000447 FAD-dependent glycerol-3-phosphate dehydrogenase	0	0	0	0	0	0	1	0	0	0	1	1	0	0	0	0	0
IPR000449 Ubiquitin-associated domain/translation elongation factor EF-Ts, N-terminal	0	2	0	1	0	0	0	0	0	0	0	0	1	0	0	0	0
IPR000477 Reverse transcriptase domain	0	1	0	0	0	0	0	0	0	0	0	0	0	0	0	0	0
IPR000490 Glycoside hydrolase, family 17	4	4	4	3	0	1	2	2	2	2	2	4	3	2	0	2	1
IPR000494 EGF receptor, L domain	0	0	0	0	0	0	0	0	0	0	0	0	0	0	0	0	2
IPR000504 RNA recognition motif domain	1	3	1	1	1	1	1	3	1	0	2	1	1	1	2	0	1
IPR000511 Cytochrome c/c1 haem-lyase	0	0	0	0	0	0	0	1	0	0	0	0	0	0	0	0	0
IPR000514 Glycoside hydrolase, family 39	1	1	1	0	0	0	0	2	1	0	1	1	0	1	0	1	0
IPR000534 Semialdehyde dehydrogenase, NAD-binding	0	0	0	1	1	1	0	0	1	1	1	1	0	1	1	0	0
IPR000537 UbiA prenyltransferase family	0	0	0	0	0	0	1	0	0	0	1	0	0	1	0	0	0
IPR000555 JAB/MPN domain	0	0	0	0	0	0	1	0	0	0	0	0	0	0	0	0	0
IPR000560 Histidine phosphatase superfamily, clade-2	4	4	3	4	5	5	6	3	4	4	3	4	7	7	4	8	1
IPR000566 Lipocalin/cytosolic fatty-acid binding domain	1	1	1	1	1	1	0	1	1	1	1	1	0	0	0	1	0
IPR000569 HECT	0	0	0	1	0	0	0	0	0	0	0	0	0	0	0	0	0
IPR000571 Zinc finger, CCCH-type	1	0	2	0	0	0	0	0	0	0	0	0	0	0	0	0	0
IPR000572 Oxidoreductase, molybdopterin-binding domain	0	0	0	0	0	1	0	0	0	0	0	0	0	0	0	0	0
IPR000583 Class II glutamine amidotransferase domain	0	0	0	0	0	0	0	0	0	0	0	0	1	0	0	0	0
IPR000587 Creatinase	0	0	0	0	0	0	0	1	0	0	0	0	0	0	0	0	0
IPR000594 UBA/THIF-type NAD/FAD binding fold	1	1	1	1	1	1	1	1	1	1	0	0	0	1	1	1	0
IPR000601 PKD domain	0	0	0	0	0	0	0	0	0	0	1	0	0	0	0	0	0
IPR000612 Proteolipid membrane potential modulator	1	1	1	0	1	1	1	1	1	1	1	1	0	1	1	2	1
IPR000614 Uncharacterised protein family UPF0067, conserved site	0	1	0	0	0	1	0	0	1	1	0	0	0	0	0	0	0
IPR000620 Drug/metabolite transporter	0	0	0	0	0	0	0	0	0	0	0	0	0	0	0	1	0
IPR000626 Ubiquitin domain	1	2	1	2	0	2	0	0	0	1	0	0	0	0	1	0	0
IPR000627 Intradiol ring-cleavage dioxygenase, C-terminal	9	9	10	6	2	1	3	8	8	7	1	1	3	3	1	2	1
IPR000639 Epoxide hydrolase-like	2	3	3	3	1	1	2	0	1	1	1	0	2	6	0	1	0
IPR000642 Peptidase M41	0	0	0	0	0	0	0	0	0	0	0	1	0	0	0	0	0
IPR000644 CBS domain	0	0	0	0	0	0	0	0	0	0	0	0	0	1	1	0	0
IPR000648 Oxysterol-binding protein	0	0	0	0	0	0	1	0	0	0	0	0	0	0	0	0	0
IPR000649 Initiation factor 2B-related	0	0	0	0	0	0	0	0	0	0	0	1	0	0	0	0	0
IPR000675 Cutinase	17	16	17	18	12	11	11	12	15	15	12	11	12	11	4	14	3
IPR000682 Protein-L-isoaspartate(D-aspartate) O-methyltransferase	0	0	0	0	0	0	0	0	0	0	0	0	0	0	0	1	0
IPR000683 Oxidoreductase, N-terminal	1	1	1	2	1	1	0	0	1	0	2	0	0	0	0	3	0
IPR000692 Fibrillarin	0	0	0	0	0	0	0	0	0	0	0	0	0	0	0	0	1
IPR000701 Succinate dehydrogenase/Fumarate reductase, transmembrane subunit	0	0	0	0	0	0	0	0	0	0	0	0	1	1	1	0	0
IPR000718 Peptidase M13	1	1	1	1	0	2	2	0	0	0	0	0	0	0	0	0	0
IPR000719 Protein kinase domain	0	1	1	2	1	1	3	1	1	0	2	5	1	3	1	0	0
IPR000727 Target SNARE coiled-coil domain	0	0	0	0	1	0	1	1	1	1	1	1	0	0	0	1	1
IPR000742 Epidermal growth factor-like domain	2	2	2	2	1	1	2	2	2	2	4	2	1	2	0	2	0
IPR000743 Glycoside hydrolase, family 28	16	16	14	15	6	8	8	19	19	15	12	12	6	12	5	3	2
IPR000757 Glycoside hydrolase, family 16	14	17	18	18	19	19	18	16	19	20	7	11	14	18	10	13	11
IPR000760 Inositol monophosphatase	1	1	1	1	0	1	0	1	1	0	0	0	0	2	0	0	2
IPR000763 Catalase-peroxidase haem	1	1	1	1	1	1	1	1	1	1	1	1	1	4	0	1	0
IPR000772 Ricin B lectin domain	2	3	3	2	1	1	2	3	3	1	1	1	1	0	0	2	2
IPR000782 FAS1 domain	9	10	9	9	7	8	6	7	8	9	8	9	6	5	2	3	3
IPR000791 GPR1/FUN34/yaaH	0	0	1	0	0	0	0	0	0	0	0	0	0	1	0	0	0
IPR000801 Putative esterase	0	0	0	0	0	0	0	0	0	0	1	1	0	1	0	1	0
IPR000805 Glycoside hydrolase, family 26	1	1	1	1	1	1	1	1	1	1	1	1	0	0	0	0	0
IPR000823 Plant peroxidase	0	0	0	0	1	1	1	1	1	1	0	0	0	0	0	0	0
IPR000834 Peptidase M14, carboxypeptidase A	10	10	9	9	10	9	11	10	8	9	12	14	7	6	1	9	2
IPR000836 Phosphoribosyltransferase domain	0	0	0	0	0	0	0	0	0	0	0	0	1	0	0	0	0
IPR000845 Nucleoside phosphorylase domain	1	2	0	2	1	1	2	3	3	1	1	2	2	6	0	2	0
IPR000858 S-locus glycoprotein	0	0	0	0	0	0	0	0	0	0	0	0	0	1	0	0	0
IPR000860 Tetrapyrrole biosynthesis, hydroxymethylbilane synthase	0	0	0	0	0	0	0	0	0	0	0	0	0	0	1	0	0
IPR000868 Isochorismatase-like	1	2	1	2	2	2	2	1	1	2	2	2	1	2	0	2	0
IPR000872 Tafazzin	0	0	0	0	0	0	0	0	0	0	0	0	0	0	0	1	0
IPR000873 AMP-dependent synthetase/ligase	3	2	3	2	3	2	4	2	1	2	3	2	2	0	2	2	2
IPR000878 Tetrapyrrole methylase	0	0	0	0	0	0	0	0	0	0	0	0	0	0	1	0	0
IPR000890 Aliphatic acid kinase, short-chain	0	0	0	0	0	1	1	0	0	0	0	0	0	0	1	0	0
IPR000905 Gcp-like domain	0	0	0	0	0	0	0	0	0	0	1	0	0	0	0	0	0
IPR000907 Lipoxygenase	0	1	0	1	0	0	0	1	1	1	0	0	0	1	0	1	0
IPR000909 Phospholipase C, phosphatidylinositol-specific , X domain	2	2	2	2	1	2	1	1	1	2	1	1	2	1	0	0	0
IPR000917 Sulfatase	3	2	3	2	2	2	2	4	3	3	1	1	2	1	0	3	1
IPR000918 Isocitrate lyase/phosphorylmutase	0	0	0	0	0	0	0	0	0	0	1	0	0	0	0	0	0
IPR000933 Glycoside hydrolase, family 29	2	2	2	1	2	2	0	2	2	1	0	0	1	2	0	2	0
IPR000951 Phthalate dioxygenase reductase	0	0	0	0	0	0	0	0	0	0	0	0	1	0	0	0	0
IPR000960 Flavin monooxygenase FMO	2	2	3	2	1	0	1	2	3	1	0	0	2	0	2	0	1
IPR000965 Gamma-glutamyl phosphate reductase GPR	0	0	0	0	0	0	0	0	0	0	1	1	0	0	0	0	0
IPR000994 Peptidase M24, structural domain	0	0	0	0	0	0	0	1	0	0	0	0	0	0	0	1	0
IPR000997 Cholinesterase	2	2	2	1	0	0	1	0	2	0	0	1	1	0	2	0	1
IPR000998 MAM domain	0	0	0	0	0	0	0	1	0	0	0	0	0	0	0	0	0
IPR001000 Glycoside hydrolase, family 10	5	5	5	4	8	8	4	6	4	7	2	3	4	4	1	6	3
IPR001002 Chitin-binding, type 1	13	13	10	17	13	13	12	13	13	15	6	6	11	13	4	25	5
IPR001005 SANT/Myb domain	0	0	0	0	0	0	0	0	0	0	0	0	0	0	1	0	0
IPR001031 Thioesterase	0	1	1	0	0	0	0	0	1	1	0	0	0	0	0	0	0
IPR001037 Integrase, C-terminal, retroviral	1	1	1	0	0	0	0	0	0	0	0	0	0	0	0	0	0
IPR001064 Beta/gamma crystallin	0	0	0	0	0	0	0	0	0	0	1	0	0	0	0	1	0
IPR001077 O-methyltransferase, family 2	0	0	0	0	0	0	0	0	0	0	0	0	1	0	0	1	0
IPR001086 Prephenate dehydratase	0	0	0	0	0	0	1	0	0	0	0	0	0	0	0	0	0
IPR001087 Lipase, GDSL	11	12	12	11	8	8	9	12	11	10	5	4	6	6	0	4	4
IPR001094 Flavodoxin	0	0	0	0	0	0	0	0	0	0	0	0	1	0	0	0	0
IPR001096 Peptidase C13, legumain	0	1	1	1	1	1	1	1	1	0	1	1	1	1	0	1	1
IPR001104 3-oxo-5-alpha-steroid 4-dehydrogenase, C-terminal	1	1	1	1	0	1	0	0	1	0	1	1	0	0	1	0	0
IPR001106 Aromatic amino acid lyase	0	0	0	0	0	0	0	0	0	0	0	0	0	0	0	1	0
IPR001107 Band 7 protein	0	0	0	0	0	0	0	0	0	0	0	0	0	0	1	0	0
IPR001114 Adenylosuccinate synthetase	0	0	0	0	0	0	1	0	0	0	0	0	0	0	0	0	0
IPR001117 Multicopper oxidase, type 1	17	15	18	15	14	12	11	18	17	13	4	5	10	7	3	14	10
IPR001128 Cytochrome P450	36	44	38	35	25	31	54	38	33	40	11	13	17	16	9	27	3
IPR001129 Membrane-associated, eicosanoid/glutathione metabolism (MAPEG) protein	2	1	2	2	2	1	2	1	1	2	0	0	2	2	2	1	1
IPR001137 Glycoside hydrolase, family 11	4	4	4	3	6	6	3	5	5	3	4	5	3	3	1	5	2
IPR001138 Zn(2)-C6 fungal-type DNA-binding domain	2	1	2	2	1	1	2	4	3	1	1	2	1	1	0	1	0
IPR001139 Glycoside hydrolase, family 30	2	2	2	1	2	3	2	2	2	3	1	1	0	3	1	0	2
IPR001140 ABC transporter, transmembrane domain	0	0	0	0	0	1	0	0	0	0	0	0	0	3	0	2	0
IPR001144 Heat-labile enterotoxin, A chain	2	2	2	0	1	2	1	3	3	2	0	0	0	0	0	4	0
IPR001148 Alpha carbonic anhydrase	4	4	4	4	3	4	6	4	3	4	2	3	2	4	0	2	0
IPR001153 Barwin	0	0	0	0	0	0	1	0	0	1	1	1	0	1	0	0	0
IPR001155 NADH:flavin oxidoreductase/NADH oxidase, N-terminal	1	0	0	0	0	0	0	0	0	0	0	0	0	0	0	0	0
IPR001163 Ribonucleoprotein LSM domain	0	0	0	0	0	0	0	1	0	0	0	0	0	0	0	0	0
IPR001164 Arf GTPase activating protein	0	0	0	0	0	0	0	0	0	0	0	0	0	0	1	1	0
IPR001171 Ergosterol biosynthesis ERG4/ERG24	0	0	0	0	0	0	1	0	0	0	0	0	0	0	0	0	0
IPR001173 Glycosyl transferase, family 2	1	1	1	1	1	0	1	0	0	1	0	1	0	0	0	0	1
IPR001179 Peptidyl-prolyl cis-trans isomerase, FKBP-type, domain	1	1	1	1	1	1	2	1	1	0	1	0	1	1	0	1	1
IPR001190 SRCR domain	0	0	0	0	0	0	0	0	0	0	0	0	0	0	0	0	1
IPR001195 Glycophorin	0	0	0	0	0	0	0	1	0	1	0	0	0	0	0	0	0
IPR001199 Cytochrome b5-like heme/steroid binding domain	2	3	2	1	0	3	1	2	2	0	1	0	1	1	0	1	1
IPR001202 WW domain	0	1	0	1	0	1	0	0	0	0	1	1	0	0	0	0	0
IPR001204 Phosphate transporter	0	0	0	0	0	0	1	0	0	0	0	1	0	0	0	0	0
IPR001214 SET domain	1	0	2	1	2	1	3	1	1	1	1	1	0	1	0	2	1
IPR001216 Cysteine synthase/cystathionine beta-synthase P-phosphate-binding site	0	0	0	0	0	0	0	0	0	0	0	1	0	0	1	0	0
IPR001222 Zinc finger, TFIIS-type	0	0	0	0	0	0	0	0	0	0	0	0	0	0	0	0	1
IPR001223 Glycoside hydrolase, family 18, catalytic domain	12	13	14	16	13	16	12	17	18	13	5	7	9	20	8	10	7
IPR001227 Acyl transferase domain	2	1	2	0	0	1	3	2	1	1	0	0	1	2	0	1	0
IPR001229 Mannose-binding lectin	2	1	3	1	1	1	0	1	1	3	0	0	0	0	0	1	1
IPR001236 Lactate/malate dehydrogenase, N-terminal	0	0	0	0	0	1	1	1	1	0	0	1	2	4	0	1	2
IPR001242 Condensation domain	0	0	0	0	0	0	3	1	0	0	0	0	0	0	0	1	0
IPR001247 Exoribonuclease, phosphorolytic domain 1	1	1	1	1	1	1	1	1	1	0	1	0	0	0	0	0	0
IPR001251 CRAL-TRIO domain	0	0	0	1	0	0	0	0	0	0	0	0	0	0	0	0	0
IPR001252 Malate dehydrogenase, active site	0	0	0	0	0	1	1	1	1	0	0	0	1	0	0	1	2
IPR001254 Peptidase S1	3	3	3	3	1	1	0	3	3	1	1	1	2	1	2	2	0
IPR001261 ArgE/DapE/ACY1/CPG2/YscS, conserved site	1	1	1	1	3	2	2	2	2	4	1	1	2	1	1	0	1
IPR001279 Beta-lactamase-like	8	5	7	4	0	2	3	6	6	4	4	3	1	2	0	2	0
IPR001283 Cysteine-rich secretory protein, allergen V5/Tpx-1-related	4	4	3	3	4	4	5	2	5	4	3	4	3	5	9	6	3
IPR001296 Glycosyl transferase, family 1	0	0	0	0	0	0	1	0	0	0	0	0	0	0	0	0	0
IPR001305 Heat shock protein DnaJ, cysteine-rich domain	1	1	1	1	1	1	1	1	1	1	1	1	1	1	1	0	0
IPR001312 Hexokinase	0	0	0	0	0	0	0	0	0	0	0	0	0	0	0	0	1
IPR001313 Pumilio RNA-binding repeat	1	0	0	0	0	0	0	0	0	0	0	1	0	0	0	0	0
IPR001314 Peptidase S1A, chymotrypsin-type	0	0	0	0	0	0	0	0	0	0	1	1	1	1	0	0	0
IPR001316 Peptidase S1A, streptogrisin	1	1	1	1	1	1	1	1	1	1	0	0	0	0	0	1	0
IPR001327 Pyridine nucleotide-disulphide oxidoreductase, NAD-binding domain	0	0	0	1	2	5	4	1	1	0	1	2	4	3	1	0	0
IPR001330 Prenyltransferase/squalene oxidase	0	0	1	0	0	0	0	0	0	0	0	0	0	0	0	0	0
IPR001338 Hydrophobin	1	1	1	1	0	0	0	1	1	0	0	0	1	0	0	1	1
IPR001342 Homoserine dehydrogenase, catalytic	1	1	1	0	0	1	0	1	1	1	0	0	0	0	1	1	0
IPR001345 Phosphoglycerate/bisphosphoglycerate mutase, active site	0	0	0	1	0	0	0	0	0	0	0	0	0	0	0	1	0
IPR001347 Sugar isomerase (SIS)	0	0	0	0	0	0	0	0	0	0	0	0	1	0	0	0	0
IPR001353 Proteasome, subunit alpha/beta	0	1	0	0	0	0	2	0	0	0	1	0	0	1	0	0	0
IPR001356 Homeobox domain	0	0	0	0	0	1	0	0	0	0	0	0	1	0	0	0	0
IPR001360 Glycoside hydrolase, family 1	2	3	2	2	0	0	0	1	2	1	1	1	1	1	0	1	0
IPR001362 Glycoside hydrolase, family 32	3	3	3	2	2	3	0	1	1	3	2	2	3	10	5	2	1
IPR001365 Adenosine/AMP deaminase domain	1	1	1	1	0	0	0	1	1	0	0	0	0	0	0	0	0
IPR001374 Single-stranded nucleic acid binding R3H	0	0	0	1	0	0	0	0	0	0	0	0	0	0	0	0	0
IPR001375 Peptidase S9, prolyl oligopeptidase, catalytic domain	2	0	0	2	3	3	3	1	2	2	2	2	3	2	0	4	1
IPR001381 Dehydroquinase class I	0	0	0	0	0	0	0	0	0	0	0	0	0	0	0	1	0
IPR001382 Glycoside hydrolase, family 47	2	3	2	3	4	5	6	3	4	4	4	6	4	3	7	5	4
IPR001384 Peptidase M35, deuterolysin	6	6	6	6	3	3	3	7	7	4	4	3	1	1	8	3	2
IPR001388 Synaptobrevin	0	0	0	0	0	0	0	1	0	0	0	0	0	0	0	0	0
IPR001394 Peptidase C19, ubiquitin carboxyl-terminal hydrolase	1	2	1	1	0	1	0	0	0	0	0	0	0	0	0	0	0
IPR001394 Ubiquitin carboxyl-terminal hydrolases family 2	0	0	0	0	1	0	1	1	1	1	0	0	0	0	0	1	0
IPR001395 Aldo/keto reductase	0	0	2	0	1	1	0	1	0	0	1	0	0	1	0	0	0
IPR001412 Aminoacyl-tRNA synthetase, class I, conserved site	0	0	0	0	0	0	0	0	0	0	0	0	0	0	1	0	0
IPR001424 Superoxide dismutase, copper/zinc binding domain	1	1	1	1	1	2	2	1	1	1	1	1	1	2	2	2	3
IPR001433 Oxidoreductase FAD/NAD(P)-binding	0	0	0	0	1	1	1	0	0	0	1	1	2	0	0	1	0
IPR001440 Tetratricopeptide TPR1	1	1	1	1	0	0	0	0	1	1	0	0	2	1	0	1	1
IPR001452 Src homology-3 domain	1	1	1	0	1	0	1	0	1	2	1	4	3	2	2	1	1
IPR001453 Molybdopterin binding domain	0	0	0	0	0	0	0	1	0	0	0	0	0	0	0	0	0
IPR001461 Aspartic peptidase	22	19	20	19	14	14	18	17	18	15	17	15	16	20	11	17	15
IPR001464 Annexin	0	0	0	0	0	0	0	0	0	1	0	0	0	0	0	0	0
IPR001466 Beta-lactamase-related	5	5	4	4	2	4	2	7	5	4	1	2	6	9	0	5	1
IPR001478 PDZ domain	0	0	0	0	1	0	0	0	0	0	0	0	0	0	0	0	0
IPR001480 Bulb-type lectin domain	1	1	1	1	1	1	1	0	0	1	0	0	1	0	0	0	1
IPR001497 Methylated-DNA-[protein]-cysteine S-methyltransferase, active site	0	0	0	0	0	0	0	0	0	1	0	0	0	0	0	0	0
IPR001506 Peptidase M12A, astacin	1	1	1	1	0	2	1	1	1	1	0	0	0	0	0	0	0
IPR001509 NAD-dependent epimerase/dehydratase	2	1	2	1	3	2	6	6	4	3	3	4	3	5	1	0	0
IPR001522 Fatty acid desaturase, type 1, C-terminal	0	0	0	0	0	0	0	0	0	0	1	0	0	0	0	0	0
IPR001524 Glycoside hydrolase, family 6, conserved site	4	4	4	3	2	3	3	3	4	3	3	3	1	1	0	3	3
IPR001529 DNA-directed RNA polymerase, M/15kDa subunit	0	0	0	0	0	0	0	0	0	0	0	0	0	0	1	0	1
IPR001533 Transcriptional coactivator/pterin dehydratase	0	0	0	0	0	0	0	0	0	0	0	0	1	0	0	0	0
IPR001544 Aminotransferase, class IV	0	0	0	0	0	0	0	1	0	0	0	0	0	0	0	0	0
IPR001547 Glycoside hydrolase, family 5	14	14	14	13	11	10	11	16	14	12	5	8	7	12	2	8	3
IPR001557 L-lactate/malate dehydrogenase	0	0	0	0	0	1	1	1	2	0	0	1	2	4	0	1	2
IPR001563 Peptidase S10, serine carboxypeptidase	11	13	13	13	9	9	8	16	12	11	7	7	9	10	7	6	4
IPR001564 Nucleoside diphosphate kinase	0	1	0	1	0	0	0	0	0	0	0	0	0	0	0	0	0
IPR001568 Ribonuclease T2-like	3	2	2	2	2	1	2	2	2	2	1	1	3	3	2	2	1
IPR001578 Peptidase C12, ubiquitin carboxyl-terminal hydrolase 1	0	0	0	0	0	0	1	0	0	0	1	1	0	0	0	0	0
IPR001579 Glycoside hydrolase, chitinase active site	11	10	12	14	9	11	10	13	13	9	4	6	6	11	6	7	4
IPR001584 Integrase, catalytic core	0	0	0	0	0	0	0	0	0	0	0	0	0	0	1	0	0
IPR001590 Peptidase M12B, ADAM/reprolysin	1	1	1	1	1	1	1	1	1	1	2	2	1	1	1	1	1
IPR001594 Zinc finger, DHHC-type, palmitoyltransferase	0	0	0	0	0	0	0	0	0	0	2	2	0	0	0	2	0
IPR001602 Uncharacterised protein family UPF0047	0	1	1	1	0	0	0	0	1	1	0	0	1	1	0	0	0
IPR001604 DNA/RNA non-specific endonuclease	0	0	0	0	1	1	1	0	1	0	0	1	0	1	1	1	1
IPR001607 Zinc finger, UBP-type	0	1	0	0	0	0	0	0	0	0	0	0	0	0	0	0	0
IPR001610 PAC motif	0	0	0	0	0	0	0	0	0	0	0	0	1	0	0	0	0
IPR001611 Leucine-rich repeat	0	1	2	1	0	0	0	0	1	0	0	0	0	0	0	0	0
IPR001613 Flavin amine oxidase	1	0	1	0	1	0	1	0	1	0	1	2	0	2	1	1	0
IPR001621 Fungal ligninase	4	5	5	5	5	6	5	6	4	5	3	2	1	1	0	1	0
IPR001623 DnaJ domain	3	3	5	4	5	3	2	3	2	4	3	2	3	3	3	1	4
IPR001638 Extracellular solute-binding protein, family 3	1	1	1	1	1	1	1	1	1	1	0	0	0	0	0	1	0
IPR001645 Folylpolyglutamate synthetase	0	0	0	0	0	0	0	0	0	0	0	0	0	0	0	1	0
IPR001650 Helicase, C-terminal	0	0	0	0	0	1	0	0	0	0	0	0	0	0	0	0	1
IPR001661 Glycoside hydrolase, family 37	1	1	1	1	1	1	1	0	1	1	1	1	1	1	2	1	1
IPR001663 Aromatic-ring-hydroxylating dioxygenase, alpha subunit	0	0	0	0	0	0	0	0	0	0	0	0	1	1	0	0	0
IPR001678 Bacterial Fmu (Sun)/eukaryotic nucleolar NOL1/Nop2p	0	0	0	0	0	0	0	0	1	0	0	0	0	0	0	0	0
IPR001680 WD40 repeat	6	7	9	8	6	5	4	5	5	6	1	2	5	7	4	5	4
IPR001709 Flavoprotein pyridine nucleotide cytochrome reductase	0	0	0	0	1	1	1	0	0	0	1	1	2	0	0	1	0
IPR001715 Calponin homology domain	0	0	1	0	0	0	0	0	0	0	0	0	0	0	0	0	0
IPR001722 Glycoside hydrolase, family 7	7	7	7	6	6	6	6	7	5	9	5	6	1	3	1	5	4
IPR001727 Uncharacterised protein family UPF0016	0	0	0	0	1	1	1	1	1	1	0	0	1	1	1	1	1
IPR001732 UDP-glucose/GDP-mannose dehydrogenase, N-terminal	0	0	0	0	0	0	1	0	0	0	0	0	0	0	0	0	0
IPR001733 Peptidase S26B, eukaryotic signal peptidase	1	1	1	1	1	1	1	0	0	0	0	0	1	1	0	1	0
IPR001753 Crotonase superfamily	3	2	2	1	2	1	3	1	0	1	2	1	2	2	0	0	1
IPR001757 Cation-transporting P-type ATPase	0	0	0	0	0	0	0	1	1	0	0	0	0	0	0	0	0
IPR001759 Pentaxin	1	1	1	1	0	1	0	1	1	0	0	0	0	0	0	0	0
IPR001762 Blood coagulation inhibitor, Disintegrin	1	1	1	1	1	1	0	1	1	1	1	1	1	0	1	1	1
IPR001764 Glycoside hydrolase, family 3, N-terminal	17	17	15	15	11	10	8	17	12	13	10	7	9	12	6	14	5
IPR001766 Transcription factor, fork head	0	1	0	0	0	0	0	0	0	0	0	0	0	0	0	0	0
IPR001769 Peptidase C25	0	0	0	0	0	0	0	0	0	0	0	1	0	0	0	0	0
IPR001778 Pollen allergen Poa pIX/Phl pVI	1	1	0	0	0	0	0	1	2	1	0	0	0	0	0	0	0
IPR001805 Adenosine kinase	0	0	0	0	0	0	0	0	0	0	0	0	0	0	0	0	1
IPR001806 Small GTPase superfamily	1	0	1	0	1	0	1	1	1	1	1	0	1	0	1	0	0
IPR001809 Outer surface lipoprotein, Borrelia	0	0	0	0	0	0	0	0	0	0	0	0	0	0	0	1	0
IPR001810 F-box domain	2	1	3	1	1	2	3	4	2	3	1	0	0	1	0	2	0
IPR001813 Ribosomal protein L10/L12	0	0	0	0	0	0	0	0	0	0	1	0	0	0	0	0	0
IPR001830 Glycosyl transferase, family 20	0	0	0	0	0	0	0	0	0	0	0	0	0	0	1	0	0
IPR001834 NADH:cytochrome b5 reductase (CBR)	1	1	1	0	2	1	1	0	0	0	1	1	0	0	0	1	0
IPR001841 Zinc finger, RING-type	2	3	3	3	3	3	3	4	4	4	2	0	3	3	4	2	3
IPR001842 Peptidase M36, fungalysin	1	1	1	1	1	1	0	2	2	1	2	2	1	1	0	1	0
IPR001853 DSBA-like thioredoxin domain	0	0	0	0	1	1	0	0	0	0	0	0	0	0	0	1	0
IPR001858 Phosphatidylethanolamine-binding, conserved site	0	0	0	0	0	0	0	0	0	0	0	0	1	0	0	1	0
IPR001859 Ribosomal protein P2	0	0	0	0	0	0	0	0	0	0	1	0	0	0	0	0	0
IPR001870 B30.2/SPRY domain	1	1	1	1	1	1	1	1	1	1	1	1	1	0	1	1	1
IPR001874 Dehydroquinase, class II	1	1	1	1	0	1	0	0	0	0	0	0	0	0	0	1	1
IPR001876 Zinc finger, RanBP2-type	0	0	0	0	0	0	0	1	0	0	0	0	1	1	1	0	0
IPR001878 Zinc finger, CCHC-type	0	1	0	0	2	0	0	0	0	0	1	0	0	0	1	0	0
IPR001882 Biotin-binding site	0	0	0	0	0	0	0	0	0	0	0	0	0	1	0	0	0
IPR001891 Malic oxidoreductase	0	0	0	0	0	0	0	1	0	0	1	0	0	0	0	1	0
IPR001910 Inosine/uridine-preferring nucleoside hydrolase domain	2	1	3	2	2	2	2	1	4	2	1	1	0	0	0	1	0
IPR001917 Aminotransferase, class-II, pyridoxal-phosphate binding site	0	0	0	0	0	0	0	0	0	0	0	0	0	0	0	1	0
IPR001926 Tryptophan synthase beta subunit-like PLP-dependent enzymes superfamily	1	1	1	1	1	1	1	2	1	1	0	1	1	0	1	0	0
IPR001929 Germin	3	3	4	2	0	1	3	2	2	0	2	2	1	1	0	0	0
IPR001932 Protein phosphatase 2C (PP2C)-like domain	1	1	1	1	0	2	1	1	1	1	0	1	0	0	0	0	0
IPR001938 Thaumatin	1	1	1	1	2	1	1	0	1	1	1	1	1	1	2	2	1
IPR001944 Glycoside hydrolase, family 35	5	6	4	5	4	4	2	6	3	3	2	2	2	4	1	0	2
IPR001952 Alkaline phosphatase	3	3	3	2	3	3	3	3	2	3	3	2	1	1	1	2	1
IPR001962 Asparagine synthase	0	0	0	0	0	0	0	1	0	0	0	0	0	0	0	0	0
IPR001969 Aspartic peptidase, active site	11	10	10	9	8	8	9	11	8	9	9	8	9	9	6	9	8
IPR001972 Stomatin	0	0	0	0	0	0	0	0	0	0	0	0	0	0	1	0	0
IPR001977 Dephospho-CoA kinase	0	0	0	0	0	0	0	0	0	0	1	1	0	0	1	0	0
IPR001985 S-adenosylmethionine decarboxylase	0	0	0	0	0	0	0	0	0	0	0	0	0	0	1	0	0
IPR001995 Peptidase A2A, retrovirus, catalytic	0	0	0	0	0	0	0	1	1	0	0	0	0	0	0	0	0
IPR002007 Haem peroxidase, animal	0	0	0	0	0	0	0	0	0	0	0	0	1	0	0	0	0
IPR002013 Synaptojanin, N-terminal	0	0	0	0	0	0	1	1	1	1	0	0	1	0	1	0	0
IPR002014 VHS	0	0	0	0	0	0	0	0	0	0	0	1	0	0	0	0	0
IPR002016 Haem peroxidase, plant/fungal/bacterial	9	10	9	9	8	10	8	10	10	10	6	6	3	5	1	4	1
IPR002018 Carboxylesterase, type B	34	37	35	30	19	25	31	45	40	22	18	17	19	27	5	18	6
IPR002022 Pectate lyase/Amb allergen	12	12	13	12	6	7	11	14	12	16	14	15	8	9	0	2	1
IPR002035 von Willebrand factor, type A	0	0	0	0	0	0	1	0	1	0	0	1	0	2	0	0	0
IPR002041 Ran GTPase	1	0	0	0	0	0	0	0	0	0	0	0	0	0	0	0	0
IPR002044 Carbohydrate binding module family 20	3	3	3	3	3	4	3	3	3	3	4	4	2	2	1	3	3
IPR002048 EF-hand domain	2	2	2	2	0	1	1	0	1	1	1	2	2	2	1	3	0
IPR002051 Haem oxygenase	0	0	0	0	0	0	0	0	1	0	0	0	0	0	0	0	0
IPR002052 DNA methylase, N-6 adenine-specific, conserved site	0	0	1	0	0	1	0	0	0	0	0	0	0	0	0	0	0
IPR002053 Glycoside hydrolase, family 25	0	0	0	0	0	0	0	0	0	0	0	0	0	0	0	0	1
IPR002056 Protein import receptor MAS20-related	0	0	0	0	0	1	0	0	0	0	1	0	1	0	0	0	0
IPR002061 Scorpion long chain toxin/defensin	0	0	0	0	0	1	0	0	0	0	0	0	0	0	0	0	0
IPR002067 Mitochondrial carrier protein	2	2	2	2	3	2	2	1	1	1	1	1	1	2	0	1	0
IPR002075 Nuclear transport factor 2	0	0	0	0	0	0	0	0	0	0	0	0	0	0	0	0	1
IPR002083 MATH	0	0	0	0	0	0	0	0	0	0	0	0	0	0	0	1	0
IPR002085 Alcohol dehydrogenase superfamily, zinc-type	2	3	5	4	1	1	3	4	6	3	2	3	1	8	0	1	2
IPR002099 DNA mismatch repair protein family	0	0	0	1	0	0	0	0	0	0	0	0	0	0	0	0	0
IPR002108 Actin-binding, cofilin/tropomyosin type	0	0	0	0	0	0	0	0	0	0	0	0	1	1	0	0	0
IPR002109 Glutaredoxin	1	1	1	1	1	1	1	1	0	1	1	1	0	1	1	1	1
IPR002110 Ankyrin repeat	1	2	3	6	6	7	2	10	10	5	6	3	4	10	1	2	1
IPR002115 Protein-tyrosine phosphatase, low molecular weight, mammalian	0	0	0	0	0	0	1	0	0	0	0	0	0	0	0	0	0
IPR002123 Phospholipid/glycerol acyltransferase	2	2	3	1	0	0	0	0	0	0	0	0	0	0	1	2	0
IPR002125 CMP/dCMP deaminase, zinc-binding	3	2	1	1	3	2	1	0	1	0	1	1	0	0	1	0	0
IPR002129 Pyridoxal phosphate-dependent decarboxylase	0	0	0	0	0	0	0	0	0	0	1	0	0	0	0	0	0
IPR002130 Cyclophilin-like peptidyl-prolyl cis-trans isomerase domain	0	1	1	0	1	1	1	1	0	0	1	1	0	2	0	1	2
IPR002136 Ribosomal protein L4/L1e	0	0	0	0	0	0	0	0	0	1	0	0	0	0	0	0	0
IPR002139 Ribokinase	0	0	0	0	0	0	0	0	0	0	1	0	0	0	0	0	0
IPR002140 Ribosome maturation protein SBDS	1	0	0	0	0	0	0	0	0	1	0	0	0	0	0	0	0
IPR002151 Kinesin light chain	0	0	0	1	0	0	0	0	0	0	0	0	0	0	0	0	0
IPR002155 Thiolase	0	0	0	0	0	0	0	1	0	0	0	0	0	0	0	0	0
IPR002156 Ribonuclease H domain	0	0	1	0	1	0	0	0	0	0	0	0	0	1	0	0	0
IPR002168 Lipase, GDXG, active site	1	1	1	1	0	2	1	4	2	0	0	2	1	1	0	1	0
IPR002172 Low-density lipoprotein (LDL) receptor class A repeat	0	0	0	0	0	0	0	0	0	0	0	0	0	0	1	0	0
IPR002173 Carbohydrate/puine kinase, PfkB, conserved site	0	0	0	0	0	0	0	0	1	0	0	0	0	0	0	0	2
IPR002180 6,7-dimethyl-8-ribityllumazine synthase	0	1	0	0	0	0	0	0	0	0	0	0	0	0	1	0	0
IPR002182 NB-ARC	0	0	0	0	0	0	0	0	0	0	0	0	0	2	0	1	0
IPR002195 Dihydroorotase, conserved site	0	0	0	0	0	0	0	1	1	0	0	1	0	0	1	0	1
IPR002196 Glycoside hydrolase, family 24	0	0	0	0	0	0	0	0	0	0	1	1	0	1	0	0	0
IPR002198 Short-chain dehydrogenase/reductase SDR	18	19	16	24	18	15	22	26	20	18	8	12	11	23	3	12	7
IPR002202 Hydroxymethylglutaryl-CoA reductase, class I/II	0	0	0	0	0	0	1	1	0	0	0	0	0	0	0	0	0
IPR002204 3-hydroxyisobutyrate dehydrogenase-related, conserved site	0	0	0	1	0	0	0	1	0	0	1	0	0	0	0	1	1
IPR002207 Plant ascorbate peroxidase	0	0	0	0	0	0	0	0	0	0	0	0	0	0	1	0	0
IPR002208 SecY/SEC61-alpha family	0	0	0	0	0	0	0	0	1	0	0	0	0	0	0	0	0
IPR002213 UDP-glucuronosyl/UDP-glucosyltransferase	1	2	1	0	1	0	0	2	2	3	0	1	2	1	0	0	0
IPR002220 DapA-like	0	0	0	0	1	1	1	2	1	0	0	1	0	0	0	0	0
IPR002225 3-beta hydroxysteroid dehydrogenase/isomerase	1	0	1	2	0	1	1	1	2	1	0	0	0	2	3	0	1
IPR002226 Catalase haem-binding site	1	1	1	1	1	1	0	1	1	1	1	1	1	0	1	1	0
IPR002227 Tyrosinase	22	20	20	20	7	9	13	28	22	20	5	5	12	7	4	16	6
IPR002241 Glycoside hydrolase, family 27	5	4	5	3	4	2	1	4	4	4	3	5	2	3	1	3	0
IPR002252 Glycoside hydrolase, family 36	1	1	2	1	1	1	1	1	1	1	0	0	1	1	0	0	0
IPR002283 Isopenicillin N synthase	0	0	0	0	0	0	0	0	0	0	0	0	0	0	1	0	0
IPR002290 Serine/threonine- / dual specificity protein kinase, catalytic domain	0	0	0	0	0	0	0	0	1	0	0	0	0	0	0	0	0
IPR002290 Serine/threonine- /dual specificity protein kinase, catalytic domain	0	0	0	0	0	1	0	0	0	0	0	0	0	0	0	0	0
IPR002328 Alcohol dehydrogenase, zinc-type, conserved site	0	0	1	1	0	0	1	0	1	2	0	1	0	3	0	0	2
IPR002347 Glucose/ribitol dehydrogenase	17	18	17	24	16	16	18	23	20	17	11	12	10	23	3	13	7
IPR002350 Kazal domain	0	0	0	0	0	0	0	0	0	0	0	0	0	0	1	0	0
IPR002355 Multicopper oxidase, copper-binding site	12	11	12	11	12	8	5	12	11	10	3	4	6	4	3	9	9
IPR002364 Quinone oxidoreductase/zeta-crystallin, conserved site	0	0	0	0	0	0	0	1	0	0	0	0	0	0	0	0	0
IPR002376 Formyl transferase, N-terminal	0	1	0	0	1	0	1	1	0	0	1	1	0	0	0	0	0
IPR002401 Cytochrome P450, E-class, group I	29	34	26	26	15	19	26	29	28	29	9	10	13	11	7	18	2
IPR002402 Cytochrome P450, E-class, group II	0	0	0	0	1	1	1	0	0	1	0	0	0	0	0	2	0
IPR002403 Cytochrome P450, E-class, group IV	3	5	9	4	4	6	9	4	4	7	0	3	1	1	2	5	0
IPR002410 Peptidase S33	0	0	0	1	0	0	0	0	0	0	0	0	0	0	1	0	0
IPR002413 Ves allergen	1	1	1	1	2	1	3	0	1	2	2	0	0	3	0	1	0
IPR002466 Adenosine deaminase/editase	0	0	0	0	0	0	0	1	1	0	0	0	0	0	0	0	0
IPR002469 Peptidase S9B, dipeptidylpeptidase IV N-terminal	1	0	0	1	1	1	1	1	1	1	1	1	1	1	0	2	0
IPR002472 Palmitoyl protein thioesterase	1	1	1	1	1	0	1	0	0	1	0	0	1	1	1	1	1
IPR002478 Pseudouridine synthase/archaeosine transglycosylase	0	0	0	0	0	0	0	0	0	1	0	0	0	0	0	0	0
IPR002495 Glycosyl transferase, family 8	2	2	1	1	0	1	0	1	1	1	2	2	0	1	2	0	0
IPR002498 Phosphatidylinositol-4-phosphate 5-kinase, core	0	0	0	0	0	1	0	0	0	0	0	1	0	0	0	0	0
IPR002501 Pseudouridine synthase II	0	0	0	0	0	0	0	0	0	1	0	0	0	0	0	0	0
IPR002509 Polysaccharide deacetylase	8	9	8	9	10	11	9	11	9	11	5	6	6	5	2	8	3
IPR002524 Cation efflux protein	0	0	0	0	0	0	0	0	0	0	0	1	1	1	2	0	0
IPR002529 Fumarylacetoacetase, C-terminal	3	2	2	2	1	0	2	2	1	0	1	2	2	1	1	1	1
IPR002532 Hantavirus glycoprotein G2	0	0	0	0	0	0	0	0	0	0	0	0	0	1	0	0	0
IPR002539 MaoC-like domain	1	0	0	0	0	0	0	0	0	0	0	0	0	0	0	0	0
IPR002550 Domain of unknown function DUF21	0	0	0	0	0	0	0	0	0	0	0	0	0	1	0	0	0
IPR002553 Clathrin/coatomer adaptor, adaptin-like, N-terminal	0	0	0	0	0	0	0	0	0	0	0	1	0	0	0	0	0
IPR002557 Chitin binding domain	0	0	0	1	0	0	0	0	0	0	0	0	1	0	0	0	0
IPR002562 3'-5' exonuclease domain	0	0	0	0	0	0	0	0	0	0	0	0	0	0	0	0	1
IPR002575 Aminoglycoside phosphotransferase	0	0	0	0	0	0	1	0	0	0	0	0	0	2	0	2	0
IPR002589 Macro domain	0	1	1	1	0	0	1	0	0	0	0	0	0	0	0	1	0
IPR002594 Glycoside hydrolase, family 12	5	5	6	6	5	5	7	6	6	4	4	5	3	4	2	3	1
IPR002640 Arylesterase	0	0	0	0	0	0	0	0	0	0	0	0	1	1	1	0	0
IPR002641 Patatin/Phospholipase A2-related	0	0	0	0	0	1	0	1	0	0	1	1	0	0	0	0	0
IPR002642 Lysophospholipase, catalytic domain	2	2	2	2	2	2	2	2	3	1	1	1	5	7	1	1	1
IPR002654 Glycosyl transferase, family 25	1	1	1	1	0	1	0	0	1	1	0	0	0	0	1	6	2
IPR002659 Glycosyl transferase, family 31	1	1	1	0	1	1	1	0	0	0	0	0	0	0	0	0	0
IPR002677 Ribosomal protein L32p	0	0	0	0	0	0	0	0	0	0	0	0	1	0	0	0	0
IPR002685 Glycosyl transferase, family 15	2	1	2	2	2	1	1	1	1	2	1	2	2	3	1	1	1
IPR002733 AMMECR1 domain	0	0	0	0	0	0	0	0	0	0	0	0	0	0	1	0	0
IPR002734 Bacterial bifunctional deaminase-reductase, C-terminal	0	0	0	0	0	0	0	0	0	0	0	0	0	0	1	0	0
IPR002761 DUF71 domain	0	0	0	0	0	0	0	0	0	0	0	0	0	0	0	1	0
IPR002765 Uncharacterised protein family UPF0145	0	0	0	0	0	1	0	0	0	0	0	0	0	0	0	0	0
IPR002772 Glycoside hydrolase family 3 C-terminal domain	17	17	15	14	11	10	4	16	11	14	10	7	9	11	6	14	5
IPR002792 TRAM domain	0	0	0	0	0	0	0	0	0	0	0	0	0	0	1	0	0
IPR002794 Protein of unknown function DUF92, TMEM19	1	1	1	0	1	1	1	1	0	1	0	0	1	1	0	0	0
IPR002809 Protein of unknown function DUF106, transmembrane	0	0	0	0	0	1	1	0	1	0	0	0	0	0	0	0	0
IPR002818 ThiJ/PfpI	1	1	1	0	0	0	0	0	0	0	0	0	1	0	0	0	0
IPR002828 Survival protein SurE-like phosphatase/nucleotidase	1	1	1	1	1	1	1	1	1	1	1	1	2	1	0	1	0
IPR002830 UbiD decarboxylyase family	0	0	0	0	0	0	0	0	0	1	0	0	0	0	0	0	0
IPR002833 Peptidyl-tRNA hydrolase, PTH2	1	1	1	1	1	1	1	0	0	1	0	0	0	0	0	1	0
IPR002838 Mitochondrial biogenesis protein AIM24	0	0	1	0	0	0	0	0	0	0	1	1	0	0	0	0	0
IPR002840 Domain of unknown function DUF126	0	0	1	1	0	0	0	0	0	0	0	0	0	0	0	0	0
IPR002859 PKD/REJ-like protein	1	1	1	0	0	0	0	1	2	0	0	0	0	0	0	0	0
IPR002860 BNR repeat	2	1	0	1	0	0	0	0	0	0	0	0	0	0	0	0	0
IPR002867 Zinc finger, C6HC-type	0	0	0	0	0	0	0	0	0	0	0	0	0	1	0	0	0
IPR002870 Peptidase M12B, propeptide	0	0	0	0	0	0	0	0	0	0	0	0	0	1	0	0	0
IPR002884 Proprotein convertase, P	1	1	1	1	1	1	1	1	1	1	1	1	1	1	1	1	1
IPR002889 Carbohydrate-binding WSC	19	19	18	14	14	14	13	23	20	20	10	15	17	15	11	13	11
IPR002891 Adenylylsulphate kinase	0	0	0	0	0	0	0	0	1	0	0	0	0	0	0	0	0
IPR002893 Zinc finger, MYND-type	1	1	1	1	0	1	0	0	1	0	0	0	0	1	0	0	0
IPR002921 Lipase, class 3	4	4	3	3	5	4	3	0	2	2	1	2	3	3	1	5	2
IPR002922 Thiazole biosynthetic enzyme Thi4 family	0	0	0	0	0	0	0	0	0	0	0	0	0	0	0	0	3
IPR002925 Dienelactone hydrolase	1	1	2	2	2	1	2	2	2	1	1	1	1	1	0	0	0
IPR002931 Transglutaminase-like	0	0	0	0	0	0	0	0	0	0	0	1	0	0	0	0	0
IPR002933 Peptidase M20	2	2	2	3	3	2	4	3	2	4	1	1	3	2	1	1	1
IPR002937 Amine oxidase	6	4	4	4	3	6	3	7	8	3	7	7	2	6	3	2	2
IPR002938 Monooxygenase, FAD-binding	27	27	27	17	19	13	13	34	35	19	7	8	15	23	6	14	5
IPR002939 Chaperone DnaJ, C-terminal	1	1	1	1	1	1	1	1	1	1	0	1	1	1	1	0	0
IPR002974 Cytochrome P450, E-class, CYP52	2	1	1	0	2	1	2	0	0	1	1	0	0	0	0	2	0
IPR002993 Ornithine decarboxylase antizyme	0	0	0	0	0	0	1	0	0	0	0	0	0	0	0	0	0
IPR003000 Sirtuin family	0	0	0	1	1	0	2	0	0	0	1	0	0	2	0	1	1
IPR003010 Carbon-nitrogen hydrolase	2	0	2	2	0	4	4	1	3	0	0	1	1	1	0	1	0
IPR003014 PAN-1 domain	3	2	2	2	2	1	2	5	5	2	1	1	7	2	1	1	0
IPR003018 GAF domain	0	1	0	0	0	1	0	0	1	1	0	0	0	0	0	0	0
IPR003033 SCP2 sterol-binding domain	0	0	0	0	0	0	0	0	0	0	0	1	0	0	0	0	0
IPR003038 DAD/Ost2	1	1	0	0	1	1	0	1	1	1	0	1	0	0	0	1	0
IPR003042 Aromatic-ring hydroxylase-like	27	27	27	18	20	12	14	34	36	19	6	8	15	24	6	15	5
IPR003097 FAD-binding, type 1	0	0	0	0	0	0	0	0	0	0	0	0	1	0	0	0	0
IPR003100 Argonaute/Dicer protein, PAZ domain	0	0	0	0	0	0	0	0	0	0	0	0	0	1	0	0	0
IPR003105 SRA-YDG	0	0	1	0	0	0	0	0	0	0	0	0	0	0	0	0	0
IPR003137 Protease-associated domain, PA	13	11	14	13	11	12	8	14	11	13	8	9	6	5	16	12	3
IPR003140 Phospholipase/carboxylesterase/thioesterase	2	2	2	2	1	2	0	2	2	1	0	1	0	1	0	2	0
IPR003146 Proteinase inhibitor, carboxypeptidase propeptide	2	2	1	1	3	2	1	3	2	4	0	0	1	1	1	2	1
IPR003154 S1/P1 nuclease	3	3	3	3	3	1	2	3	3	3	2	2	1	2	1	0	1
IPR003162 Transcription initiation factor TAFII31	0	0	0	0	1	1	1	0	0	0	0	0	0	0	0	0	0
IPR003163 Transcription regulator HTH, APSES-type DNA-binding domain	0	0	0	0	0	1	1	0	0	0	0	0	0	0	0	0	0
IPR003165 Stem cell self-renewal protein Piwi	0	0	0	0	0	0	0	0	0	0	0	0	0	1	0	0	0
IPR003172 MD-2-related lipid-recognition domain	1	1	1	0	1	1	1	1	0	1	1	1	1	1	1	0	0
IPR003245 Plastocyanin-like	0	0	0	0	0	0	0	0	0	0	0	0	0	0	0	0	1
IPR003305 Carbohydrate-binding, CenC-like	0	0	0	0	0	0	0	0	0	0	0	0	1	5	1	0	0
IPR003323 Ovarian tumour, otubain	0	0	0	0	0	0	0	0	0	0	1	1	0	0	0	0	0
IPR003337 Trehalose-phosphatase	0	0	0	0	0	0	0	0	0	1	0	0	0	0	1	0	0
IPR003344 Bacterial Ig-like, group 1	1	1	1	1	0	0	0	1	1	1	0	0	0	0	0	0	0
IPR003347 JmjC domain	0	0	1	0	0	0	0	0	0	0	0	0	0	0	0	0	1
IPR003378 Fringe-like	2	2	2	2	1	1	1	2	2	2	0	0	1	1	4	1	0
IPR003388 Reticulon	1	1	1	1	0	1	0	0	0	1	0	0	0	1	0	0	0
IPR003397 Mitochondrial inner membrane translocase subunit Tim17/Tim22/Tim23/peroxisomal protein PMP24	1	1	1	1	0	1	0	1	1	1	0	1	1	1	1	0	0
IPR003404 Alphaherpesvirus glycoprotein E	0	0	0	0	0	0	0	0	1	0	0	0	0	0	0	0	0
IPR003421 Opine dehydrogenase	0	0	0	0	0	0	0	1	1	0	0	0	0	0	1	0	0
IPR003431 Beta propeller phytase	1	1	1	1	0	1	0	0	0	0	0	0	0	0	0	0	0
IPR003431 Phytase	0	0	0	0	1	0	1	1	0	1	1	1	1	1	0	1	0
IPR003439 ABC transporter-like	1	1	2	1	0	1	3	0	2	0	1	0	0	2	0	2	0
IPR003480 Transferase	0	1	0	0	0	1	1	1	0	0	0	1	0	0	0	0	1
IPR003495 CobW/HypB/UreG domain	0	0	0	0	0	0	0	0	0	0	1	1	1	0	0	0	0
IPR003511 DNA-binding HORMA	0	0	0	0	0	0	0	0	0	0	0	0	0	1	0	0	0
IPR003534 Major royal jelly-related	1	2	2	1	0	0	0	1	1	1	0	0	0	0	0	0	1
IPR003560 2,3-dihydro-2,3-dihydroxybenzoate dehydrogenase	0	0	0	0	0	0	0	1	0	0	0	0	0	0	0	0	0
IPR003578 Small GTPase superfamily, Rho type	1	0	1	0	0	0	0	0	0	0	0	0	0	0	0	0	0
IPR003579 Small GTPase superfamily, Rab type	1	0	0	0	0	0	0	0	0	0	1	0	0	0	0	0	0
IPR003583 Helix-hairpin-helix DNA-binding motif, class 1	0	0	0	0	0	0	0	0	0	0	1	0	0	0	0	0	0
IPR003591 Leucine-rich repeat, typical subtype	1	0	0	0	0	0	0	0	0	0	0	0	0	0	0	0	0
IPR003593 AAA+ ATPase domain	1	2	2	2	0	0	2	0	2	0	2	1	1	2	1	2	0
IPR003594 Histidine kinase-like ATPase, ATP-binding domain	0	0	0	1	0	0	0	0	0	0	0	1	0	0	0	0	0
IPR003606 Pre-SET zinc-binding sub-group	0	0	1	1	0	0	0	0	0	0	0	0	0	0	0	0	0
IPR003609 Apple-like	1	1	1	4	0	0	0	3	6	4	1	1	11	6	0	1	0
IPR003610 Carbohydrate-binding module family 5/12	0	0	0	0	0	0	0	0	0	0	0	0	0	2	0	0	0
IPR003614 Knottin, scorpion toxin-like	1	0	2	0	0	2	2	0	0	0	1	1	0	0	0	0	0
IPR003616 Post-SET domain	0	0	1	1	0	0	0	0	0	0	0	0	0	0	0	0	0
IPR003633 Phospholipase C, variant-surface-glycoprotein	0	0	0	0	0	0	0	0	1	0	0	0	0	0	0	0	0
IPR003645 Follistatin-like, N-terminal	0	1	1	1	0	0	0	0	0	0	2	1	0	0	0	0	0
IPR003646 SH3-like domain, bacterial-type	0	0	0	0	0	0	0	0	0	0	0	0	0	3	0	0	0
IPR003661 Signal transduction histidine kinase EnvZ-like, dimerisation/phosphoacceptor domain	0	0	0	0	0	0	0	0	0	0	0	0	0	1	0	0	0
IPR003673 CoA-transferase family III	0	0	0	0	0	0	0	0	0	0	0	1	0	0	0	0	0
IPR003689 Zinc/iron permease	0	0	0	0	0	0	0	0	0	0	1	0	0	0	0	0	0
IPR003694 NAD synthase	0	0	0	0	0	0	0	0	0	0	0	0	0	0	0	1	0
IPR003700 Ketopantoate hydroxymethyltransferase	0	1	0	0	0	0	0	0	0	0	0	0	0	0	0	0	0
IPR003710 Ketopantoate reductase ApbA/PanE	2	2	2	0	1	1	0	0	0	0	0	1	1	1	0	0	0
IPR003726 Homocysteine S-methyltransferase	1	1	1	0	0	0	0	0	0	0	0	0	0	0	0	0	0
IPR003732 D-tyrosyl-tRNA(Tyr) deacylase	0	0	0	0	0	1	1	1	1	1	0	0	0	0	0	1	1
IPR003737 N-acetylglucosaminyl phosphatidylinositol deacetylase-related	0	0	0	0	0	0	1	0	0	1	0	1	0	1	0	1	1
IPR003738 Protein of unknown function DUF159	0	0	1	1	0	0	0	1	0	0	0	0	0	0	0	0	0
IPR003749 ThiamineS/Molybdopterin converting factor subunit 1	1	0	0	0	0	1	1	1	0	0	0	0	0	0	0	1	0
IPR003754 Tetrapyrrole biosynthesis, uroporphyrinogen III synthase	0	0	0	0	0	0	0	0	0	0	1	1	0	0	0	0	0
IPR003757 Photosystem I PsaL, reaction centre subunit XI	0	0	0	1	0	0	0	0	0	0	0	0	0	0	0	0	0
IPR003778 Allophanate hydrolase subunit 2	0	0	1	0	0	0	0	0	0	0	0	0	0	1	0	0	0
IPR003781 CoA-binding	1	0	0	2	1	1	0	0	0	0	1	1	1	1	1	1	0
IPR003817 Phosphatidylserine decarboxylase-related	1	0	0	1	0	0	0	0	1	1	0	0	0	0	0	0	0
IPR003819 Taurine catabolism dioxygenase TauD/TfdA	0	1	0	0	0	0	1	0	0	2	0	0	0	2	0	1	1
IPR003822 Paired amphipathic helix	1	0	0	0	0	0	0	0	1	0	0	0	1	0	0	0	0
IPR003829 Pirin, N-terminal domain	2	2	2	2	0	2	1	2	1	0	0	0	1	0	1	2	1
IPR003833 Allophanate hydrolase subunit 1	0	0	1	0	0	0	0	0	0	0	0	0	0	1	0	0	0
IPR003848 Domain of unknown function DUF218	0	0	0	0	1	1	0	1	1	1	1	1	1	0	0	0	0
IPR003877 SPla/RYanodine receptor SPRY	1	1	1	1	1	1	1	1	1	1	1	1	1	0	1	1	1
IPR003882 Pistil-specific extensin-like protein	0	0	0	0	0	0	1	0	0	0	0	0	0	0	0	0	0
IPR003892 Ubiquitin system component Cue	0	0	0	0	0	0	0	0	0	0	0	0	1	1	0	0	1
IPR003903 Ubiquitin interacting motif	0	0	0	0	0	0	0	0	0	1	0	1	0	0	0	0	0
IPR003953 FAD binding domain	5	5	5	3	1	2	2	5	2	2	1	1	2	2	0	3	2
IPR003959 ATPase, AAA-type, core	0	1	0	1	0	1	0	0	1	0	1	1	0	0	1	0	0
IPR003960 ATPase, AAA-type, conserved site	0	0	0	1	0	0	0	0	0	0	0	1	0	0	0	0	0
IPR003961 Fibronectin, type III	1	1	1	1	0	0	0	2	0	0	0	1	1	2	2	0	1
IPR004000 Actin-related protein	0	0	0	0	0	0	0	0	0	0	0	0	0	0	0	1	0
IPR004006 Dak kinase	0	1	0	1	0	0	0	1	1	0	0	0	0	0	0	0	0
IPR004007 DhaL domain	0	1	0	1	0	0	0	1	1	0	0	0	0	0	0	0	0
IPR004033 UbiE/COQ5 methyltransferase	0	0	0	0	0	0	0	0	1	0	0	0	0	0	0	0	0
IPR004045 Glutathione S-transferase, N-terminal	0	0	0	0	0	0	0	0	0	1	0	1	0	0	1	1	0
IPR004046 Glutathione S-transferase, C-terminal	0	0	0	0	0	0	0	0	0	0	0	0	0	0	1	1	0
IPR004087 K Homology domain	1	1	1	0	1	0	1	1	1	1	0	0	0	0	0	0	0
IPR004088 K Homology domain, type 1	1	1	1	0	1	0	1	1	1	1	0	0	0	0	0	0	0
IPR004101 Mur ligase, C-terminal	0	0	0	0	0	0	0	0	0	0	0	0	0	0	0	1	0
IPR004104 Oxidoreductase, C-terminal	1	0	1	0	0	0	0	0	0	0	1	0	0	0	0	0	0
IPR004113 FAD-linked oxidase, C-terminal	0	0	0	0	0	0	0	0	0	0	1	0	0	0	0	0	0
IPR004119 Protein of unknown function DUF227	0	0	0	0	0	0	0	0	0	0	0	1	1	0	0	1	0
IPR004129 Glycerophosphoryl diester phosphodiesterase	1	0	1	1	2	1	0	1	1	1	0	0	1	1	0	1	1
IPR004132 Kinetoplastid membrane protein 11	0	0	0	0	1	0	0	0	0	0	0	0	0	0	0	0	0
IPR004136 2-nitropropane dioxygenase, NPD	0	0	0	0	0	0	0	1	1	0	1	1	0	0	0	0	0
IPR004143 Biotin/lipoate A/B protein ligase	0	0	0	0	0	0	0	0	0	0	0	0	0	0	0	0	1
IPR004155 PBS lyase HEAT-like repeat	0	0	0	1	0	0	0	0	0	0	0	0	0	0	0	0	0
IPR004170 WWE domain	0	0	0	0	1	0	0	1	0	0	0	0	0	0	0	0	0
IPR004183 Extradiol ring-cleavage dioxygenase, class III enzyme, subunit B	2	2	1	2	2	0	2	2	1	1	0	0	0	1	0	1	1
IPR004199 Beta galactosidase small chain/ domain 5	0	0	0	1	0	0	2	1	1	0	0	0	0	0	0	1	0
IPR004236 Peptidase S1A, alpha-lytic prodomain	0	0	0	0	0	1	0	1	1	1	0	0	0	0	0	1	0
IPR004240 Nonaspanin (TM9SF)	0	0	0	0	0	0	1	0	0	0	0	0	0	0	0	0	0
IPR004263 Exostosin-like	0	0	0	0	0	0	0	0	0	0	0	1	0	0	0	0	0
IPR004276 Glycosyl transferase, family 28	0	0	0	0	0	0	0	1	0	0	0	0	0	0	0	0	0
IPR004294 Carotenoid oxygenase	0	0	0	0	0	0	0	0	0	0	1	0	0	0	0	0	0
IPR004302 Chitin-binding, domain 3	5	4	5	5	3	3	4	4	4	4	2	1	3	2	1	3	1
IPR004303 Protein-arginine deiminase	0	0	1	0	0	0	0	2	2	1	1	1	1	5	0	0	0
IPR004307 TspO/MBR-related protein	1	1	1	1	1	1	1	1	1	1	1	1	1	1	1	1	1
IPR004327 Phosphotyrosyl phosphatase activator, PTPA	0	0	0	0	0	0	0	0	0	0	0	0	0	0	1	0	0
IPR004331 SPX, N-terminal	0	0	0	0	0	0	0	0	1	0	0	0	0	0	0	0	0
IPR004344 Tubulin-tyrosine ligase/Tubulin polyglutamylase	0	0	0	0	0	0	0	0	0	0	0	0	0	1	0	0	0
IPR004345 TB2/DP1/HVA22-related protein	1	1	1	1	1	1	1	0	1	2	0	1	1	1	0	1	1
IPR004352 Glycoside-hydrolase family GH114, TIM-barrel domain	0	1	0	0	0	1	0	1	1	1	1	2	1	3	0	1	1
IPR004358 Signal transduction histidine kinase-related protein, C-terminal	0	0	0	0	0	0	0	0	0	0	0	1	0	0	0	0	0
IPR004360 Glyoxalase/fosfomycin resistance/dioxygenase domain	0	0	0	0	0	0	0	1	0	0	1	0	0	0	0	0	0
IPR004361 Glyoxalase I	0	0	0	0	0	0	0	0	0	0	1	0	0	0	0	0	0
IPR004372 Acetate/Proprionate kinase	0	0	0	0	0	1	1	0	0	0	0	0	0	0	1	0	0
IPR004408 Biotin--acetyl-CoA-carboxylase ligase	0	0	0	0	0	0	0	0	0	0	0	0	0	0	0	0	1
IPR004412 Glutamyl-tRNA(Gln) amidotransferase A subunit	0	0	0	0	0	1	0	0	0	0	0	0	0	0	0	0	0
IPR004443 YjeF N-terminal domain	1	1	0	1	0	1	0	0	0	1	0	0	1	0	0	0	0
IPR004468 CTP synthase	0	0	0	0	0	0	0	0	0	0	0	0	0	0	1	0	0
IPR004472 Dethiobiotin synthase BioD	1	1	1	1	1	0	0	1	1	0	0	0	0	0	0	0	0
IPR004521 Uncharacterised domain CHP00451	0	0	0	0	0	0	0	0	0	1	0	0	0	0	0	0	0
IPR004550 L-asparaginase, type II	1	1	1	1	1	1	0	1	1	1	0	0	2	1	0	0	0
IPR004552 1-acyl-sn-glycerol-3-phosphate acyltransferase	1	1	1	0	0	0	0	0	0	0	0	0	0	0	0	0	0
IPR004554 Hydroxymethylglutaryl-CoA reductase, eukaryotic/arcaheal type	0	0	0	0	0	0	1	0	0	0	0	0	0	0	0	0	0
IPR004557 Eukaryotic/archaeal PrmC-related	0	0	1	0	0	0	0	0	0	0	0	0	0	0	0	0	0
IPR004600 TFIIH subunit Tfb4/p34	0	0	0	0	0	0	1	0	0	0	0	0	0	0	1	0	1
IPR004695 Voltage-dependent anion channel	0	0	0	0	0	0	0	0	0	1	0	0	0	0	0	0	0
IPR004802 tRNA pseudouridine synthase B family	0	0	0	0	0	0	0	0	0	1	0	0	0	0	0	0	0
IPR004806 UV excision repair protein Rad23	0	1	0	1	0	0	0	0	0	0	0	0	0	0	0	0	0
IPR004813 Oligopeptide transporter, OPT superfamily	0	0	0	0	0	0	1	0	0	1	0	0	0	0	0	0	0
IPR004827 Basic-leucine zipper domain	1	1	0	0	0	0	0	0	0	0	0	0	0	0	0	0	0
IPR004835 Fungal chitin synthase	0	0	0	0	0	0	1	0	0	0	0	0	0	0	0	0	0
IPR004839 Aminotransferase, class I/classII	0	0	0	0	0	0	0	1	0	0	0	1	0	0	0	1	0
IPR004843 Phosphoesterase domain	11	12	10	10	9	8	4	6	7	7	6	7	6	11	8	7	7
IPR004853 Triose-phosphate transporter domain	0	0	0	0	0	0	0	0	0	0	1	0	0	0	0	0	0
IPR004870 Nucleoporin, Nup155-like	0	0	0	0	0	0	0	0	0	0	0	0	0	1	0	0	0
IPR004877 Cytochrome b561, eukaryote	1	1	1	0	0	0	0	0	0	0	0	0	0	0	0	0	0
IPR004886 Glucanosyltransferase	4	4	4	4	4	5	4	3	3	4	4	4	3	3	5	5	5
IPR004888 Glycoside hydrolase, family 63	1	1	1	1	1	1	1	1	1	1	1	1	1	1	1	1	2
IPR004898 Pectate lyase, catalytic	12	12	12	13	4	4	12	12	14	12	12	10	5	4	0	1	1
IPR004907 ATPase, V1 complex, subunit C	0	0	0	0	0	0	0	1	1	0	0	0	0	0	0	0	0
IPR004913 Herpesvirus glycoprotein J	0	0	0	0	0	0	0	0	0	0	0	0	1	0	0	0	0
IPR004923 Iron permease FTR1	0	0	0	0	0	0	0	0	0	0	0	0	0	1	0	0	0
IPR004953 EB1, C-terminal	0	0	1	0	0	0	0	0	0	0	0	0	0	0	0	0	0
IPR004991 Clostridium epsilon toxin ETX/Bacillus mosquitocidal toxin MTX2	0	0	0	0	0	0	0	0	1	0	0	0	0	0	0	0	0
IPR005000 Aldehyde-lyase domain	0	0	0	0	0	0	0	0	1	0	0	0	0	0	0	0	0
IPR005013 Dolichyl-diphosphooligosaccharide--protein glycosyltransferase subunit WBP1	0	1	1	0	0	1	1	1	1	1	1	0	1	1	1	1	1
IPR005016 TMS membrane protein/tumour differentially expressed protein	0	0	0	0	0	0	0	0	0	0	2	0	0	0	0	0	0
IPR005018 DOMON domain	1	1	1	0	0	0	0	0	1	0	0	0	0	0	0	0	0
IPR005025 NADPH-dependent FMN reductase-like	0	0	0	0	0	0	0	0	0	0	0	0	0	2	0	0	0
IPR005036 Putative phosphatase regulatory subunit	0	0	1	0	0	0	0	0	0	0	0	0	0	0	0	0	0
IPR005043 CAS/CSE, C-terminal	0	0	0	0	0	0	1	0	0	0	0	0	0	0	0	0	0
IPR005052 Legume-like lectin	2	2	2	2	2	2	2	2	1	2	2	2	2	2	1	1	2
IPR005065 Platelet-activating factor acetylhydrolase	1	1	1	2	3	3	2	3	3	2	1	1	1	1	0	2	0
IPR005069 Nucleotide-diphospho-sugar transferase	0	0	0	0	0	0	0	0	0	0	0	0	2	1	0	0	1
IPR005078 Peptidase C54	1	1	1	0	0	0	0	0	0	0	0	0	0	0	0	0	0
IPR005084 Carbohydrate binding module family 6	4	2	4	2	2	3	1	2	2	2	1	1	1	1	0	2	0
IPR005097 Saccharopine dehydrogenase / Homospermidine synthase	0	0	0	0	0	0	0	0	1	0	0	0	0	0	0	0	0
IPR005102 Carbohydrate binding X2 domain	1	1	1	1	0	0	0	1	1	1	1	1	0	0	0	0	0
IPR005103 Glycoside hydrolase, family 61	22	24	24	26	28	26	22	27	28	25	16	24	12	14	1	19	14
IPR005106 Aspartate/homoserine dehydrogenase, NAD-binding	1	1	1	0	0	1	0	1	1	1	0	0	0	0	1	1	0
IPR005109 Anp1	1	1	1	1	1	1	1	1	1	1	1	1	0	0	1	1	1
IPR005117 Nitrite/Sulfite reductase ferredoxin-like domain	0	0	0	0	1	1	0	0	0	0	0	0	1	1	1	0	0
IPR005123 Oxoglutarate/iron-dependent dioxygenase	1	1	1	1	1	1	0	3	2	1	1	0	2	0	1	0	1
IPR005135 Endonuclease/exonuclease/phosphatase	4	5	6	5	3	3	3	4	4	4	4	4	4	3	0	4	3
IPR005151 Interphotoreceptor retinol-binding	5	5	4	4	5	5	3	9	7	4	3	2	0	1	1	3	1
IPR005152 Lipase, secreted	3	1	3	1	0	0	0	3	1	0	0	0	3	2	0	4	0
IPR005154 Glycoside hydrolase, family 67, alpha glucuronidase, N-terminal	1	1	1	1	1	1	1	1	1	1	1	1	1	2	0	1	1
IPR005176 Potentiating neddylation domain	0	0	0	0	0	0	0	0	0	0	0	0	0	1	0	0	0
IPR005178 Organic solute transporter Ost-alpha	0	0	0	0	0	0	0	0	0	0	0	0	0	0	1	0	0
IPR005192 Glycoside hydrolase, family 49	0	0	0	0	0	0	0	0	0	0	1	1	0	0	0	0	0
IPR005193 Glycoside hydrolase, family 62, arabinosidase	1	1	1	1	2	2	1	1	1	1	0	0	1	1	1	4	0
IPR005195 Glycoside hydrolase, family 65, central catalytic	0	0	0	0	1	1	0	1	1	0	0	0	0	0	0	0	0
IPR005196 Glycoside hydrolase, family 65, N-terminal	0	0	0	0	1	1	0	1	1	0	0	0	0	0	0	0	0
IPR005197 Glycoside hydrolase, family 71	5	6	6	4	3	7	4	5	4	2	2	2	0	2	0	1	4
IPR005198 Glycoside hydrolase, family 76	10	9	9	9	8	9	10	10	10	9	7	8	7	8	8	7	8
IPR005200 Glycoside hydrolase, family 81	2	2	1	2	2	2	2	2	2	2	2	1	1	1	1	2	0
IPR005221 Phosphatidylserine decarboxylase	1	0	0	1	0	0	0	0	1	1	0	0	0	0	0	0	0
IPR005225 Small GTP-binding protein domain	1	1	0	0	0	0	0	0	0	0	1	0	0	0	1	1	0
IPR005282 Lysosomal cystine transporter	0	0	0	0	0	0	0	0	0	0	0	0	0	0	1	1	1
IPR005302 Molybdenum cofactor sulfurase, C-terminal	1	1	2	2	0	0	1	2	2	3	0	2	2	1	0	0	1
IPR005303 MOSC, N-terminal beta barrel	1	1	2	2	0	0	1	2	1	3	0	2	2	1	0	0	1
IPR005317 Dipeptidyl-peptidase 3	0	0	0	0	0	0	0	0	0	0	0	0	0	0	1	0	0
IPR005322 Peptidase C69, dipeptidase A	0	0	1	0	0	0	0	0	1	0	0	0	1	1	0	0	0
IPR005344 Uncharacterised protein family UPF0121	0	0	0	0	1	1	0	0	0	1	0	0	0	0	0	0	0
IPR005349 Uncharacterised protein family UPF0136, Transmembrane	1	1	1	1	1	2	2	1	1	1	0	1	0	0	1	0	0
IPR005352 Erg28	0	0	0	1	0	0	0	0	0	0	0	0	0	0	0	1	0
IPR005373 Uncharacterised protein family UPF0183	1	1	1	1	1	0	1	1	1	1	0	1	1	1	0	1	1
IPR005427 Salmonella/Shigella invasin protein C	0	0	0	0	0	1	0	0	0	0	0	0	0	0	0	0	0
IPR005479 Carbamoyl-phosphate synthetase large subunit-like, ATP-binding domain	0	0	1	0	0	0	0	0	0	0	0	0	0	1	0	0	0
IPR005481 Carbamoyl-phosphate synthase, large subunit, N-terminal	0	0	1	0	0	0	0	0	0	0	0	0	0	1	0	0	0
IPR005482 Biotin carboxylase, C-terminal	0	0	1	0	0	0	0	0	0	0	0	0	0	1	0	0	0
IPR005502 ADP-ribosylation/Crystallin J1	0	0	0	0	0	0	0	0	0	0	0	0	1	0	0	0	0
IPR005556 SUN	2	2	2	1	2	2	2	2	2	2	2	2	2	2	2	2	2
IPR005592 Mono-/di-acylglycerol lipase, N-terminal	0	0	0	0	0	1	0	0	0	0	1	1	0	0	0	3	0
IPR005595 Translocon-associated protein (TRAP), alpha subunit	1	1	1	1	1	1	1	1	1	1	1	1	1	1	0	1	1
IPR005599 GPI mannosyltransferase	0	1	0	0	0	0	0	0	0	0	0	0	0	0	0	0	0
IPR005600 Gal4 dimerisation domain	0	0	0	0	0	0	0	0	0	0	0	1	0	0	0	0	0
IPR005624 Domain of unknown function DUF336	0	0	0	0	0	0	0	0	0	0	1	0	0	0	0	0	0
IPR005630 Terpene synthase, metal-binding domain	0	1	0	0	0	0	0	0	0	0	0	0	0	0	0	0	0
IPR005645 Serine hydrolase FSH	0	1	1	0	0	0	0	1	1	0	0	0	2	0	2	2	0
IPR005656 MmgE/PrpD	0	0	1	0	0	0	0	0	1	0	0	0	0	1	0	0	0
IPR005674 CocE/NonD hydrolase	1	2	0	0	0	0	0	2	2	1	0	0	0	0	0	0	0
IPR005676 Aspartate-semialdehyde dehydrogenase, peptidoglycan lacking	0	0	0	1	1	1	0	0	1	1	0	1	0	1	1	0	0
IPR005708 Homogentisate 1,2-dioxygenase	0	0	0	0	0	0	1	0	0	0	0	0	1	0	0	0	0
IPR005746 Thioredoxin	3	3	3	4	3	2	4	2	1	4	3	2	2	3	2	3	3
IPR005788 Disulphide isomerase	2	2	2	2	2	1	2	1	1	2	1	1	1	1	1	1	1
IPR005792 Protein disulphide isomerase	1	1	1	1	1	0	1	0	0	1	0	0	0	0	0	0	0
IPR005793 Formyl transferase, C-terminal	0	0	0	0	1	0	1	1	0	0	1	1	0	0	0	0	0
IPR005804 Fatty acid desaturase, type 1	0	0	0	0	0	0	0	1	1	0	1	0	1	0	1	0	0
IPR005810 Succinyl-CoA ligase, alpha subunit	1	0	0	1	0	0	0	0	0	0	0	0	0	0	0	0	0
IPR005811 ATP-citrate lyase/succinyl-CoA ligase	1	0	0	1	0	0	0	0	0	0	0	0	0	0	0	0	0
IPR005814 Aminotransferase class-III	1	1	1	1	1	1	0	1	1	0	0	0	1	0	0	0	0
IPR005828 General substrate transporter	0	1	0	0	0	0	1	0	0	1	0	0	1	0	0	0	0
IPR005829 Sugar transporter, conserved site	0	0	0	1	0	0	0	0	0	0	0	0	0	0	0	0	0
IPR005854 Amidophosphoribosyl transferase	0	0	0	0	0	0	0	0	0	0	0	0	1	0	0	0	0
IPR005886 UDP-glucose 4-epimerase GalE	0	0	0	0	0	0	0	0	0	0	0	1	0	0	0	0	0
IPR005887 Alpha-1,2-mannosidase, putative	5	4	4	5	4	4	4	5	4	2	1	1	0	0	2	3	1
IPR005888 dTDP-glucose 4,6-dehydratase	0	0	0	0	0	0	0	1	0	0	0	0	0	1	0	0	0
IPR005900 6-phosphogluconolactonase, DevB-type	0	0	0	0	1	1	0	0	0	0	0	1	0	0	1	1	0
IPR005914 Acetoacetyl-CoA synthase	0	0	0	0	1	0	0	0	0	0	0	0	0	0	0	0	0
IPR005916 Phosphomevalonate kinase, eukaryotic	0	0	0	0	0	0	0	0	0	0	0	0	0	0	1	0	0
IPR005922 Phenylalanine ammonia-lyase	0	0	0	0	0	0	0	0	0	0	0	0	0	0	0	1	0
IPR005925 Agmatinase-related	0	0	0	0	0	0	0	1	1	0	0	0	0	0	0	0	0
IPR005935 Diphosphomevalonate decarboxylase	0	0	0	0	0	0	0	0	0	0	0	1	0	0	0	0	0
IPR005936 Peptidase, FtsH	0	0	0	0	0	0	0	0	0	0	0	1	0	0	0	0	0
IPR005959 Fumarylacetoacetase	3	2	2	2	1	0	2	2	1	0	1	2	2	0	1	1	1
IPR006026 Peptidase, metallopeptidase	1	1	1	1	1	2	2	3	1	2	0	0	0	0	0	0	0
IPR006034 Asparaginase/glutaminase	2	2	3	3	2	2	2	3	2	2	1	1	2	1	1	1	1
IPR006035 Ureohydrolase	4	3	2	2	3	2	3	2	6	2	2	1	2	2	1	3	3
IPR006043 Xanthine/uracil/vitamin C permease	0	0	0	0	0	0	0	0	1	0	0	0	0	0	0	0	0
IPR006045 Cupin 1	7	7	7	7	3	5	6	6	6	3	5	4	3	5	3	1	1
IPR006046 Alpha amylase	0	0	0	0	0	0	0	0	0	1	0	0	0	0	1	1	0
IPR006047 Glycosyl hydrolase, family 13, catalytic domain	3	3	3	3	3	4	5	3	3	3	1	1	1	1	1	3	2
IPR006059 Bacterial extracellular solute-binding, family 1	0	0	0	0	0	0	0	0	0	0	0	0	0	1	0	0	0
IPR006066 Nitrite/sulphite reductase iron-sulphur/siroheam-binding site	0	0	0	0	1	1	0	0	0	0	0	0	1	1	1	0	0
IPR006067 Nitrite/sulphite reductase 4Fe-4S domain	0	0	0	0	1	1	0	0	0	0	0	0	1	1	1	0	0
IPR006073 GTP binding domain	0	0	0	0	0	0	1	0	0	0	0	0	0	0	0	0	0
IPR006076 FAD dependent oxidoreductase	9	10	10	10	5	8	12	14	13	10	9	7	12	17	4	9	3
IPR006089 Acyl-CoA dehydrogenase, conserved site	0	0	0	0	0	0	0	0	1	0	0	0	0	0	0	0	0
IPR006093 Oxygen oxidoreductase covalent FAD-binding site	3	4	3	3	1	1	0	1	2	0	0	0	1	0	0	0	0
IPR006094 FAD linked oxidase, N-terminal	51	57	53	47	22	25	19	54	50	30	22	22	23	22	1	18	12
IPR006101 Glycoside hydrolase, family 2	1	1	1	2	0	0	1	3	2	2	0	0	0	0	0	2	0
IPR006102 Glycoside hydrolase, family 2, immunoglobulin-like beta-sandwich	2	2	2	3	1	1	2	4	3	3	0	1	2	1	1	4	2
IPR006103 Glycoside hydrolase, family 2, TIM barrel	2	2	2	3	1	1	2	4	3	3	0	1	1	0	0	3	1
IPR006104 Glycosyl hydrolases family 2, sugar binding domain	3	3	2	3	1	1	2	6	3	3	1	2	2	1	0	5	2
IPR006108 3-hydroxyacyl-CoA dehydrogenase, C-terminal	0	1	1	1	1	0	0	0	0	1	0	0	2	2	0	1	0
IPR006113 6-phosphogluconate dehydrogenase, decarboxylating	0	0	0	0	0	0	0	1	1	0	1	0	0	0	0	0	0
IPR006114 6-phosphogluconate dehydrogenase, C-terminal	0	0	0	0	0	0	0	1	1	0	1	0	0	0	0	0	0
IPR006115 6-phosphogluconate dehydrogenase, NADP-binding	3	2	1	3	0	0	1	5	3	0	2	0	0	0	0	1	1
IPR006121 Heavy metal-associated domain, HMA	0	0	0	0	0	0	0	0	0	0	0	0	0	0	0	0	1
IPR006139 D-isomer specific 2-hydroxyacid dehydrogenase, catalytic domain	0	0	0	0	0	0	0	0	0	0	0	1	1	0	0	0	0
IPR006140 D-isomer specific 2-hydroxyacid dehydrogenase, NAD-binding	0	0	0	0	0	0	0	0	0	0	0	2	1	0	0	0	0
IPR006146 5'-Nucleotidase, conserved site	1	1	1	1	1	1	1	1	1	1	1	1	0	0	0	1	0
IPR006148 Glucosamine/galactosamine-6-phosphate isomerase	0	0	0	0	1	1	0	0	0	0	0	1	0	0	1	1	0
IPR006150 Cysteine-rich repeat	0	0	0	0	0	0	0	1	0	0	1	3	1	1	0	0	0
IPR006162 Phosphopantetheine attachment site	1	0	1	0	0	1	2	0	1	1	1	0	1	1	0	1	0
IPR006169 GTP1/OBG domain	0	0	0	0	0	0	1	0	0	0	0	0	0	0	0	0	0
IPR006175 YjgF/Yer057p/UK114 family	0	0	0	0	0	0	1	0	0	1	1	2	0	0	0	1	0
IPR006176 3-hydroxyacyl-CoA dehydrogenase, NAD binding	0	1	1	1	1	0	0	0	0	1	0	0	2	2	0	1	0
IPR006179 5'-Nucleotidase/apyrase	3	3	3	3	3	3	1	2	2	2	2	2	2	2	2	2	2
IPR006180 3-hydroxyacyl-CoA dehydrogenase, conserved site	0	0	0	0	0	0	0	0	0	0	0	0	1	1	0	0	0
IPR006181 D-amino acid oxidase, conserved site	2	2	3	1	0	1	1	3	3	3	2	1	3	4	1	1	0
IPR006184 6-phosphogluconate-binding site	0	0	0	0	0	0	0	0	0	0	1	0	0	0	0	0	0
IPR006186 Serine/threonine-specific protein phosphatase/bis(5-nucleosyl)-tetraphosphatase	0	0	0	0	0	0	0	0	0	0	0	0	0	1	0	0	0
IPR006204 GHMP kinase N-terminal domain	0	0	0	0	0	0	0	0	0	0	0	1	0	0	1	0	0
IPR006215 Glycoside hydrolase, melibiase	1	1	1	1	1	0	0	0	0	1	1	2	0	0	0	1	0
IPR006222 Glycine cleavage T-protein, N-terminal	0	0	0	0	0	0	0	1	0	0	0	0	0	0	0	0	0
IPR006239 3(2),5 -bisphosphate nucleotidase HAL2	1	1	1	1	0	1	0	0	1	0	0	0	0	2	0	0	1
IPR006254 Isocitrate lyase	0	0	0	0	0	0	0	0	0	0	1	0	0	0	0	0	0
IPR006262 Cytidine deaminase, homotetrameric	1	0	0	0	0	0	0	0	0	0	0	0	0	0	0	0	0
IPR006282 Thiamin pyrophosphokinase	0	0	0	0	0	0	0	0	1	0	0	0	0	1	0	0	1
IPR006311 Twin-arginine translocation pathway, signal sequence	0	0	0	0	0	0	0	0	0	1	0	0	0	0	0	0	0
IPR006342 Methyltransferase FkbM	0	0	0	0	1	0	0	0	0	0	0	0	0	0	0	0	0
IPR006353 HAD-superfamily hydrolase, subfamily IIA, CECR5	0	0	0	0	0	0	0	0	0	0	0	1	0	0	0	0	0
IPR006357 HAD-superfamily hydrolase, subfamily IIA	0	0	0	0	0	0	0	0	0	0	0	1	0	0	0	0	0
IPR006367 Sirohaem synthase, N-terminal	0	0	0	0	0	0	1	0	0	0	1	0	0	0	1	0	0
IPR006379 HAD-superfamily hydrolase, subfamily IIB	0	0	0	0	0	0	0	0	0	1	0	0	0	0	1	0	0
IPR006439 HAD hydrolase, subfamily IA	1	0	1	0	0	0	0	1	0	0	0	0	0	0	0	0	0
IPR006558 LamG-like jellyroll fold	0	0	0	0	0	0	0	0	0	0	0	0	0	0	0	1	0
IPR006567 PUG domain	0	0	0	0	0	1	0	0	1	0	0	0	0	1	1	0	0
IPR006571 TLDc	0	0	0	0	0	0	0	0	0	0	1	0	0	0	0	0	0
IPR006581 VPS10	1	1	1	1	1	1	1	1	1	0	1	1	1	1	0	0	1
IPR006583 PAN-3 domain	0	0	0	0	0	0	0	1	0	0	0	0	1	0	0	0	0
IPR006584 Cellulose binding, type IV	3	1	2	0	1	1	0	1	1	0	0	0	1	1	0	2	0
IPR006586 ADAM, cysteine-rich	0	0	0	0	0	1	0	0	0	0	0	0	0	0	0	0	0
IPR006589 Glycosyl hydrolase, family 13, subfamily, catalytic domain	3	3	3	3	3	4	3	3	3	3	1	1	1	1	1	3	2
IPR006593 Cytochrome b561/ferric reductase transmembrane	1	1	1	0	0	0	0	0	1	0	0	0	0	0	0	0	0
IPR006594 LisH dimerisation motif	1	1	2	1	0	0	0	0	0	0	0	1	0	0	0	0	0
IPR006597 Sel1-like	1	1	1	1	1	1	1	1	1	1	1	1	0	1	1	1	1
IPR006598 Lipopolysaccharide-modifying protein	2	1	2	2	0	4	2	2	2	1	1	0	0	2	1	3	2
IPR006600 HTH CenpB-type DNA-binding domain	0	0	0	0	0	0	0	0	0	1	0	0	0	0	0	0	0
IPR006603 Cystinosin/ERS1p repeat	0	0	0	0	2	0	1	0	0	0	0	0	0	0	1	1	1
IPR006620 Prolyl 4-hydroxylase, alpha subunit	3	3	3	2	2	3	3	5	4	4	1	2	1	0	0	1	2
IPR006626 Parallel beta-helix repeat	6	6	5	5	6	3	14	23	6	16	14	11	9	11	4	1	3
IPR006629 LPS-induced tumor necrosis factor alpha factor	0	0	1	1	0	0	0	0	0	0	0	0	0	0	0	0	0
IPR006636 Heat shock chaperonin-binding	0	1	0	1	0	0	0	0	0	1	0	0	0	0	0	1	1
IPR006638 Elongator protein 3/MiaB/NifB	0	0	0	0	0	0	0	0	1	0	0	0	0	1	0	0	0
IPR006644 Dystroglycan-type cadherin-like	0	0	0	0	0	0	0	0	0	0	0	0	0	0	1	1	0
IPR006649 Ribonucleoprotein LSM domain, eukaryotic/archaea-type	0	0	0	0	0	0	0	1	0	0	0	0	0	0	0	0	0
IPR006652 Kelch repeat type 1	5	4	3	4	6	3	3	5	4	5	1	1	4	5	1	4	0
IPR006671 Cyclin, N-terminal	0	0	0	0	0	0	0	0	1	0	0	0	0	0	0	0	0
IPR006680 Amidohydrolase 1	0	0	1	0	0	0	1	2	5	1	0	0	0	0	0	0	0
IPR006683 Thioesterase superfamily	0	0	0	0	0	0	1	0	1	0	0	0	1	0	0	0	0
IPR006685 Mechanosensitive ion channel MscS	1	0	0	0	0	0	0	0	0	0	0	0	0	0	0	0	0
IPR006687 Small GTPase superfamily, SAR1-type	0	1	0	0	0	0	0	0	0	0	0	0	0	0	0	0	0
IPR006689 Small GTPase superfamily, ARF/SAR type	0	1	0	0	0	0	0	0	0	0	1	0	0	0	0	1	0
IPR006693 Partial AB-hydrolase lipase domain	0	0	0	1	0	1	1	1	1	1	0	0	0	0	0	1	1
IPR006694 Fatty acid hydroxylase	0	0	0	0	1	0	0	0	0	0	0	0	0	0	0	0	0
IPR006696 Protein of unknown function DUF423	0	0	0	0	0	0	0	0	0	1	0	0	0	0	0	0	0
IPR006710 Glycoside hydrolase, family 43	26	32	28	27	11	14	14	30	32	19	12	13	13	16	4	13	3
IPR006716 ERG2/sigma1 receptor-like	1	0	0	0	0	0	0	0	0	1	1	0	1	1	0	0	0
IPR006722 Sedlin	0	0	0	0	0	0	0	1	0	0	0	0	1	1	0	0	0
IPR006740 Protein of unknown function DUF604	0	0	0	0	0	0	0	0	0	0	0	1	0	1	1	1	1
IPR006759 Glycosyl transferase, family 54	0	0	0	0	0	0	0	0	0	0	0	0	1	1	0	0	0
IPR006771 Blastomyces yeast-phase-specific protein	0	0	1	1	1	1	0	1	1	1	1	0	0	0	1	1	1
IPR006773 26S proteasome complex ubiquitin receptor, subunit Rpn13	0	1	1	0	0	0	0	0	0	0	0	0	1	0	0	0	0
IPR006813 Glycosyl transferase, family 17	2	1	2	2	2	3	2	1	1	1	0	0	1	0	0	1	0
IPR006823 Neutral/alkaline nonlysosomal ceramidase	1	1	2	1	2	2	1	3	3	2	1	1	1	1	1	1	1
IPR006895 Zinc finger, Sec23/Sec24-type	0	0	0	0	0	0	0	0	0	0	0	1	0	0	0	0	0
IPR006896 Sec23/Sec24, trunk domain	0	0	0	0	0	0	0	0	0	0	0	1	0	1	0	0	0
IPR006900 Sec23/Sec24, helical domain	0	0	0	0	0	0	0	0	0	0	0	1	0	1	0	0	0
IPR006910 Rad21/Rec8-like protein, N-terminal	0	0	0	0	0	0	0	0	0	0	0	0	1	0	0	0	0
IPR006913 Glutathione-dependent formaldehyde-activating enzyme/centromere protein V	2	1	0	0	1	1	3	2	1	3	1	1	0	1	0	1	0
IPR006941 Ribonuclease CAF1	0	0	0	0	0	0	0	0	0	0	1	1	0	0	0	0	0
IPR006969 Stigma-specific protein Stig1	1	0	0	0	0	0	0	0	0	0	1	1	0	0	0	0	0
IPR006976 VanZ-like	0	0	1	0	1	1	1	1	1	0	1	0	0	1	1	1	0
IPR006992 Amidohydrolase 2	2	1	1	1	1	1	0	2	2	2	0	0	2	1	0	0	0
IPR006995 ATPase, F0 complex, subunit J	0	0	0	0	0	0	0	0	0	0	0	0	0	0	0	0	1
IPR007074 LicD	2	2	2	2	2	2	2	2	2	2	2	1	1	1	0	0	2
IPR007087 Zinc finger, C2H2	0	0	0	2	0	0	0	1	0	1	0	0	2	1	0	6	1
IPR007110 Immunoglobulin-like domain	0	0	0	0	0	0	0	1	1	1	0	0	0	1	0	2	0
IPR007111 NACHT nucleoside triphosphatase	0	1	0	1	0	1	0	0	0	1	0	0	1	3	0	0	0
IPR007112 Expansin/pollen allergen, DPBB domain	1	1	1	2	1	1	1	1	0	2	1	0	2	0	0	1	0
IPR007117 Expansin, cellulose-binding-like domain	2	2	2	2	2	2	2	2	2	2	1	1	3	2	0	1	0
IPR007123 Gelsolin domain	0	0	0	0	0	0	0	0	0	0	0	1	0	1	0	0	0
IPR007135 Autophagy-related protein 3	1	1	1	0	0	0	0	0	0	0	0	0	0	0	0	0	0
IPR007138 Antibiotic biosynthesis monooxygenase	0	0	0	0	0	0	0	0	0	1	0	0	0	0	0	0	0
IPR007173 D-arabinono-1,4-lactone oxidase	1	1	1	2	0	1	0	1	1	0	1	1	1	1	0	1	0
IPR007185 DNA polymerase alpha/epsilon, subunit B	0	0	0	0	0	0	0	0	1	0	0	0	0	1	0	0	0
IPR007187 Nucleoporin, Nup133/Nup155-like, C-terminal	0	0	0	0	0	0	0	0	0	0	0	0	0	1	0	0	0
IPR007194 Transport protein particle (TRAPP) component	1	1	0	0	0	1	1	0	0	0	1	1	0	0	0	0	1
IPR007197 Radical SAM	0	0	0	0	0	0	0	0	1	0	0	0	0	1	0	0	0
IPR007213 Leucine carboxyl methyltransferase	1	1	1	1	0	0	0	0	0	1	0	0	0	0	0	0	0
IPR007217 Per1-like	0	0	0	0	0	0	0	0	0	0	0	0	0	0	0	0	1
IPR007219 Transcription factor domain, fungi	4	6	6	7	4	2	7	8	7	7	2	4	5	9	1	1	1
IPR007223 Peroxin 13, N-terminal	0	0	0	0	0	0	0	0	0	0	0	0	1	0	0	0	0
IPR007231 Nucleoporin interacting component Nup93/Nic96	0	0	0	0	0	0	0	0	0	0	0	0	0	0	0	1	0
IPR007233 Sybindin-like protein	1	1	0	0	0	0	1	0	1	0	0	0	0	0	0	1	0
IPR007235 Glycosyl transferase, family 28, C-terminal	0	0	0	0	0	1	0	0	0	0	0	0	0	0	0	0	0
IPR007239 Autophagy-related protein 5	0	1	1	1	1	1	1	0	0	0	1	0	0	0	0	0	0
IPR007245 GPI transamidase component PIG-T	1	1	1	1	0	1	1	0	1	1	1	0	1	1	0	1	0
IPR007246 Gaa1-like, GPI transamidase component	0	0	0	0	0	0	0	0	0	0	0	0	0	0	1	0	0
IPR007247 Ureidoglycolate hydrolase	0	0	0	1	1	0	0	0	0	0	0	1	0	0	0	1	0
IPR007248 Mpv17/PMP22	0	0	0	1	2	0	1	3	3	1	1	1	0	1	1	2	1
IPR007266 Endoplasmic reticulum oxidoreductin 1	1	0	0	0	0	0	1	0	1	0	0	1	0	0	0	1	0
IPR007268 Rad9/Ddc1	0	0	0	0	0	0	0	0	0	0	1	0	0	0	0	0	0
IPR007272 Sulphur transport domain	0	0	0	0	1	0	0	0	0	0	1	0	1	1	0	0	0
IPR007274 Ctr copper transporter	1	0	0	0	0	0	0	0	1	0	0	0	0	0	0	0	0
IPR007282 NOT2/NOT3/NOT5	0	0	0	0	0	0	0	0	0	0	0	0	0	0	0	1	0
IPR007292 Nuclear fusion protein, KAR5	0	1	0	1	0	0	1	1	0	0	1	0	0	0	0	0	1
IPR007306 Initiator tRNA phosphoribosyl transferase	1	1	1	1	0	0	0	0	0	0	0	0	0	0	0	0	0
IPR007312 Phosphoesterase	2	2	2	2	3	3	2	2	3	3	0	0	2	3	3	2	1
IPR007318 Phospholipid methyltransferase	0	0	0	0	1	0	1	0	0	0	0	0	0	0	1	0	0
IPR007325 Putative cyclase	0	1	1	0	1	0	0	0	1	0	0	0	0	0	0	0	0
IPR007342 Pseudouridine-5'-phosphate glycosidase	0	0	0	0	0	0	0	0	0	0	0	0	0	0	0	1	0
IPR007345 Polysaccharide pyruvyl transferase	0	0	0	0	0	0	0	0	0	0	0	0	1	1	0	0	0
IPR007365 Transferrin receptor-like, dimerisation domain	3	3	3	3	3	3	1	3	2	3	1	1	2	1	1	2	0
IPR007371 Thiamin pyrophosphokinase, catalytic domain	0	0	0	0	0	0	0	0	1	0	0	0	0	1	0	0	1
IPR007373 Thiamin pyrophosphokinase, vitamin B1-binding domain	0	0	0	0	0	0	0	0	1	0	0	0	0	1	0	0	1
IPR007419 BFD-like [2Fe-2S]-binding domain	0	0	0	0	1	1	0	0	0	0	0	0	1	1	1	0	0
IPR007461 Ysc84 actin-binding domain	1	1	1	0	0	1	0	0	0	1	1	1	1	0	0	0	0
IPR007482 Protein-tyrosine phosphatase-like, PTPLA	0	0	0	0	0	1	1	0	0	0	0	0	0	0	0	0	0
IPR007484 Peptidase M28	14	16	16	15	14	12	9	16	12	13	12	13	8	7	3	12	3
IPR007506 Domain of unknown function DUF521	0	0	1	1	0	0	0	0	0	0	0	0	0	0	0	0	0
IPR007512 Protein of unknown function DUF543	0	0	0	1	0	0	0	0	0	0	0	0	0	0	0	1	0
IPR007527 Zinc finger, SWIM-type	1	1	1	1	1	1	0	1	1	0	0	0	1	1	0	0	0
IPR007533 Cytochrome c oxidase assembly protein CtaG/Cox11	0	0	0	0	0	0	1	0	0	0	0	0	0	0	0	0	0
IPR007541 Uncharacterised protein family, basic secretory protein	0	0	0	1	0	0	0	0	0	0	1	0	0	0	0	0	0
IPR007567 Mid2-like cell wall stress sensor	0	0	0	0	0	1	1	1	1	0	1	1	1	0	1	1	1
IPR007577 Glycosyltransferase, DXD sugar-binding motif	1	1	3	1	1	4	2	1	1	2	0	2	3	1	2	3	1
IPR007582 TFIID subunit, WD40-associated region	0	1	1	0	0	0	0	0	0	0	0	0	0	0	0	0	0
IPR007612 LURP1-like domain	1	0	0	0	0	0	0	1	0	0	0	0	0	0	0	0	0
IPR007653 Signal peptidase 22kDa subunit	1	1	1	1	1	1	1	1	1	1	1	1	1	1	1	1	1
IPR007657 Glycosyltransferase AER61, uncharacterised	1	0	1	1	0	0	0	0	0	0	0	0	0	0	0	2	0
IPR007676 Ribophorin I	1	1	1	1	1	1	1	1	1	1	0	1	1	0	1	1	1
IPR007696 DNA mismatch repair protein MutS, core	1	0	0	0	0	0	0	0	0	0	0	0	0	0	0	0	0
IPR007703 Protein of unknown function DUF666	0	0	0	0	0	0	0	1	1	0	0	0	0	0	0	0	0
IPR007720 N-acetylglucosaminyl transferase component	0	0	0	0	0	0	0	0	0	0	0	0	0	1	0	0	0
IPR007724 Poly(ADP-ribose) glycohydrolase	0	0	0	0	0	0	0	0	0	0	0	0	1	0	0	0	0
IPR007728 Pre-SET domain	0	0	1	1	0	0	0	0	0	0	0	0	0	0	0	0	0
IPR007751 Domain of unknown function DUF676, lipase-like	0	0	0	0	0	0	0	0	0	1	0	0	1	0	0	0	0
IPR007758 Nucleoporin, NSP1-like, C-terminal	1	0	1	0	0	0	0	0	0	0	0	1	0	1	0	1	1
IPR007781 Alpha-N-acetylglucosaminidase	0	0	0	0	0	0	0	0	0	0	0	0	0	0	1	0	0
IPR007822 Lanthionine synthetase C-like	0	0	0	0	0	0	0	0	0	0	1	0	0	0	0	0	0
IPR007867 Glucose-methanol-choline oxidoreductase, C-terminal	30	31	29	26	20	21	13	30	32	24	16	15	14	15	3	14	4
IPR007905 Emopamil-binding	0	0	0	0	0	0	0	0	0	0	0	0	1	1	0	0	0
IPR007921 CHAP domain	0	0	0	0	0	0	0	0	0	0	0	0	0	1	0	0	0
IPR007934 Alpha-L-arabinofuranosidase B	1	1	1	1	1	1	0	1	1	1	2	2	1	1	1	2	1
IPR007947 CD164-related protein	0	0	0	0	0	0	0	0	0	1	0	0	0	0	0	0	0
IPR007958 Scorpion short chain toxin, chloride channel inhibitor	0	0	0	0	0	0	0	1	0	0	0	0	0	0	0	0	0
IPR008011 Complex 1 LYR protein	1	0	0	0	0	0	0	0	0	0	0	0	0	0	0	0	0
IPR008027 Cytochrome b-c1 complex subunit 9	0	0	0	0	1	0	0	0	0	0	0	0	0	0	0	1	0
IPR008030 NmrA-like	2	4	3	2	3	4	1	5	5	0	1	1	3	4	1	0	0
IPR008089 Nucleotide sugar epimerase	0	0	0	0	0	0	0	0	0	0	0	0	1	0	0	0	0
IPR008119 Dense granule Gra6 protein	0	0	0	0	0	0	0	0	0	0	0	1	0	0	0	0	0
IPR008139 Saposin B	0	0	0	0	1	0	0	1	0	0	0	0	1	0	2	1	0
IPR008150 Phytoene dehydrogenase, bacterial-type, conserved site	0	0	0	0	0	0	0	0	0	0	0	0	0	1	0	0	0
IPR008160 Collagen triple helix repeat	0	0	0	0	0	0	0	0	0	2	0	1	1	0	1	2	0
IPR008162 Inorganic pyrophosphatase	1	1	1	1	0	1	1	0	1	1	1	1	1	1	0	0	0
IPR008183 Aldose 1-/Glucose-6-phosphate 1-epimerase	1	2	2	1	1	1	1	1	1	1	2	2	1	2	1	2	2
IPR008197 Whey acidic protein-type 4-disulphide core	0	0	0	0	0	0	0	0	0	0	0	1	0	0	0	0	0
IPR008217 Domain of unknown function DUF125, transmembrane	0	0	0	0	0	0	0	0	0	0	0	0	0	1	0	1	0
IPR008220 Homoserine acetyltransferase	0	0	0	0	0	0	0	0	0	0	0	0	0	1	0	0	0
IPR008250 P-type ATPase, A domain	0	0	0	0	0	0	0	1	1	0	0	0	0	0	0	0	0
IPR008253 Marvel domain	0	0	0	1	0	0	1	0	1	0	0	0	0	0	0	0	0
IPR008254 Flavodoxin/nitric oxide synthase	0	0	0	0	0	0	0	0	0	0	0	0	1	0	0	0	0
IPR008256 Peptidase S1B, glutamyl endopeptidase I	1	1	1	1	0	1	0	2	2	1	0	0	1	0	0	2	0
IPR008257 Peptidase M19, renal dipeptidase	0	0	0	0	1	0	0	0	0	1	0	1	0	0	0	1	0
IPR008259 FMN-dependent alpha-hydroxy acid dehydrogenase, active site	1	1	1	2	0	0	0	2	2	1	2	2	1	5	0	0	0
IPR008270 Glycoside hydrolase, family 25, active site	0	0	0	0	0	0	0	0	0	0	0	0	0	0	0	0	1
IPR008271 Serine/threonine-protein kinase, active site	0	0	0	1	1	1	0	1	1	0	1	3	0	2	1	0	0
IPR008291 Glucoamylase, starch-binding	2	2	2	2	2	1	2	2	1	2	3	3	2	2	1	1	1
IPR008313 Uncharacterised conserved protein UCP028846	3	2	2	3	3	3	2	2	3	3	1	1	3	4	2	4	3
IPR008333 Oxidoreductase, FAD-binding domain	1	1	0	0	2	1	1	0	0	0	1	1	1	0	0	1	0
IPR008334 5'-Nucleotidase, C-terminal	3	3	3	3	3	3	1	2	2	2	2	2	2	2	2	2	2
IPR008335 Eukaryotic molybdopterin oxidoreductase	0	0	0	0	0	1	0	0	0	0	0	0	0	0	0	0	0
IPR008397 Alginate lyase domain	3	2	3	2	0	0	0	3	2	1	3	3	1	2	0	0	0
IPR008401 Apc13p	0	0	0	1	0	0	0	1	1	1	0	0	0	0	0	0	0
IPR008422 Homeobox KN domain	0	0	0	0	0	0	0	0	0	0	0	0	1	0	0	0	0
IPR008427 Extracellular membrane protein, CFEM domain	13	12	12	12	11	11	12	10	13	10	7	8	9	9	6	10	10
IPR008440 Agglutinin-like protein repeat	1	1	1	1	1	1	1	2	1	1	1	1	1	1	0	0	0
IPR008441 Capsular polysaccharide synthesis	0	0	0	0	0	0	1	0	0	0	0	0	0	0	0	0	0
IPR008442 Propeptide, carboxypeptidase Y	1	1	1	1	1	1	1	1	1	1	0	1	1	0	1	0	1
IPR008493 Protein of unknown function DUF775	1	1	1	1	1	1	1	1	1	0	0	1	1	1	0	1	1
IPR008504 ER membrane protein complex subunit 6	0	0	0	0	0	0	0	1	0	0	0	0	0	1	0	0	1
IPR008506 Protein of unknown function DUF788, TMEM208	0	0	0	0	0	0	1	1	0	0	0	0	0	0	0	0	0
IPR008521 Magnesium transporter NIPA	0	0	0	0	0	0	0	0	0	0	0	0	0	1	0	0	0
IPR008551 Protein of unknown function DUF833	0	0	0	0	0	0	0	0	0	0	1	1	0	0	0	1	0
IPR008568 Uncharacterised conserved protein UCP010045, transmembrane eukaryotic	0	0	0	0	0	1	1	0	1	0	0	0	0	0	0	0	0
IPR008576 Protein of unknown function DUF858, methyltransferase-like	0	0	0	0	0	1	0	0	0	0	0	0	0	0	0	0	0
IPR008579 Domain of unknown function DUF861, cupin-3	0	0	0	0	0	0	0	0	0	1	0	0	1	1	0	0	0
IPR008630 Galactosyl transferase	0	0	0	0	0	0	0	0	0	0	3	0	0	1	1	0	1
IPR008701 Necrosis inducing protein	12	12	14	14	4	7	4	8	6	6	5	9	3	7	2	4	1
IPR008728 Elongator complex protein 4	0	0	0	0	0	0	0	0	0	0	1	1	0	0	0	0	0
IPR008733 Peroxisomal biogenesis factor 11	0	1	1	1	0	0	0	0	0	0	0	0	0	0	0	0	0
IPR008741 Arterivirus papain-like cysteine protease alpha (PCPalpha) domain	0	0	0	0	0	0	1	0	0	0	0	0	0	0	0	0	0
IPR008753 Peptidase M13, N-terminal domain	1	1	1	1	0	2	2	0	0	0	0	0	0	0	0	0	0
IPR008754 Peptidase M43, pregnancy-associated plasma-A	8	9	8	7	5	6	8	4	4	6	4	5	2	1	1	2	2
IPR008757 Peptidase M6-like, domain	2	1	0	1	1	0	2	1	2	1	0	2	1	2	0	1	0
IPR008758 Peptidase S28	4	4	4	4	3	3	6	4	3	4	2	2	2	2	4	6	2
IPR008775 Phytanoyl-CoA dioxygenase	0	1	0	1	0	0	0	1	0	0	0	0	0	0	0	0	0
IPR008778 Pirin, C-terminal domain	1	1	1	1	0	1	1	1	0	0	0	0	0	0	0	1	1
IPR008783 Podoplanin	0	0	0	0	0	0	0	0	1	0	1	0	1	0	0	0	1
IPR008810 Rhodococcus equi virulence-associated	1	0	0	0	0	0	0	0	0	0	0	0	0	0	0	0	0
IPR008811 Glycosyl hydrolases 36	0	0	0	0	0	0	0	0	0	0	0	0	0	0	1	0	0
IPR008814 Dolichyl-diphosphooligosaccharide--protein glycosyltransferase subunit Swp1	0	0	0	0	0	0	0	0	1	1	1	1	0	0	0	1	1
IPR008854 TPMT family	0	0	0	0	0	0	0	0	1	1	0	1	0	0	0	0	0
IPR008883 Ubiquitin E2 variant, N-terminal	0	0	0	0	0	0	0	0	0	0	0	0	1	0	0	0	0
IPR008901 Ceramidase	0	0	0	1	0	0	0	0	0	0	0	0	0	0	0	0	0
IPR008902 Bacterial alpha-L-rhamnosidase	5	5	5	3	3	3	2	6	5	4	3	2	2	1	0	1	1
IPR008914 Phosphatidylethanolamine-binding protein PEBP	3	4	4	4	2	3	3	4	4	4	3	4	2	2	0	5	1
IPR008922 Uncharacterised domain, di-copper centre	22	20	20	21	7	9	15	28	22	20	5	5	12	7	4	16	6
IPR008927 6-phosphogluconate dehydrogenase, C-terminal-like	5	5	4	4	2	1	3	7	5	2	1	3	3	3	1	4	3
IPR008928 Six-hairpin glycosidase-like	37	33	36	33	29	32	25	43	40	36	23	25	21	21	20	25	21
IPR008929 Chondroitin AC/alginate lyase	3	2	3	2	0	0	0	3	2	1	3	3	1	2	0	0	0
IPR008930 Terpenoid cyclases/protein prenyltransferase alpha-alpha toroid	1	0	2	0	0	0	0	0	0	0	0	0	0	0	0	0	0
IPR008936 Rho GTPase activation protein	0	0	0	0	0	0	0	0	0	0	0	1	0	0	0	0	0
IPR008942 ENTH/VHS	0	0	0	0	0	0	0	0	0	0	0	1	0	0	0	0	0
IPR008947 Phospholipase C/P1 nuclease domain	3	3	3	3	3	1	2	3	3	3	2	2	1	2	1	0	1
IPR008948 L-Aspartase-like	0	0	0	0	0	0	0	0	0	0	0	0	0	0	0	1	0
IPR008949 Terpenoid synthase	0	1	0	0	0	1	1	0	0	0	0	0	0	0	1	0	0
IPR008952 Tetraspanin, EC2 domain	0	0	0	0	0	0	0	0	1	0	0	0	0	0	0	0	0
IPR008962 PapD-like	1	0	0	0	0	0	0	0	1	0	0	0	0	0	0	1	0
IPR008963 Purple acid phosphatase-like, N-terminal	0	0	0	0	0	0	0	0	0	0	0	0	1	2	1	0	2
IPR008964 Invasin/intimin cell-adhesion	1	1	1	1	0	0	0	1	0	1	0	0	0	0	0	0	0
IPR008967 p53-like transcription factor, DNA-binding	0	1	0	0	0	0	0	0	0	0	0	0	0	1	0	0	0
IPR008971 HSP40/DnaJ peptide-binding	1	1	1	1	1	1	1	1	1	1	1	1	1	1	1	0	0
IPR008972 Cupredoxin	26	23	26	23	21	17	18	23	25	19	6	11	15	15	4	22	16
IPR008974 TRAF-like	0	0	0	0	0	0	0	0	0	0	0	0	0	0	0	1	0
IPR008979 Galactose-binding domain-like	26	28	26	21	14	16	14	30	24	20	11	11	19	24	6	12	8
IPR008984 SMAD/FHA domain	0	0	0	0	0	0	0	0	0	0	1	0	1	1	0	0	1
IPR008985 Concanavalin A-like lectin/glucanases superfamily	53	62	61	55	49	49	47	59	61	56	34	38	37	51	25	38	27
IPR008999 Actin cross-linking	0	0	0	0	0	0	0	0	0	0	0	0	0	1	0	0	0
IPR009003 Trypsin-like cysteine/serine peptidase domain	4	3	3	3	1	2	1	3	3	2	1	1	2	1	2	3	0
IPR009009 RlpA-like double-psi beta-barrel domain	7	7	7	7	7	7	6	4	6	7	5	6	7	12	2	5	4
IPR009011 Mannose-6-phosphate receptor binding domain	1	2	3	2	1	1	2	2	2	2	1	1	2	1	1	1	2
IPR009020 Proteinase inhibitor, propeptide	15	14	15	14	15	12	14	18	16	17	7	9	15	15	9	12	9
IPR009023 Hydroxymethylglutaryl-CoA reductase, class I/II, NAD/NADP-binding	0	0	0	0	0	0	1	0	0	0	0	0	0	0	0	0	0
IPR009029 Hydroxymethylglutaryl-CoA reductase, class I/II, substrate-binding	0	0	0	0	0	0	1	1	0	0	0	0	0	0	0	0	0
IPR009030 Insulin-like growth factor binding protein, N-terminal	1	1	0	1	0	1	0	1	1	0	0	0	1	3	0	0	0
IPR009036 Molybdenum cofactor biosynthesis, MoeB	1	1	1	1	1	1	1	1	1	1	0	0	0	1	1	1	0
IPR009038 GOLD	3	3	3	3	2	2	2	2	2	2	3	3	3	3	2	3	3
IPR009057 Homeodomain-like	0	0	0	0	0	1	0	0	0	0	0	0	1	0	1	0	0
IPR009060 UBA-like	0	2	0	1	0	0	0	0	0	0	0	0	2	1	0	0	1
IPR009069 Cysteine alpha-hairpin motif superfamily	0	0	0	0	0	0	0	0	0	0	0	0	0	1	0	0	0
IPR009071 High mobility group box domain	0	0	0	0	0	0	0	0	0	0	0	0	0	0	0	1	0
IPR009072 Histone-fold	0	0	0	0	1	1	1	0	0	0	0	0	0	0	0	0	0
IPR009075 Acyl-CoA dehydrogenase/oxidase C-terminal	0	0	0	0	0	0	0	0	0	1	0	0	0	0	0	0	0
IPR009078 Ferritin-like superfamily	3	3	3	1	2	2	2	3	3	2	2	1	2	2	1	1	1
IPR009081 Acyl carrier protein-like	2	2	2	0	1	1	3	1	1	1	1	0	1	1	0	2	0
IPR009091 Regulator of chromosome condensation 1/beta-lactamase-inhibitor protein II	0	0	0	0	0	0	0	0	0	0	0	0	0	1	0	1	2
IPR009100 Acyl-CoA dehydrogenase/oxidase, N-terminal and middle domain	0	0	0	0	0	0	0	0	1	1	0	0	0	0	0	0	0
IPR009117 Annexin, type fungal XIV	0	0	0	0	0	0	0	0	0	1	0	0	0	0	0	0	0
IPR009267 Protein of unknown function DUF925	0	0	0	0	0	0	0	0	0	0	1	0	0	1	0	0	0
IPR009291 Vacuolar protein sorting-associated protein 62	1	1	0	0	2	1	2	1	2	2	1	1	1	1	1	0	1
IPR009305 Protein of unknown function DUF962	0	0	0	0	0	0	0	1	0	0	0	0	0	0	0	0	0
IPR009311 Interferon-induced 6/27	1	1	1	0	0	0	0	0	0	0	0	0	0	0	3	0	0
IPR009327 Protein of unknown function DUF985	0	0	0	0	0	0	0	1	1	1	0	0	1	1	2	0	0
IPR009348 Nitrogen permease regulator 2	0	0	0	0	0	0	0	0	0	0	0	0	0	0	0	1	0
IPR009401 Mediator complex, subunit Med13	0	1	0	0	0	0	0	0	0	0	0	0	0	0	0	0	0
IPR009413 Aegerolysin	0	0	0	0	0	0	0	0	0	0	0	0	1	0	0	0	1
IPR009448 UDP-glucose:Glycoprotein Glucosyltransferase	1	1	1	1	0	1	0	1	0	1	0	0	1	1	0	0	0
IPR009450 Phosphatidylinositol N-acetylglucosaminyltransferase subunit C	0	0	0	0	0	0	0	0	0	0	1	0	0	0	0	0	0
IPR009453 IMP-specific 5-nucleotidase	0	0	0	1	0	0	0	0	0	0	0	0	0	0	0	0	0
IPR009567 Protein of unknown function DUF1183, TMEM66	1	1	1	1	1	1	1	1	1	1	1	1	1	1	1	1	1
IPR009571 Actin cortical patch SUR7/pH-response regulator PalI	1	1	1	0	1	1	2	1	1	1	2	1	1	3	0	4	1
IPR009580 GPI biosynthesis protein Pig-F	0	0	0	0	0	0	0	0	0	0	1	0	1	0	0	0	0
IPR009582 Signal peptidase complex subunit 2	1	1	1	1	1	0	0	1	1	0	0	0	0	0	0	0	0
IPR009600 GPI transamidase subunit PIG-U	0	0	0	0	0	0	0	0	1	0	0	0	0	0	0	0	0
IPR009617 Adipose-regulatory protein, Seipin	0	0	1	1	0	0	0	0	0	1	0	0	0	0	0	0	0
IPR009637 Transmembrane receptor, eukaryota	0	0	0	0	0	0	0	0	0	0	0	0	1	0	0	0	0
IPR009644 Fukutin-related	2	2	2	2	2	2	2	2	2	2	2	0	1	1	0	0	1
IPR009653 Protein of unknown function DUF1242	0	0	0	0	0	0	1	0	0	0	0	0	0	0	0	0	0
IPR009732 Protein of unknown function DUF1304	0	0	0	1	0	0	0	0	0	0	0	0	1	1	0	0	0
IPR009784 Protein of unknown function DUF1349	0	0	0	0	1	0	0	0	0	0	0	0	0	0	0	0	0
IPR009799 EthD domain	2	3	2	1	0	0	1	1	1	1	2	1	1	1	0	0	0
IPR009880 Glyoxal oxidase, N-terminal	1	1	1	1	1	2	1	2	1	2	1	1	1	1	0	1	1
IPR009914 Dolichol phosphate-mannose biosynthesis regulatory	0	0	0	0	0	0	0	0	0	0	0	0	0	0	1	0	0
IPR009939 Fungal chitosanase	1	2	2	1	0	1	1	1	1	1	1	0	1	2	1	0	0
IPR009959 Polyketide cyclase SnoaL-like domain	1	0	0	0	0	0	1	1	1	0	1	1	0	0	0	0	0
IPR009992 15-O-acetyltransferase Tri3	0	0	0	1	0	0	0	0	0	0	0	0	0	0	0	0	0
IPR010031 Sugar 1,4-lactone oxidase	0	0	0	1	0	0	0	0	0	0	0	0	0	0	0	0	0
IPR010071 Amino acid adenylation domain	0	0	0	0	0	0	1	0	0	0	0	0	0	0	0	0	0
IPR010081 Diaminopropionate ammonia-lyase	0	0	0	0	0	0	0	1	0	0	0	0	0	0	0	0	0
IPR010097 Malate dehydrogenase, type 1	0	0	0	0	0	1	1	1	1	0	0	0	1	0	0	1	2
IPR010126 Esterase, PHB depolymerase	5	5	5	5	6	6	4	3	4	4	1	4	2	2	0	3	4
IPR010255 Haem peroxidase	9	10	9	9	9	10	9	10	10	10	6	6	4	5	1	4	1
IPR010259 Proteinase inhibitor I9	9	8	10	8	4	4	7	7	8	7	7	5	8	10	3	6	5
IPR010280 (Uracil-5)-methyltransferase	0	0	0	0	0	0	0	0	0	0	0	0	0	0	1	0	0
IPR010285 DNA helicase Pif1	0	0	0	0	0	0	0	0	0	0	0	0	0	4	0	0	0
IPR010300 Cysteine dioxygenase type I	0	0	0	1	0	1	0	0	1	0	0	0	0	0	1	0	0
IPR010308 TRP-like family	0	0	0	0	0	0	1	0	0	0	0	1	0	0	1	0	0
IPR010318 Protein of unknown function DUF917	0	0	0	0	1	0	0	0	0	0	0	0	0	0	0	0	0
IPR010347 Tyrosyl-DNA phosphodiesterase	0	0	0	0	0	0	0	0	0	1	0	0	0	0	0	0	0
IPR010401 Glycogen debranching enzyme, AGL type	1	1	1	1	0	0	0	1	1	0	0	0	0	0	0	0	0
IPR010435 Peptidase S8A, DUF1034 C-terminal	16	14	16	11	2	5	11	16	14	13	2	3	2	2	14	8	1
IPR010451 Acetoacetate decarboxylase	0	0	0	0	0	0	0	1	0	0	0	1	0	0	0	0	0
IPR010481 CDC24 calponin	0	0	0	0	0	0	0	0	0	0	0	0	1	0	0	0	0
IPR010496 Protein of unknown function DUF1080	0	0	1	1	0	0	0	0	0	0	0	0	0	0	1	0	0
IPR010497 Epoxide hydrolase, N-terminal	1	2	1	1	0	1	1	0	0	0	0	0	1	2	0	0	0
IPR010502 Carbohydrate-binding domain, family 9	0	0	0	0	0	0	0	0	0	0	0	0	0	0	0	1	0
IPR010513 KEN domain	0	0	0	0	0	1	0	1	1	0	1	1	0	1	1	0	0
IPR010516 Sin3 associated polypeptide p18	0	0	0	0	0	0	0	0	0	0	0	0	0	0	1	0	0
IPR010520 Protein of unknown function DUF1100, hydrolase-like	0	0	0	0	0	0	0	0	0	0	0	0	0	1	0	0	0
IPR010567 Clostridium P47 protein	0	0	0	0	0	0	0	0	0	0	0	0	0	1	0	0	0
IPR010569 Myotubularin-like phosphatase domain	0	0	0	0	0	0	0	1	1	0	0	0	0	0	0	0	0
IPR010573 Fungal trichothecene efflux pump	0	0	0	0	0	0	0	0	1	0	0	0	0	0	0	0	0
IPR010582 Catalase immune-responsive domain	1	1	1	1	1	1	0	1	1	1	1	1	1	0	1	1	1
IPR010621 Domain of unknown function DUF1214	0	0	0	0	0	0	0	1	0	1	0	0	1	0	0	0	0
IPR010636 Cerato-ulmin hydrophobin family	3	3	3	3	3	2	2	2	2	2	2	4	1	3	4	3	1
IPR010679 Domain of unknown function DUF1254	0	0	0	0	0	0	0	1	1	0	0	0	1	0	0	0	0
IPR010720 Alpha-L-arabinofuranosidase, C-terminal	2	3	3	1	1	1	1	3	1	1	1	1	1	1	0	2	1
IPR010721 Protein of unknown function DUF1295	1	1	0	1	0	0	1	1	0	0	0	0	0	0	0	0	0
IPR010730 Heterokaryon incompatibility	1	3	4	5	1	3	0	4	1	2	0	0	1	1	0	0	2
IPR010737 Protein of unknown function, DUF1537	0	0	0	0	0	0	0	0	0	0	1	0	0	0	0	0	0
IPR010775 Protein of unknown function DUF1365	1	1	1	1	1	1	1	1	0	0	0	0	0	0	0	0	0
IPR010791 Hydroxyneurosporene synthase	4	5	2	3	0	0	1	4	3	2	0	0	0	1	0	0	0
IPR010795 Prenylcysteine lyase	1	1	1	1	1	1	1	0	0	1	1	1	0	1	0	1	0
IPR010816 Heterokaryon incompatibility Het-C	2	2	1	2	2	2	2	1	2	2	0	2	2	2	2	2	2
IPR010828 Alcohol acetyltransferase	0	0	0	0	0	1	1	0	0	0	1	1	0	0	0	0	0
IPR010829 Cerato-platanin	2	2	2	2	1	3	2	0	1	1	2	2	4	5	3	1	3
IPR010839 Protein of unknown function DUF1446	0	0	0	0	0	0	0	0	0	0	1	0	0	0	0	0	0
IPR010856 Protein of unknown function DUF1479	0	0	0	0	0	0	0	0	0	0	0	0	0	0	0	0	2
IPR010895 CHRD	1	1	1	1	0	1	0	0	1	0	1	1	1	1	0	2	0
IPR010905 Glycosyl hydrolase, family 88	4	3	5	4	3	4	4	5	4	6	3	4	2	2	1	1	1
IPR010908 Longin domain	0	0	0	0	0	0	0	1	0	0	0	0	0	0	0	0	0
IPR010916 TonB box, conserved site	0	0	0	0	0	0	0	0	0	0	1	1	0	0	0	0	1
IPR010920 Like-Sm (LSM) domain	1	0	0	0	0	0	0	1	0	0	0	0	0	0	0	0	0
IPR010929 CDR ABC transporter	0	0	0	0	0	0	1	0	0	1	0	0	0	0	0	0	0
IPR010960 Flavocytochrome c	2	2	2	2	1	2	1	1	1	1	0	0	1	0	0	1	1
IPR010987 Glutathione S-transferase, C-terminal-like	0	0	0	0	0	0	0	0	0	1	0	1	0	0	1	1	0
IPR011008 Dimeric alpha-beta barrel	2	3	3	2	1	1	2	2	1	2	2	1	1	1	0	0	1
IPR011009 Protein kinase-like domain	2	2	1	2	1	1	4	1	1	0	2	6	2	6	1	3	0
IPR011010 DNA breaking-rejoining enzyme, catalytic core	0	0	0	0	0	0	0	0	0	0	0	0	0	0	1	0	0
IPR011012 Longin-like domain	1	1	0	0	0	0	1	2	1	0	0	0	1	1	0	1	1
IPR011013 Galactose mutarotase-like domain	9	11	12	10	6	6	11	9	11	10	5	9	7	7	3	5	6
IPR011016 Zinc finger, RING-CH-type	1	1	1	1	0	1	0	0	0	0	0	0	0	0	0	0	0
IPR011021 Arrestin-like, N-terminal	0	0	0	0	1	0	0	0	0	0	0	0	0	0	0	0	0
IPR011024 Gamma-crystallin-related	1	2	2	1	2	1	2	0	0	0	1	0	1	0	0	2	0
IPR011032 GroES (chaperonin 10)-like	2	3	5	3	1	2	4	5	6	4	2	3	1	8	0	1	2
IPR011034 Formyl transferase, C-terminal-like	0	0	0	0	1	0	1	1	0	0	1	1	0	0	0	0	0
IPR011037 Pyruvate kinase-like, insert domain	1	1	2	2	0	0	0	1	1	2	0	1	2	1	0	0	1
IPR011038 Calycin-like	1	1	1	1	1	1	0	1	1	1	1	1	0	0	0	1	0
IPR011040 Sialidases	8	7	9	5	3	3	1	8	8	6	3	3	3	9	2	1	2
IPR011041 Soluble quinoprotein glucose/sorbosone dehydrogenase	4	3	3	3	2	3	4	2	2	3	1	3	2	3	0	4	3
IPR011042 Six-bladed beta-propeller, TolB-like	19	20	20	16	8	9	14	17	17	14	7	8	10	16	5	9	8
IPR011043 Galactose oxidase/kelch, beta-propeller	8	6	7	7	9	6	4	12	6	10	4	5	8	10	3	14	3
IPR011044 Quinoprotein amine dehydrogenase, beta chain-like	2	1	2	1	0	0	1	3	1	1	0	1	0	1	0	0	0
IPR011045 Nitrous oxide reductase, N-terminal	0	0	2	2	0	0	0	0	1	1	2	1	1	0	0	1	1
IPR011047 Quinonprotein alcohol dehydrogenase-like superfamily	4	4	3	4	4	4	5	5	5	4	5	5	3	3	5	2	3
IPR011048 Cytochrome cd1-nitrite reductase-like, haem d1 domain	4	4	2	2	4	3	3	4	3	2	0	3	2	2	1	2	0
IPR011050 Pectin lyase fold/virulence factor	55	56	53	56	27	33	51	60	60	58	53	52	29	35	7	12	11
IPR011051 RmlC-like cupin domain	11	11	12	13	5	9	9	12	12	7	5	5	7	7	7	4	2
IPR011053 Single hybrid motif	0	0	1	0	0	0	0	0	0	0	0	0	0	1	0	0	0
IPR011054 Rudiment single hybrid motif	0	0	1	0	0	0	0	0	0	0	0	0	0	1	0	0	0
IPR011057 Mss4-like	2	1	0	0	1	1	3	2	1	3	1	1	0	1	0	1	0
IPR011058 Cyanovirin-N	4	6	7	6	6	9	6	12	13	7	2	2	2	2	0	10	6
IPR011059 Metal-dependent hydrolase, composite domain	2	3	2	2	2	2	3	6	8	3	2	4	4	4	3	1	1
IPR011074 CRAL/TRIO, N-terminal domain	0	0	0	1	0	0	0	0	0	0	0	0	0	0	0	0	0
IPR011083 Phage tail collar domain	0	0	1	0	0	0	0	0	0	0	0	0	0	0	0	0	0
IPR011089 Domain of unknown function DUF1524	1	1	1	1	1	1	1	1	1	1	2	2	1	0	1	1	1
IPR011096 FTP domain	1	1	1	1	1	1	0	2	2	1	2	2	1	1	0	1	0
IPR011099 Glycosyl hydrolase family 67, C-terminal	1	1	1	1	1	1	1	1	1	1	1	1	1	2	0	1	1
IPR011100 Glycosyl hydrolase family 67 middle	1	1	1	1	1	1	1	1	1	1	1	1	1	2	0	1	1
IPR011107 Protein phosphatase inhibitor	0	0	0	0	0	0	0	0	0	0	1	0	0	0	0	0	0
IPR011118 Tannase/feruloyl esterase	17	17	14	16	6	7	13	14	17	9	6	6	6	6	0	8	1
IPR011128 Glycerol-3-phosphate dehydrogenase, NAD-dependent, N-terminal	0	0	0	0	0	0	0	1	0	0	0	0	0	0	0	0	0
IPR011150 Cutinase, monofunctional	9	9	9	10	6	5	5	5	8	8	7	6	7	5	1	5	0
IPR011160 Sphingomyelin phosphodiesterase	0	0	0	0	1	0	0	1	1	0	0	0	1	0	2	1	1
IPR011234 Fumarylacetoacetase, C-terminal-related	3	2	2	2	1	0	2	2	1	0	1	2	2	1	1	1	1
IPR011250 Outer membrane protein/outer membrane enzyme PagP , beta-barrel	0	1	0	0	2	2	3	2	2	1	0	0	2	3	0	3	0
IPR011251 Luciferase-like domain	0	0	0	0	0	0	0	1	1	0	0	0	1	0	0	0	0
IPR011304 L-lactate dehydrogenase	0	0	0	0	0	0	0	0	0	0	0	1	0	0	0	0	0
IPR011329 Killer toxin Kp4/SMK	0	0	0	0	1	0	2	0	0	0	0	0	4	1	0	0	0
IPR011330 Glycoside hydrolase/deacetylase, beta/alpha-barrel	8	9	8	9	10	11	9	11	9	11	5	6	6	5	2	8	4
IPR011332 Zinc-binding ribosomal protein	0	0	0	0	0	0	0	0	0	0	0	0	1	0	0	0	0
IPR011333 BTB/POZ fold	1	2	2	2	1	0	1	0	0	1	0	0	0	0	0	0	0
IPR011395 Glycoside hydrolase, family 67, alpha glucuronidase	1	1	1	1	1	1	1	1	1	1	1	1	1	1	0	1	1
IPR011483 Protein of unknown function DUF1593	3	4	4	0	0	0	1	4	4	0	0	0	2	2	0	0	0
IPR011511 Variant SH3 domain	0	0	0	0	0	0	0	0	0	0	1	2	1	0	0	0	0
IPR011527 ABC transporter type 1, transmembrane domain	0	0	0	0	0	1	1	0	0	0	0	0	0	3	0	2	0
IPR011564 Telomeric single stranded DNA binding POT1/Cdc13	0	0	0	0	0	0	1	0	0	0	0	0	0	0	0	0	0
IPR011576 Pyridoxamine 5'-phosphate oxidase-like, FMN-binding domain	0	0	0	0	0	0	0	0	0	0	0	0	0	1	0	0	0
IPR011583 Chitinase II	11	11	12	14	11	14	11	15	16	12	4	5	8	17	5	8	4
IPR011598 Myc-type, basic helix-loop-helix (bHLH) domain	0	0	0	0	0	0	0	0	0	0	0	1	0	0	0	0	0
IPR011600 Peptidase C14, caspase domain	0	0	0	0	0	0	0	0	1	0	0	1	0	0	0	0	0
IPR011607 Methylglyoxal synthase-like domain	1	1	1	0	0	0	0	0	0	0	0	0	0	0	0	0	0
IPR011611 Carbohydrate kinase PfkB	0	0	0	0	0	0	0	0	2	0	1	0	0	0	0	1	2
IPR011613 Glycoside hydrolase family 15	2	2	2	2	2	2	2	2	2	2	3	3	2	2	1	1	1
IPR011614 Catalase core domain	1	1	1	1	1	1	0	1	1	1	1	1	1	0	1	1	1
IPR011629 Cobalamin (vitamin B12) biosynthesis CobW-like, C-terminal	0	0	0	0	0	0	0	0	0	0	1	1	0	0	0	0	0
IPR011646 KAP P-loop	0	0	0	0	0	0	0	0	0	0	0	0	0	1	0	0	0
IPR011650 Peptidase M20, dimerisation domain	3	3	2	3	3	2	4	4	2	5	2	2	3	2	1	1	1
IPR011658 PA14	2	3	4	2	0	0	0	1	0	1	0	0	2	3	1	0	0
IPR011659 WD40-like Beta Propeller	1	1	1	1	0	0	0	1	1	1	0	0	0	0	0	1	0
IPR011678 Domain of unknown function DUF1620	0	1	0	1	1	1	1	1	1	1	1	1	1	1	1	1	1
IPR011679 Endoplasmic reticulum, protein ERp29, C-terminal	1	1	1	1	1	1	1	1	1	1	1	1	1	1	1	1	1
IPR011683 Glycosyl hydrolase family 53	3	3	3	3	2	2	1	1	2	2	1	1	1	2	0	2	1
IPR011701 Major facilitator superfamily	0	0	0	1	0	1	2	1	0	1	0	0	0	1	1	2	0
IPR011706 Multicopper oxidase, type 2	19	17	19	16	16	11	8	18	17	13	4	5	9	7	3	15	11
IPR011707 Multicopper oxidase, type 3	19	17	19	16	15	12	13	18	17	13	4	5	10	7	3	15	11
IPR011761 ATP-grasp fold	0	0	2	0	0	0	1	0	0	1	1	0	1	1	0	0	0
IPR011764 Biotin carboxylation domain	0	0	1	0	0	0	0	0	0	0	0	0	0	1	0	0	0
IPR011766 Thiamine pyrophosphate enzyme, C-terminal TPP-binding	0	0	0	0	0	0	1	0	0	0	0	0	1	0	0	0	0
IPR011899 Glutaredoxin, eukaryotic/virial	1	1	1	1	1	1	1	1	0	1	0	0	0	1	1	1	1
IPR011989 Armadillo-like helical	2	0	1	2	1	1	1	1	0	1	1	2	0	0	0	0	1
IPR011990 Tetratricopeptide-like helical	2	2	3	3	2	4	2	2	3	4	2	1	2	2	1	3	3
IPR011991 Winged helix-turn-helix DNA-binding domain	0	0	0	0	0	0	0	0	0	1	0	0	0	0	0	1	0
IPR011992 EF-hand domain pair	2	2	2	2	0	1	1	0	1	1	1	2	2	2	1	3	0
IPR011993 Pleckstrin homology-like domain	0	0	0	0	0	0	0	0	0	0	0	0	0	0	0	1	0
IPR012000 Thiamine pyrophosphate enzyme, central domain	0	0	0	0	0	0	1	0	0	0	0	0	1	0	0	0	0
IPR012001 Thiamine pyrophosphate enzyme, N-terminal TPP-binding domain	0	0	0	0	0	0	1	0	0	0	0	0	1	0	0	0	0
IPR012080 Aspartate-semialdehyde dehydrogenase	0	0	0	1	1	1	0	0	1	1	1	1	0	1	1	0	0
IPR012083 Arylsulfatase	2	1	1	1	2	2	1	2	3	3	1	1	2	0	0	0	1
IPR012093 Pirin	2	2	2	2	0	2	1	2	1	0	0	0	1	0	1	2	1
IPR012110 Thiamine pyrophosphate (TPP)-dependent enzyme	0	0	0	0	0	0	1	0	0	0	0	0	0	0	0	0	0
IPR012132 Glucose-methanol-choline oxidoreductase	26	27	24	20	17	18	12	28	30	22	13	13	11	13	2	11	2
IPR012133 Alpha-hydroxy acid dehydrogenase, FMN-dependent	1	1	1	3	0	0	0	2	3	2	4	4	1	5	0	1	0
IPR012134 Glutamate-5-semialdehyde dehydrogenase	0	0	0	0	0	0	0	0	0	0	1	1	0	0	0	0	0
IPR012135 Dihydroorotate dehydrogenase, class 1/ 2	0	0	0	0	0	0	0	0	0	0	0	0	1	1	0	0	0
IPR012143 Dimethylaniline monooxygenase, N-oxide-forming	1	1	1	1	0	0	0	1	3	0	0	1	1	1	0	0	0
IPR012164 DNA-directed RNA polymerase, subunit C11/M/9	0	0	0	0	0	0	0	0	0	0	0	0	0	0	0	0	1
IPR012171 Fatty acid/sphingolipid desaturase	0	0	0	0	0	0	0	1	1	0	0	0	0	0	0	0	0
IPR012280 Semialdehyde dehydrogenase, dimerisation domain	0	0	0	1	1	1	0	0	1	1	1	1	0	1	1	0	0
IPR012284 Fibritin/6-phosphogluconate dehydrogenase, C-terminal extension	0	0	0	0	0	0	0	0	1	0	1	0	0	0	0	0	0
IPR012301 Malic enzyme, N-terminal	0	0	0	0	0	0	0	1	0	0	1	0	0	0	0	1	0
IPR012302 Malic enzyme, NAD-binding	0	0	0	0	0	0	0	1	0	0	1	0	0	0	0	1	0
IPR012312 Haemerythrin/HHE cation-binding motif	1	1	0	1	1	1	1	1	0	1	1	1	1	1	0	0	1
IPR012332 P22 tailspike C-terminal domain-like	0	0	0	0	1	0	0	0	0	0	0	0	0	0	0	0	0
IPR012334 Pectin lyase fold	53	54	52	55	26	32	49	59	58	57	51	50	27	35	7	11	11
IPR012336 Thioredoxin-like fold	6	5	5	6	7	7	6	5	3	7	5	7	3	5	6	9	5
IPR012337 Ribonuclease H-like domain	0	0	1	0	1	1	0	0	0	0	1	1	0	3	2	1	1
IPR012338 Beta-lactamase/transpeptidase-like	5	5	4	4	2	4	2	7	5	4	1	2	6	9	0	5	1
IPR012340 Nucleic acid-binding, OB-fold	0	1	1	0	1	0	2	0	1	0	2	1	0	0	2	0	0
IPR012341 Six-hairpin glycosidase	25	21	23	21	19	20	18	22	24	23	14	17	14	17	12	15	13
IPR012347 Ferritin-related	2	2	2	1	1	1	2	1	2	2	2	1	1	1	1	1	1
IPR012349 FMN-binding split barrel	1	1	1	0	1	1	0	1	1	2	1	1	0	2	0	1	1
IPR012358 Endopolyphosphatase, Ppn1p-related	1	1	1	1	0	0	0	0	0	0	0	0	0	0	0	1	0
IPR012419 Cas1p 10 TM acyl transferase domain	0	0	0	0	0	0	0	0	0	0	1	0	0	0	0	0	0
IPR012466 Adaptin ear-binding coat-associated protein 1 NECAP-1	0	0	0	0	0	0	0	0	0	0	0	0	0	0	0	1	0
IPR012472 Domain of unknown function DUF1691	0	0	0	0	0	0	0	1	0	0	0	0	0	0	0	0	0
IPR012475 Fungal fucose-specific lectin	0	0	0	0	0	0	0	0	0	0	0	0	0	0	0	1	0
IPR012535 Cell division protein Cdc14	1	1	0	0	0	1	0	0	0	0	0	1	0	0	0	0	1
IPR012571 Mitochondrial distribution and morphology protein family 31/32, fungi	0	0	0	0	1	0	0	1	0	0	0	1	0	0	1	0	0
IPR012578 Nuclear pore complex component	0	0	0	1	0	0	0	0	0	0	0	0	0	0	0	0	0
IPR012674 Calycin	1	1	1	1	1	1	0	1	1	1	1	1	0	0	0	1	0
IPR012675 Beta-grasp domain	1	0	0	0	0	1	1	1	0	0	0	0	0	0	0	1	0
IPR012677 Nucleotide-binding, alpha-beta plait	1	3	1	1	1	1	1	3	1	0	2	1	1	1	2	0	1
IPR012734 Dihydroxyacetone kinase	0	1	0	1	0	0	0	1	1	0	0	0	0	0	0	0	0
IPR012744 Nitrite reductase [NAD(P)H] large subunit, NirB	0	0	0	0	0	0	0	0	0	0	0	0	1	0	0	0	0
IPR012748 Nitrite reductase [NAD(P)H] large subunit, NirD	0	0	0	0	0	0	0	0	0	0	0	0	1	1	0	0	0
IPR012776 Trimethyllysine dioxygenase	0	0	0	0	0	0	0	0	0	0	0	0	0	0	0	1	0
IPR012878 Protein of unknown function DUF1680	1	1	1	1	1	1	0	1	1	1	1	1	1	1	1	2	0
IPR012901 N2227-like	1	1	1	1	0	0	1	0	1	1	0	1	1	0	0	1	0
IPR012908 GPI inositol-deacylase PGAP1-like	0	0	0	1	0	0	0	0	0	0	0	0	0	1	0	0	0
IPR012919 Sad1/UNC-like, C-terminal	1	1	1	1	1	1	0	1	1	0	1	0	0	1	1	1	1
IPR012936 Endoplasmic reticulum vesicle transporter, C-terminal	0	0	0	0	0	0	0	0	0	0	0	0	0	0	1	0	0
IPR012938 Glucose/Sorbosone dehydrogenase	2	2	0	0	0	0	0	1	1	1	1	1	0	1	0	2	0
IPR012939 Glycosyl hydrolase family 92	5	4	5	5	4	5	4	6	5	4	2	1	0	0	3	4	2
IPR012941 Phenol hydroxylase, C-terminal dimerisation	1	1	0	0	0	0	0	0	1	0	1	1	1	0	1	1	0
IPR012946 X8	1	1	1	1	2	2	1	1	1	1	1	1	1	0	2	2	1
IPR012951 Berberine/berberine-like	28	29	31	24	17	18	10	31	26	16	7	9	11	12	0	12	9
IPR012960 Dyskerin-like	0	0	0	0	0	0	0	0	0	1	0	0	0	0	0	0	0
IPR012984 PROCT domain	0	0	0	0	0	0	0	0	0	0	1	0	0	0	0	0	0
IPR012990 Sec23/Sec24 beta-sandwich	0	0	0	0	0	0	0	0	0	0	0	1	0	1	0	0	0
IPR013022 Xylose isomerase-like, TIM barrel domain	0	0	0	1	0	0	0	0	0	0	0	0	0	0	0	0	0
IPR013026 Tetratricopeptide repeat-containing domain	1	1	2	2	1	1	1	1	2	3	1	0	2	1	0	2	2
IPR013027 FAD-dependent pyridine nucleotide-disulphide oxidoreductase	4	2	2	3	3	7	5	3	4	2	3	3	6	5	2	2	0
IPR013032 EGF-like, conserved site	4	4	4	4	1	1	2	2	2	2	3	1	1	2	0	2	0
IPR013069 BTB/POZ	1	1	1	1	0	0	0	0	0	1	0	0	0	0	0	0	0
IPR013078 Histidine phosphatase superfamily, clade-1	3	1	2	2	2	1	1	2	0	1	2	1	0	1	1	1	0
IPR013083 Zinc finger, RING/FYVE/PHD-type	2	4	3	3	3	3	3	3	4	4	2	0	3	2	4	2	3
IPR013085 Zinc finger, U1-C type	0	0	0	0	0	0	0	0	0	0	0	0	0	0	1	0	0
IPR013087 Zinc finger C2H2-type/integrase DNA-binding domain	0	0	0	1	0	0	0	0	0	1	0	0	1	1	0	0	1
IPR013094 Alpha/beta hydrolase fold-3	7	4	5	4	0	5	3	2	1	2	0	2	1	5	3	0	0
IPR013096 Cupin 2, conserved barrel	2	1	2	2	2	3	1	1	2	2	0	0	0	0	0	1	0
IPR013097 Stress responsive alpha-beta barrel	0	0	0	0	0	0	0	0	0	0	0	0	0	0	0	0	1
IPR013108 Amidohydrolase 3	2	2	1	1	1	1	1	2	1	1	0	1	2	3	1	0	0
IPR013112 FAD-binding 8	0	0	0	1	0	0	0	0	0	0	0	0	0	1	0	0	0
IPR013120 Male sterility, NAD-binding	0	0	0	0	1	0	0	0	0	0	1	0	1	1	0	2	0
IPR013121 Ferric reductase, NAD binding	0	0	0	1	0	0	0	0	0	0	0	0	0	1	0	0	0
IPR013126 Heat shock protein 70 family	1	1	1	1	0	2	1	2	2	1	0	2	2	2	0	2	2
IPR013130 Ferric reductase transmembrane component-like domain	0	0	0	1	0	0	0	0	0	0	0	0	0	0	0	0	0
IPR013143 PCI/PINT associated module	0	0	0	0	0	0	0	0	0	1	0	1	1	0	0	0	0
IPR013148 Glycosyl hydrolase family 32, N-terminal	3	4	3	2	2	3	0	1	1	3	2	2	4	11	5	2	3
IPR013149 Alcohol dehydrogenase, C-terminal	1	2	5	2	1	1	4	3	5	3	2	2	1	7	0	1	2
IPR013154 Alcohol dehydrogenase GroES-like	1	2	4	2	1	1	3	2	4	3	2	2	0	7	0	1	2
IPR013174 Dolichol-phosphate mannosyltransferase subunit 3	1	1	1	1	1	1	1	0	0	0	0	0	0	0	1	1	0
IPR013176 Protein of unknown function DUF1712, fungi	0	0	0	0	0	1	0	0	0	0	0	0	0	1	0	0	0
IPR013189 Glycosyl hydrolase family 32, C-terminal	3	3	3	2	2	3	0	0	1	3	2	2	3	10	5	2	2
IPR013194 Histone deacetylase interacting	1	0	0	0	0	0	0	0	1	0	0	0	0	0	0	0	0
IPR013197 RNA polymerase III subunit RPC82-related, helix-turn-helix	0	0	0	0	0	0	1	0	0	0	0	0	0	0	0	0	0
IPR013210 Leucine-rich repeat-containing N-terminal, type 2	1	0	0	0	0	0	0	0	0	1	0	0	0	0	0	0	0
IPR013216 Methyltransferase type 11	0	0	1	1	0	0	0	0	0	0	0	1	0	0	0	0	0
IPR013217 Methyltransferase type 12	1	0	1	0	0	0	0	1	0	0	0	0	1	0	0	1	0
IPR013221 Mur ligase, central	0	0	0	0	0	0	0	0	0	0	0	0	0	0	0	1	0
IPR013226 Pal1 cell morphology	0	1	0	1	0	0	0	0	0	0	0	0	0	0	0	0	0
IPR013244 Secretory pathway Sec39	1	1	1	1	1	1	1	1	1	1	1	1	0	0	1	0	1
IPR013315 Spectrin alpha chain, SH3 domain	1	0	1	0	0	0	0	0	0	1	0	1	0	0	0	0	0
IPR013319 Glycoside hydrolase, family 11/12	9	9	10	9	11	11	10	11	11	7	8	10	6	7	3	8	3
IPR013320 Concanavalin A-like lectin/glucanase, subgroup	37	45	44	39	28	31	26	40	49	34	18	20	26	31	14	23	18
IPR013328 Dehydrogenase, multihelical	5	5	4	4	2	1	2	6	4	2	1	2	3	3	1	3	2
IPR013332 Ketopantoate reductase ApbA/PanE, N-terminal	2	2	2	0	1	1	1	0	1	1	0	3	1	1	0	1	1
IPR013520 Exonuclease, RNase T/DNA polymerase III	0	0	0	0	0	0	0	0	0	0	0	0	0	1	1	0	0
IPR013525 ABC-2 type transporter	1	1	1	1	0	0	0	0	0	0	1	0	0	0	0	0	0
IPR013530 Protein-arginine deiminase, C-terminal	0	0	1	0	0	0	0	2	2	1	1	1	1	5	0	0	0
IPR013534 Starch synthase, catalytic domain	0	0	0	0	0	0	2	0	0	0	0	0	0	0	0	0	0
IPR013535 PUL	0	0	0	0	0	0	0	0	0	0	0	0	0	0	0	1	0
IPR013595 Peptidase S33 tripeptidyl aminopeptidase-like, C-terminal	5	5	5	5	6	6	3	6	5	10	3	2	4	8	4	3	0
IPR013598 Exportin-1/Importin-beta-like	0	0	0	0	0	0	0	0	0	0	1	1	0	0	0	0	0
IPR013632 DNA recombination and repair protein Rad51, C-terminal	0	0	0	0	0	0	0	0	0	0	0	0	1	1	0	0	0
IPR013636 Domain of unknown function DUF1741	1	0	0	0	0	0	0	0	0	0	0	0	0	0	0	0	0
IPR013651 ATP-grasp fold, RimK-type	0	0	0	0	0	0	0	0	0	0	0	1	0	0	0	0	0
IPR013655 PAS fold-3	0	0	0	0	0	1	1	0	0	0	0	0	0	0	0	1	0
IPR013657 UAA transporter	0	0	0	0	0	0	0	0	0	0	1	0	0	0	0	0	0
IPR013658 SMP-30/Gluconolactonase/LRE-like region	5	6	6	3	1	2	4	6	5	3	1	1	4	4	1	0	1
IPR013684 Mitochondrial Rho-like	0	0	0	0	0	1	0	0	0	0	0	0	0	0	0	0	0
IPR013694 VIT domain	0	0	0	0	0	0	1	0	0	0	0	0	0	0	0	0	0
IPR013720 LisH dimerisation motif, subgroup	0	0	1	0	0	0	0	0	0	0	0	0	0	0	0	0	0
IPR013726 Protein of unknown function DUF1748, fungi	0	0	0	0	0	0	0	0	1	0	0	0	0	0	0	0	1
IPR013733 Protein-arginine deiminase (PAD), central domain	0	0	1	0	0	0	0	2	1	1	1	1	1	5	0	0	0
IPR013736 Peptidase S15/CocE/NonD, C-terminal	0	2	0	0	0	0	0	2	2	1	0	0	0	0	0	0	0
IPR013737 Bacterial alpha-L-rhamnosidase N-terminal	0	0	0	0	0	0	0	2	0	0	1	0	0	0	0	0	0
IPR013745 HbrB-like	0	0	0	0	0	0	0	0	0	0	0	0	0	0	0	0	1
IPR013750 GHMP kinase, C-terminal domain	0	0	0	0	0	0	0	0	0	0	0	0	0	0	1	0	0
IPR013752 Ketopantoate reductase ApbA/PanE, C-terminal	2	2	2	0	1	1	1	0	0	1	0	2	1	1	0	1	1
IPR013762 Integrase-like, catalytic core	0	0	0	0	0	0	0	0	0	0	0	0	0	0	1	0	0
IPR013763 Cyclin-like	0	0	0	0	0	0	0	0	1	0	0	0	0	0	1	0	0
IPR013766 Thioredoxin domain	3	3	3	4	4	3	5	3	2	5	3	3	2	4	3	5	3
IPR013777 Alpha-amylase, fungi	3	3	3	3	3	3	3	2	3	3	0	0	1	0	0	1	2
IPR013780 Glycosyl hydrolase, family 13, all-beta	10	10	10	8	10	11	4	9	9	10	4	7	4	8	2	6	4
IPR013781 Glycoside hydrolase, catalytic domain	76	78	76	72	67	74	58	79	78	70	38	43	42	68	25	54	36
IPR013783 Immunoglobulin-like fold	8	8	9	8	6	8	5	8	7	7	7	7	6	6	4	7	4
IPR013784 Carbohydrate-binding-like fold	9	9	9	8	6	7	8	6	9	10	7	7	5	6	1	4	3
IPR013785 Aldolase-type TIM barrel	8	6	8	8	6	4	3	11	12	7	8	11	5	11	2	5	0
IPR013786 Acyl-CoA dehydrogenase/oxidase, N-terminal	0	0	0	0	0	0	0	0	1	1	0	0	0	0	0	0	0
IPR013792 RNA 3'-terminal phosphate cyclase/enolpyruvate transferase, alpha/beta	1	0	1	1	1	1	1	1	0	1	1	1	0	0	1	0	0
IPR013812 Glycoside hydrolase, family 2/20, immunoglobulin-like beta-sandwich domain	2	2	2	3	1	1	2	4	3	3	0	1	2	1	1	4	2
IPR013813 Endoribonuclease L-PSP/chorismate mutase-like	0	0	0	0	0	0	1	0	0	1	1	2	0	0	0	2	0
IPR013815 ATP-grasp fold, subdomain 1	0	0	1	0	0	0	0	0	0	0	0	0	0	1	0	0	0
IPR013816 ATP-grasp fold, subdomain 2	0	0	1	0	0	0	0	0	0	0	0	0	0	2	0	0	0
IPR013819 Lipoxygenase, C-terminal	0	1	0	1	0	0	0	1	1	1	0	0	0	1	0	1	0
IPR013831 SGNH hydrolase-type esterase domain	22	26	22	23	15	15	13	27	26	19	12	13	13	11	0	13	7
IPR013857 NADH:ubiquinone oxidoreductase intermediate-associated protein 30	1	1	1	1	1	1	1	1	1	1	0	0	0	0	0	0	0
IPR013861 Protein of unknown function DUF1751, integral membrane, eukaryotic	0	0	0	0	1	0	0	1	1	0	0	0	0	0	0	0	0
IPR013863 Vacuolar import/degradation, Vid27-related	0	0	0	0	1	0	0	0	0	0	0	0	0	0	0	0	0
IPR013875 Mitochondrial import protein Pam17	0	0	0	0	0	0	0	0	0	0	1	0	0	0	0	0	0
IPR013879 Protein of unknown function DUF1761	1	1	1	1	1	1	1	1	1	0	1	1	1	1	1	1	3
IPR013880 Yos1-like	0	0	0	0	0	0	0	0	0	0	0	1	0	0	0	0	0
IPR013886 PI31 proteasome regulator	0	0	0	0	0	0	0	0	0	0	0	1	1	1	1	1	0
IPR013901 Protein of unknown function DUF1772	2	0	2	0	3	1	3	1	1	1	0	1	3	2	1	1	1
IPR013906 Eukaryotic translation initiation factor 3 subunit J	0	0	0	0	0	0	0	0	0	1	0	0	0	0	0	0	0
IPR013922 Cyclin PHO80-like	0	0	0	0	0	0	0	0	0	1	0	0	0	1	0	0	0
IPR013927 Transcription factor Opi1	0	1	0	0	0	0	0	0	0	0	0	0	0	0	0	0	0
IPR013934 Small-subunit processome, Utp13	0	0	0	0	0	0	0	0	0	0	0	0	0	0	1	0	0
IPR013945 Endoplasmic reticulum, protein Pkr1	1	1	1	1	1	1	1	0	0	1	1	1	0	0	0	0	1
IPR013952 Protein of unknown function DUF1776, fungi	0	0	0	0	0	0	1	0	0	0	0	0	0	0	0	0	0
IPR013954 Polynucleotide kinase 3 phosphatase	0	0	0	0	0	0	0	1	0	0	0	0	0	0	0	0	0
IPR013968 Polyketide synthase, KR	0	0	0	0	0	3	1	1	0	0	0	0	0	0	0	2	0
IPR013970 Replication factor A protein 3	0	0	0	0	1	0	1	0	0	0	1	1	0	0	0	0	0
IPR013977 Glycine cleavage T-protein, C-terminal barrel	0	0	0	0	0	0	0	1	0	0	0	0	0	0	0	0	0
IPR013994 Carbohydrate-binding WSC, subgroup	16	16	16	14	5	14	2	7	18	8	3	6	4	1	3	4	7
IPR014005 Extracellular membrane protein, CFEM domain, fungi	11	12	12	8	0	9	0	0	9	0	0	0	0	0	0	0	5
IPR014025 Glutaredoxin subgroup	1	1	1	1	1	1	1	1	0	1	0	0	0	1	1	1	1
IPR014026 UDP-glucose/GDP-mannose dehydrogenase, dimerisation	0	0	0	0	0	0	1	0	0	0	0	0	0	0	0	0	0
IPR014027 UDP-glucose/GDP-mannose dehydrogenase, C-terminal	0	0	0	0	0	0	1	0	0	0	0	0	0	0	0	0	0
IPR014030 Beta-ketoacyl synthase, N-terminal	3	1	3	0	0	1	4	2	1	2	0	0	1	2	0	2	0
IPR014031 Beta-ketoacyl synthase, C-terminal	3	1	2	0	0	1	2	2	1	2	0	0	1	2	0	2	0
IPR014043 Acyl transferase	2	1	2	0	0	0	1	2	1	1	0	0	1	2	0	1	0
IPR014044 CAP domain	5	5	4	4	5	5	5	2	5	5	3	4	3	5	9	6	3
IPR014048 Methylated-DNA-[protein]-cysteine S-methyltransferase, DNA binding	0	0	0	0	0	0	0	0	0	1	0	0	0	0	0	0	0
IPR014084 Urea carboxylase	0	0	1	0	0	0	0	0	0	0	0	0	0	0	0	0	0
IPR014085 Allophanate hydrolase	0	0	1	0	0	0	0	0	0	0	0	0	0	0	0	0	0
IPR014105 Phytoene desaturase CrtI family	0	0	0	0	0	1	1	0	0	0	0	0	0	1	0	0	0
IPR014186 S-formylglutathione hydrolase	0	0	0	0	0	0	0	0	0	0	1	1	0	0	0	0	0
IPR014306 Hydroxyisourate hydrolase	0	0	0	0	0	1	0	0	0	0	0	0	0	0	0	0	0
IPR014361 Succinate dehydrogenase, cytochrome b560 subunit	0	0	0	0	0	0	0	0	0	0	0	0	1	1	0	0	0
IPR014368 Cytochrome c oxidase, subunit VIIa, fungal	0	0	0	1	0	0	0	0	0	0	0	0	1	0	0	0	1
IPR014390 Acid phosphatase, Aspergillus type	0	0	0	0	0	0	0	0	0	0	0	0	0	1	0	0	0
IPR014436 Extradiol aromatic ring-opening dioxygenase, DODA type	1	1	1	2	2	0	2	1	1	1	0	0	0	0	0	1	0
IPR014440 HCCA isomerase/glutathione S-transferase kappa	0	0	0	0	1	0	0	0	0	0	0	0	0	0	0	0	0
IPR014445 Glutamine-dependent NAD(+) synthetase	0	0	0	0	0	0	0	0	0	0	0	0	0	0	0	1	0
IPR014480 Mannan endo-1,6-alpha-mannosidase	7	7	6	6	5	6	4	5	6	6	3	5	5	6	5	5	5
IPR014485 Predicted phosphoesterase, C1039.02 type	2	2	2	2	2	2	0	1	1	1	1	1	1	1	1	1	1
IPR014512 Predicted O-glycosyl hydrolase	0	0	0	0	0	0	0	0	0	1	0	0	0	0	0	0	0
IPR014614 Uncharacterised conserved protein UCP036654	0	0	0	0	0	0	1	0	0	0	1	1	1	1	0	1	0
IPR014710 RmlC-like jelly roll fold	11	12	12	12	4	10	9	12	12	7	5	4	7	7	7	3	2
IPR014718 Glycoside hydrolase-type carbohydrate-binding, subgroup	9	9	10	10	7	8	10	11	9	8	4	4	2	3	4	7	5
IPR014720 Double-stranded RNA-binding domain	0	0	0	1	0	1	0	0	0	0	0	0	0	0	0	0	0
IPR014721 Ribosomal protein S5 domain 2-type fold, subgroup	0	0	0	0	0	0	0	0	0	0	0	1	0	0	1	0	0
IPR014729 Rossmann-like alpha/beta/alpha sandwich fold	0	0	0	0	0	2	0	1	1	1	2	2	2	0	1	2	0
IPR014733 Barwin-like endoglucanase	5	5	6	6	6	6	4	4	5	6	3	4	5	9	1	4	3
IPR014748 Crontonase, C-terminal	2	1	1	0	1	1	1	0	0	1	0	0	1	1	0	0	1
IPR014756 Immunoglobulin E-set	6	5	5	4	4	4	3	5	4	5	4	4	6	5	2	3	1
IPR014764 Defective-in-cullin neddylation protein	0	0	0	0	0	0	0	0	0	0	0	0	0	1	0	0	0
IPR014766 Carboxypeptidase, regulatory domain	6	6	6	5	3	3	5	4	6	7	3	3	3	4	0	1	1
IPR014776 Tetrapyrrole methylase, subdomain 2	0	0	0	0	0	0	0	0	0	0	0	0	0	0	1	0	0
IPR014777 Tetrapyrrole methylase, subdomain 1	0	0	0	0	0	0	0	0	0	0	0	0	0	0	1	0	0
IPR014790 MutL, C-terminal, dimerisation	0	0	0	1	0	0	0	0	0	0	0	0	0	0	0	0	0
IPR014805 SKG6/AXL2 alpha-helix transmembrane domain	0	0	0	0	2	0	0	0	0	0	0	0	0	0	0	0	0
IPR014807 Cytochrome oxidase assembly protein 1	1	0	0	1	0	0	1	0	0	0	0	0	0	0	0	0	0
IPR014811 Domain of unknown function DUF1785	0	0	0	0	0	0	0	0	0	0	0	0	0	1	0	0	0
IPR014844 PalH/RIM21	0	0	0	0	0	0	0	0	0	0	0	1	0	0	0	0	0
IPR014851 BCS1, N-terminal	0	1	0	1	0	1	0	0	1	0	0	0	0	0	1	0	0
IPR014870 Domain of unknown function DUF1793	1	1	1	1	1	1	0	1	1	1	0	0	0	0	1	2	2
IPR014908 Nucleoporin, Nup133/Nup155-like, N-terminal	0	0	0	0	0	0	0	0	0	0	0	0	0	1	0	0	0
IPR014914 RES	0	0	0	0	0	0	0	1	0	0	0	0	0	0	0	0	0
IPR014988 Uncharacterised protein family, YqcI/YcgG	0	0	0	0	0	0	0	0	0	0	0	0	0	1	0	1	0
IPR015131 Killer toxin, Kp4	0	1	0	0	1	0	2	0	0	0	0	0	4	1	0	0	0
IPR015141 Phospholipase A2, prokaryotic/fungal	0	0	0	0	0	0	0	0	0	0	1	1	1	1	2	2	2
IPR015155 PLAA family ubiquitin binding, PFU	0	0	0	0	0	0	0	0	0	0	0	0	0	0	0	1	0
IPR015202 Domain of unknown function DUF1929	4	3	3	3	3	3	2	4	3	3	2	2	4	4	1	3	1
IPR015223 ATPase MipZ/NubP2/Cfd1	0	0	0	0	0	1	0	1	0	1	0	0	0	0	0	0	0
IPR015289 Alpha-L-arabinofuranosidase B, catalytic	1	1	1	1	1	1	0	1	1	1	1	1	1	1	1	1	1
IPR015305 Protein of unknown function DUF1961	1	1	1	1	0	0	0	1	1	1	1	1	0	0	0	0	0
IPR015328 Domain of unknown function DUF1965	2	2	2	2	2	1	1	2	3	1	0	0	2	2	0	0	1
IPR015338 EXTL2, alpha-1,4-N-acetylhexosaminyltransferase	0	0	0	0	0	0	0	0	0	0	1	1	0	0	0	0	0
IPR015340 Alpha-amylase, domain of unknown function DUF1966, C-terminal	3	3	3	3	3	4	3	3	3	3	1	1	0	0	0	1	2
IPR015360 XPC-binding domain	0	1	0	1	0	0	0	0	0	0	0	0	0	0	0	0	0
IPR015364 Rhamnogalacturonase B, N-terminal	3	3	3	3	2	2	3	3	2	3	0	1	1	1	0	0	1
IPR015366 Peptidase S53, propeptide	4	4	3	4	5	3	4	5	4	4	0	1	3	3	5	4	2
IPR015377 Fumarylacetoacetase, N-terminal	3	2	2	2	1	0	2	2	1	0	1	2	2	0	1	1	1
IPR015421 Pyridoxal phosphate-dependent transferase, major region, subdomain 1	1	1	1	1	1	1	0	3	1	1	1	3	1	0	0	1	0
IPR015422 Pyridoxal phosphate-dependent transferase, major region, subdomain 2	1	1	1	1	1	0	0	1	1	1	1	2	1	0	0	1	0
IPR015424 Pyridoxal phosphate-dependent transferase	1	1	1	1	1	1	0	3	1	1	1	3	1	0	0	1	0
IPR015429 Cyclin C/H/T/L	0	0	0	0	0	0	0	0	1	0	0	0	0	0	0	0	0
IPR015443 Aldose 1-epimerase	1	2	2	1	1	1	1	1	1	1	2	2	1	2	1	2	2
IPR015500 Peptidase S8, subtilisin-related	30	27	33	28	12	16	33	35	32	35	15	12	13	16	21	23	6
IPR015517 Cytidine deaminase	0	0	0	0	1	0	0	0	0	0	0	1	0	0	0	0	0
IPR015518 Methionine tRNA Formyltransferase-like	0	0	0	0	1	0	1	1	0	0	1	1	0	0	0	0	0
IPR015590 Aldehyde dehydrogenase domain	1	2	1	1	0	0	0	1	0	1	1	1	0	1	1	0	0
IPR015605 Guanosine diphosphatase	0	0	0	1	0	0	0	0	0	0	0	0	0	0	1	0	0
IPR015655 Protein phosphatase 2C	0	0	0	0	0	1	1	1	0	1	0	0	0	0	0	0	0
IPR015797 NUDIX hydrolase domain-like	1	1	1	0	0	0	2	1	0	2	0	1	0	0	0	1	0
IPR015798 Copper amine oxidase, C-terminal	2	2	2	2	2	1	1	2	3	1	0	0	3	2	0	2	1
IPR015800 Copper amine oxidase, N2-terminal	1	1	1	1	1	1	1	1	1	1	0	0	1	2	0	1	0
IPR015801 Copper amine oxidase, N2/N3-terminal	2	2	2	2	1	1	1	2	3	2	0	0	2	2	0	2	1
IPR015813 Pyruvate/Phosphoenolpyruvate kinase-like domain	0	1	0	0	0	0	1	0	1	0	1	0	0	0	0	0	0
IPR015815 Hydroxy monocarboxylic acid anion dehydrogenase, HIBADH-type	4	4	2	3	0	0	1	4	2	1	2	0	1	1	0	1	1
IPR015847 Exoribonuclease, phosphorolytic domain 2	1	1	1	1	1	1	2	1	1	0	1	0	0	0	0	0	0
IPR015865 Riboflavin kinase domain, bacterial/eukaryotic	1	0	0	0	0	0	0	0	0	0	0	0	0	0	0	0	0
IPR015876 Fatty acid desaturase, type 1, core	0	0	0	0	0	0	0	0	0	0	1	0	0	0	0	0	0
IPR015879 Aromatic-ring-hydroxylating dioxygenase, alpha subunit, C-terminal domain	0	0	0	0	0	0	0	0	0	0	0	0	1	1	0	0	0
IPR015880 Zinc finger, C2H2-like	0	0	0	0	0	0	0	1	0	2	0	0	4	1	0	7	1
IPR015881 Aromatic-ring-hydroxylating dioxygenase, 2Fe-2S-binding site	0	0	0	0	0	0	0	0	0	0	0	0	1	1	0	0	0
IPR015882 Glycosyl hydrolase family 20, domain 2	2	2	2	1	2	2	2	2	2	1	1	1	1	1	0	1	0
IPR015883 Glycoside hydrolase family 20, catalytic core	3	3	3	2	3	3	3	3	2	3	2	2	2	3	1	3	1
IPR015884 Malic enzyme, conserved site	0	0	0	0	0	0	0	1	0	0	1	0	0	0	0	1	0
IPR015889 Intradiol ring-cleavage dioxygenase, core	10	10	10	7	2	1	3	8	8	7	1	2	3	3	1	2	1
IPR015902 Glycoside hydrolase, family 13	5	5	5	5	4	5	4	4	5	4	4	2	4	4	2	4	4
IPR015914 Purple acid phosphatase, N-terminal	0	0	0	0	0	0	0	0	0	0	0	0	1	2	1	0	2
IPR015915 Kelch-type beta propeller	7	6	5	5	5	4	5	8	7	7	3	3	6	11	2	11	6
IPR015916 Galactose oxidase, beta-propeller	4	3	4	4	5	4	2	5	4	6	2	2	4	4	1	3	1
IPR015919 Cadherin-like	0	0	0	0	0	0	0	0	0	0	0	0	1	0	1	1	0
IPR015920 Cellobiose dehydrogenase, cytochrome domain	6	5	5	5	4	6	2	3	5	4	4	2	4	2	0	7	6
IPR015927 Peptidase S24/S26A/S26B/S26C	1	1	1	1	1	1	1	0	0	0	0	0	1	1	0	1	0
IPR015928 Aconitase/3-isopropylmalate dehydratase, swivel	0	0	1	1	0	0	0	0	0	0	0	0	0	0	0	0	0
IPR015940 Ubiquitin-associated/translation elongation factor EF1B, N-terminal, eukaryote	0	2	0	1	0	0	0	0	0	0	0	0	1	0	0	0	0
IPR015942 Asp/Glu/hydantoin racemase	0	0	0	0	0	0	0	0	0	0	0	0	0	0	0	1	0
IPR015943 WD40/YVTN repeat-like-containing domain	21	22	24	22	13	12	10	18	17	16	6	9	12	13	7	11	6
IPR015947 PUA-like domain	0	0	1	0	0	0	0	0	0	1	0	0	0	0	0	0	0
IPR015955 Lactate dehydrogenase/glycoside hydrolase, family 4, C-terminal	0	0	0	0	0	1	1	1	1	0	0	1	2	4	0	1	2
IPR016007 Alpha-L-rhamnosidase	0	0	0	0	0	0	0	2	0	0	0	0	0	0	0	0	0
IPR016024 Armadillo-type fold	2	0	1	2	2	2	2	1	0	1	2	3	1	0	0	0	0
IPR016031 Tryptophan RNA-binding attenuator protein-like domain	0	0	1	0	0	0	0	0	0	0	1	1	0	0	0	0	0
IPR016034 Phosphatidylinositol-4-phosphate 5-kinase, core, subgroup	0	0	0	0	0	1	0	0	0	0	0	0	0	0	0	0	0
IPR016035 Acyl transferase/acyl hydrolase/lysophospholipase	4	3	4	2	2	4	5	5	4	2	2	2	6	9	1	2	1
IPR016036 Malonyl-CoA ACP transacylase, ACP-binding	2	1	2	0	0	0	1	1	1	1	0	0	1	2	0	1	0
IPR016038 Thiolase-like, subgroup	3	2	3	0	0	1	4	3	1	2	0	0	1	2	0	2	0
IPR016039 Thiolase-like	3	2	3	0	0	1	4	3	1	2	0	0	1	2	0	2	0
IPR016040 NAD(P)-binding domain	42	40	42	49	36	39	46	66	56	36	34	38	35	67	15	36	18
IPR016050 Proteasome, beta-type subunit, conserved site	0	0	0	0	0	0	1	0	0	0	0	0	0	0	0	0	0
IPR016053 Haem oxygenase-like	0	0	0	0	0	0	0	0	1	0	0	0	0	0	0	0	0
IPR016067 S-adenosylmethionine decarboxylase, core	0	0	0	0	0	0	0	0	0	0	0	0	0	0	1	0	0
IPR016084 Haem oxygenase-like, multi-helical	0	0	1	1	0	0	0	0	1	0	1	1	0	1	0	0	0
IPR016087 Chalcone isomerase	0	0	0	0	0	1	0	0	0	0	0	0	0	0	0	0	0
IPR016090 Phospholipase A2 domain	0	0	0	0	0	0	0	0	0	0	1	1	1	1	2	2	2
IPR016102 Succinyl-CoA synthetase-like	1	0	0	1	0	0	0	0	0	0	0	0	0	0	0	0	0
IPR016130 Protein-tyrosine phosphatase, active site	0	0	0	0	0	0	0	1	1	1	0	0	0	0	0	0	1
IPR016135 Ubiquitin-conjugating enzyme/RWD-like	0	0	0	0	0	0	0	0	0	0	0	0	1	0	0	0	0
IPR016137 Regulator of G protein signalling superfamily	0	0	0	0	0	0	1	0	0	0	0	0	0	0	0	0	0
IPR016155 Molybdopterin synthase/thiamin biosynthesis sulphur carrier, beta-grasp	1	0	0	0	0	1	1	1	0	0	0	0	0	0	0	1	0
IPR016160 Aldehyde dehydrogenase, conserved site	0	0	0	0	0	0	0	0	0	1	1	0	0	0	1	0	0
IPR016161 Aldehyde/histidinol dehydrogenase	1	2	1	1	0	0	1	1	0	1	2	1	0	1	1	0	0
IPR016162 Aldehyde dehydrogenase, N-terminal	1	2	1	1	0	0	0	1	0	1	2	1	0	0	1	0	0
IPR016163 Aldehyde dehydrogenase, C-terminal	1	2	1	1	0	0	1	1	0	1	2	1	0	1	1	0	0
IPR016164 FAD-linked oxidase-like, C-terminal	0	0	0	0	0	1	0	0	0	0	1	0	1	0	0	0	0
IPR016166 FAD-binding, type 2	51	57	53	47	23	26	20	56	50	30	23	22	23	22	1	18	12
IPR016167 FAD-binding, type 2, subdomain 1	31	36	33	26	10	17	10	28	32	16	10	13	10	7	0	9	8
IPR016169 CO dehydrogenase flavoprotein-like, FAD-binding, subdomain 2	49	54	51	43	20	24	18	44	45	28	22	19	18	17	1	18	9
IPR016170 Vanillyl-alcohol oxidase/Cytokinin dehydrogenase C-terminal domain	0	0	0	0	0	0	0	0	0	0	1	0	0	0	0	0	0
IPR016171 Vanillyl-alcohol oxidase, C-terminal subdomain 2	0	0	0	0	0	0	0	0	0	0	1	0	0	0	0	0	0
IPR016181 Acyl-CoA N-acyltransferase	1	0	0	0	0	0	2	0	0	3	0	0	0	1	0	2	0
IPR016182 Copper amine oxidase, N-terminal	2	2	2	2	2	1	1	2	3	2	0	0	2	2	0	2	1
IPR016185 Pre-ATP-grasp domain	0	0	2	0	0	0	1	0	0	1	1	0	0	1	0	0	0
IPR016191 Ribonuclease/ribotoxin	3	3	3	3	2	4	3	5	7	4	1	2	1	1	2	1	2
IPR016192 APOBEC/CMP deaminase, zinc-binding	0	0	0	0	1	0	0	0	0	0	0	1	0	0	0	0	0
IPR016193 Cytidine deaminase-like	3	2	1	2	3	2	1	0	1	0	1	1	0	0	1	0	0
IPR016196 Major facilitator superfamily domain, general substrate transporter	0	0	1	2	2	3	6	1	2	5	0	0	1	2	2	4	0
IPR016215 Nitrilotriacetate monooxygenase component A/pristinamycin IIA synthase subunit A	0	0	0	0	0	0	0	0	0	0	0	0	1	0	0	0	0
IPR016274 Histidine acid phosphatase, eukaryotic	2	2	2	1	2	2	1	2	2	1	0	1	2	3	4	4	0
IPR016282 Glycoside hydrolase, family 5, endoglucanase B	1	1	1	1	0	0	0	0	0	0	0	0	0	0	0	0	0
IPR016286 Alpha-L-fucosidase, metazoa-type	1	1	1	1	0	1	0	0	0	0	0	0	0	0	0	0	0
IPR016286 Glycoside hydrolase, family 29, bacteria/metazoa/fungi	0	0	0	0	2	0	0	1	1	1	0	0	1	2	0	2	0
IPR016288 1, 4-beta cellobiohydrolase	4	4	4	3	4	3	4	4	4	3	4	4	1	1	0	3	3
IPR016292 Epoxide hydrolase	0	0	0	0	0	0	1	0	0	0	0	0	0	0	0	0	0
IPR016482 Protein transport protein SecG/Sec61-beta/Sbh1	0	0	0	1	1	0	0	0	0	0	0	0	0	0	0	0	0
IPR016518 Alpha-L-fucosidase	1	1	0	1	0	1	0	3	2	2	0	0	1	1	0	1	0
IPR016519 tRNA A64-2'-O-ribosylphosphate transferase, RIT1	0	1	0	0	0	0	0	0	0	0	0	0	0	0	0	0	0
IPR016590 Rhamnogalacturonase B	1	1	1	1	1	1	1	1	0	1	0	1	1	1	0	0	1
IPR016624 Uncharacterised conserved protein UCP014753	1	1	1	1	0	1	1	3	2	1	1	2	0	0	0	0	0
IPR016641 Nascent polypeptide-associated complex subunit alpha	0	0	0	0	0	0	0	0	0	0	0	0	0	0	0	0	1
IPR016652 Ubiquitinyl hydrolase	0	1	0	0	0	0	0	0	0	0	0	0	0	0	0	0	0
IPR016654 U6 snRNA-associated Sm-like protein LSm2	0	0	0	0	0	0	0	1	0	0	0	0	0	0	0	0	0
IPR016817 Mannose-P-dolichol utilization defect 1 protein	0	0	0	0	1	0	0	0	0	0	0	0	0	0	0	0	0
IPR016828 Alpha-L-arabinofuranosidase	0	0	0	0	0	0	0	0	0	0	0	0	1	0	0	0	0
IPR016840 Glycoside hydrolase, family 43, endo-1, 5-alpha-L-arabinosidase	2	2	2	2	1	1	1	2	3	1	1	1	1	1	0	1	0
IPR016900 Glucosyltransferase Alg10	0	0	0	0	0	0	0	0	0	0	1	0	0	0	0	0	0
IPR016964 Transmembrane protein 6/97	0	0	0	0	0	0	0	0	0	0	0	0	0	0	1	0	0
IPR016966 Thiamin pyrophosphokinase, eukaryotic	0	0	0	0	0	0	0	0	1	0	0	0	0	1	0	0	0
IPR017046 Prenylcysteine oxidase	1	1	1	1	1	1	1	0	0	1	1	1	0	1	0	1	0
IPR017141 Peptidase M20, carboxypeptidase S	1	1	1	1	1	1	1	0	1	1	0	0	2	1	0	0	0
IPR017144 Peptidase M20D, amidohydrolase, predicted	1	1	0	1	0	0	2	2	0	1	1	1	1	1	0	0	0
IPR017168 Glycoside hydrolase, family 16, CRH1, predicted	3	3	3	3	3	2	3	2	3	2	2	2	2	3	2	3	3
IPR017230 Rab protein geranylgeranyltransferase, component A, fungi	0	0	0	0	1	0	0	0	0	0	0	0	1	1	1	0	0
IPR017252 Dynein regulator LIS1	1	1	1	1	0	0	0	0	0	0	0	1	0	0	0	0	0
IPR017384 NADH dehydrogenase [ubiquinone] (complex I), alpha subcomplex subunit 1	0	0	0	0	0	0	0	0	0	0	1	1	0	0	0	0	1
IPR017439 Amidohydrolase	1	1	0	1	0	0	2	2	0	1	1	1	1	1	0	1	0
IPR017440 ATP-citrate lyase/succinyl-CoA ligase, active site	1	0	0	1	0	0	0	0	0	0	0	0	0	0	0	0	0
IPR017441 Protein kinase, ATP binding site	0	0	0	0	0	1	0	1	1	0	2	2	0	1	1	0	0
IPR017446 Polyprenyl synthetase-related	0	0	0	0	0	0	0	0	0	0	0	0	0	0	1	0	0
IPR017456 CTP synthase, N-terminal	0	0	0	0	0	0	0	0	0	0	0	0	0	0	1	0	0
IPR017476 UDP-glucose/GDP-mannose dehydrogenase	0	0	0	0	0	0	1	0	0	0	0	0	0	0	0	0	0
IPR017568 3-oxoacyl-[acyl-carrier-protein] synthase 2	1	0	0	0	0	0	0	0	0	1	0	0	0	0	0	1	0
IPR017593 Allantoinase	0	0	0	0	0	0	0	1	1	0	0	0	0	0	0	0	0
IPR017762 L-ascorbate oxidase, fungi	1	1	1	1	1	1	1	0	0	1	0	0	1	1	0	1	0
IPR017774 Bicupin, oxalate decarboxylase/oxidase	3	3	2	3	2	3	2	2	3	2	2	2	1	2	3	1	1
IPR017849 Alkaline phosphatase-like, alpha/beta/alpha	6	5	6	4	5	5	5	7	5	7	4	3	3	2	1	5	2
IPR017850 Alkaline-phosphatase-like, core domain	6	5	6	4	5	5	5	8	7	7	4	3	3	2	1	5	2
IPR017853 Glycoside hydrolase, superfamily	107	110	109	100	89	91	73	111	103	93	57	61	60	97	37	77	47
IPR017867 Protein-tyrosine phosphatase, low molecular weight	0	0	0	0	0	0	1	0	0	0	0	0	0	0	0	0	0
IPR017868 Filamin/ABP280 repeat-like	1	1	1	1	0	0	0	1	1	0	0	0	0	0	0	0	0
IPR017871 ABC transporter, conserved site	1	1	1	1	0	1	2	0	1	0	1	0	0	2	0	2	0
IPR017896 4Fe-4S ferredoxin-type, iron-sulpur binding domain	0	0	0	0	0	0	0	0	0	0	0	0	0	0	0	1	0
IPR017905 ERV/ALR sulfhydryl oxidase domain	1	1	1	1	1	1	1	1	1	1	1	1	1	1	0	1	1
IPR017906 Myotubularin phosphatase domain	0	0	0	0	0	0	0	1	1	0	0	0	0	0	0	0	0
IPR017907 Zinc finger, RING-type, conserved site	0	0	0	0	0	0	0	0	0	1	0	0	0	1	0	0	0
IPR017916 Steadiness box	0	0	0	0	0	0	0	0	0	0	0	0	1	0	0	0	0
IPR017926 Glutamine amidotransferase	0	0	0	0	0	0	0	0	0	0	0	0	0	0	1	0	0
IPR017927 Ferredoxin reductase-type FAD-binding domain	1	1	1	1	2	1	1	0	0	0	1	1	2	1	0	1	0
IPR017930 Myb domain	0	0	0	0	0	0	0	0	0	0	0	0	0	0	1	0	0
IPR017932 Glutamine amidotransferase type 2 domain	0	0	0	0	0	0	0	0	0	0	0	0	1	0	0	0	0
IPR017937 Thioredoxin, conserved site	3	3	3	4	3	2	5	2	1	4	3	2	2	3	2	3	3
IPR017938 Riboflavin synthase-like beta-barrel	1	1	1	1	2	1	1	0	0	0	1	1	2	0	0	1	0
IPR017941 Rieske [2Fe-2S] iron-sulphur domain	0	0	0	0	1	1	0	0	1	0	0	0	2	2	1	0	0
IPR017946 PLC-like phosphodiesterase, TIM beta/alpha-barrel domain	10	7	10	7	7	6	7	7	7	6	3	5	7	7	5	4	5
IPR017956 AT hook, DNA-binding motif	0	0	0	0	0	0	0	1	0	0	0	0	0	0	0	0	1
IPR017968 Acylphosphatase, conserved site	0	0	0	0	0	0	1	0	0	0	0	0	0	0	0	0	0
IPR017972 Cytochrome P450, conserved site	23	21	25	20	14	18	25	23	21	25	4	8	12	10	9	19	2
IPR017986 WD40-repeat-containing domain	8	8	9	7	6	6	3	5	6	5	1	3	5	7	5	5	3
IPR018015 Bladder cancer-related BC10-like	1	1	1	1	1	1	1	1	0	0	0	0	0	0	0	0	0
IPR018017 Nucleoside phosphorylase	1	2	0	2	0	0	2	2	3	1	1	2	2	5	0	2	0
IPR018028 Catalase, mono-functional, haem-containing	1	1	1	1	1	1	0	1	1	1	1	1	1	0	1	1	1
IPR018040 Pectinesterase, active site	4	4	4	4	2	2	2	3	2	4	2	2	1	2	1	1	1
IPR018053 Glycoside hydrolase, family 32, active site	2	2	2	1	0	1	0	1	0	2	0	0	1	2	5	0	0
IPR018077 Glycoside hydrolase, family 25 subgroup	0	0	0	0	0	0	0	0	0	0	0	0	0	0	0	0	1
IPR018082 AmbAllergen	0	0	0	0	0	1	0	0	0	0	0	0	0	0	0	0	0
IPR018087 Glycoside hydrolase, family 5, conserved site	1	1	1	1	1	1	1	2	2	1	0	0	0	1	0	1	0
IPR018108 Mitochondrial substrate/solute carrier	6	4	4	5	5	6	7	2	3	4	2	3	3	3	2	6	2
IPR018109 Folylpolyglutamate synthetase, conserved site	0	0	0	0	0	0	0	0	0	0	0	0	0	0	0	1	0
IPR018114 Peptidase S1, trypsin family, active site	0	0	0	0	1	1	1	1	1	1	1	1	1	1	1	1	0
IPR018120 Glycoside hydrolase, family 1, active site	0	1	0	0	0	0	0	0	0	0	0	0	0	0	0	0	0
IPR018146 Glyoxalase I, conserved site	0	0	0	0	0	0	0	0	0	0	1	0	0	0	0	0	0
IPR018152 Superoxide dismutase, copper/zinc, binding site	0	0	0	0	0	0	0	0	0	0	0	0	0	1	0	0	0
IPR018166 S-adenosylmethionine decarboxylase, conserved site	0	0	0	0	0	0	0	0	0	0	0	0	0	0	1	0	0
IPR018167 S-adenosylmethionine decarboxylase subgroup	0	0	0	0	0	0	0	0	0	0	0	0	0	0	1	0	0
IPR018170 Aldo/keto reductase, conserved site	0	0	0	0	1	1	0	0	0	0	0	0	0	1	0	0	0
IPR018177 L-lactate dehydrogenase, active site	0	0	0	0	0	0	0	0	0	0	0	1	0	0	0	0	0
IPR018181 Heat shock protein 70, conserved site	0	0	0	0	0	0	0	0	0	0	0	1	1	1	0	1	1
IPR018188 Ribonuclease T2, active site	2	1	1	2	2	1	2	2	1	2	1	1	2	3	2	2	1
IPR018200 Peptidase C19, ubiquitin carboxyl-terminal hydrolase 2, conserved site	0	0	0	0	1	0	1	1	1	1	0	0	0	0	0	1	0
IPR018200 Peptidase C19, ubiquitin carboxyl-terminal hydrolase, conserved site	1	2	1	1	0	1	0	0	0	0	0	0	0	0	0	0	0
IPR018201 Beta-ketoacyl synthase, active site	3	1	2	0	0	0	4	2	1	2	0	0	1	2	0	2	0
IPR018202 Peptidase S10, serine carboxypeptidase, active site	9	10	10	9	6	7	4	12	8	8	4	4	7	6	6	4	4
IPR018203 GDP dissociation inhibitor	0	0	0	0	1	0	0	0	0	0	0	0	1	1	1	0	0
IPR018208 Glycoside hydrolase, family 11, active site	3	3	3	3	4	4	3	3	3	3	3	5	2	3	1	4	2
IPR018222 Nuclear transport factor 2, eukaryote	0	0	0	0	0	0	0	0	0	0	0	0	0	0	0	0	1
IPR018228 Deoxyribonuclease, TatD-related, conserved site	0	0	0	0	0	0	0	0	0	0	0	1	0	0	0	0	0
IPR018232 Glycoside hydrolase, family 37, conserved site	1	1	1	1	1	1	1	0	0	1	1	1	1	1	1	1	1
IPR018244 Allergen V5/Tpx-1-related, conserved site	3	3	2	2	3	3	4	2	3	2	2	3	1	1	7	5	2
IPR018247 EF-Hand 1, calcium-binding site	2	2	2	2	0	2	0	0	1	1	1	2	2	7	0	2	0
IPR018252 Annexin repeat, conserved site	0	0	0	0	0	0	0	0	0	1	0	0	0	0	0	0	0
IPR018253 DnaJ domain, conserved site	1	1	1	1	1	1	1	1	1	1	1	1	2	1	1	0	2
IPR018274 PEP-utilising enzyme, active site	0	0	0	0	0	0	0	0	1	0	0	0	0	0	0	0	0
IPR018289 MULE transposase domain	0	0	0	0	0	1	0	0	0	0	0	1	0	0	1	0	0
IPR018299 Alkaline phosphatase, active site	1	1	1	0	1	1	1	1	1	1	2	1	0	0	0	1	0
IPR018303 P-type ATPase, phosphorylation site	0	0	0	0	0	0	0	1	1	0	0	0	0	0	0	0	0
IPR018307 AVL9/DENND6 domain	0	0	0	0	0	0	0	0	0	0	1	0	0	0	0	0	0
IPR018338 Carbonic anhydrase, alpha-class, conserved site	2	2	2	2	1	2	2	2	2	2	1	1	0	0	0	0	0
IPR018355 SPla/RYanodine receptor subgroup	1	1	1	1	1	1	1	0	1	1	1	1	1	0	1	1	1
IPR018371 Chitin-binding, type 1, conserved site	9	9	7	10	8	9	7	9	8	7	1	1	5	8	4	6	1
IPR018376 Enoyl-CoA hydratase/isomerase, conserved site	0	0	0	0	0	0	0	0	0	0	1	0	0	0	0	0	0
IPR018391 Pyrrolo-quinoline quinone beta-propeller repeat	0	0	0	0	0	1	0	2	1	1	1	2	0	1	2	0	0
IPR018392 LysM domain	13	11	11	15	9	11	13	21	12	15	3	3	6	9	2	6	7
IPR018464 Centromere protein O	0	0	0	0	0	0	0	0	0	0	0	0	0	0	0	1	0
IPR018466 Ser-Thr-rich glycosyl-phosphatidyl-inositol-anchored membrane family	6	5	6	5	4	5	5	5	5	4	2	2	2	2	2	6	4
IPR018484 Carbohydrate kinase, FGGY, N-terminal	0	0	0	0	1	0	1	0	1	0	0	0	1	0	0	1	0
IPR018485 Carbohydrate kinase, FGGY, C-terminal	0	0	0	0	1	0	1	0	1	0	0	0	1	0	0	1	0
IPR018497 Peptidase M13, C-terminal domain	1	1	1	1	0	2	2	0	0	0	0	0	0	0	0	0	0
IPR018502 Annexin repeat	0	0	0	0	0	0	0	0	0	1	0	0	0	0	0	0	0
IPR018506 Cytochrome b5, heme-binding site	1	1	1	0	0	1	0	0	0	0	1	0	0	0	0	1	1
IPR018509 Dehydroquinase, class II, conserved site	1	1	1	1	0	1	0	0	0	0	0	0	0	0	0	1	1
IPR018524 DNA/RNA non-specific endonuclease, active site	0	0	0	0	1	1	1	0	1	0	0	1	0	1	1	1	1
IPR018531 Domain of unknown function DUF1993	0	0	0	1	0	0	1	0	0	0	0	0	0	0	0	0	0
IPR018535 Domain of unknown function DUF1996	6	8	7	6	3	4	6	6	7	7	6	7	4	7	3	11	9
IPR018559 Protein of unknown function DUF2015	1	1	1	1	1	1	1	1	1	1	1	1	0	1	1	1	1
IPR018571 Membrane anchor Opy2, N-terminal	0	0	0	0	0	0	0	0	0	0	0	0	0	0	1	0	1
IPR018617 Ima1, N-terminal domain	0	0	0	0	0	1	0	0	0	0	0	0	0	0	0	0	0
IPR018620 Ubiquitin 3 binding protein But2, C-terminal	1	1	1	1	1	1	1	1	2	2	1	1	0	0	1	1	0
IPR018627 Uncharacterised protein family UPF0405	0	0	0	0	0	0	0	0	0	0	0	0	0	0	0	1	0
IPR018712 Domain of unknown function DUF2235	0	1	0	0	0	2	0	0	0	0	1	0	1	1	0	0	0
IPR018713 Domain of unknown function DUF2236	0	0	0	0	0	0	0	0	0	0	0	0	0	0	0	1	0
IPR018803 Stress-responsive protein Ish1	1	1	1	1	1	1	1	1	0	1	1	1	1	1	1	1	1
IPR018805 Protein of unknown function DUF2401, secretory	1	1	1	1	1	1	1	1	1	1	1	1	1	1	1	0	2
IPR018807 Domain of unknown function DUF2403, glycine-rich	1	1	1	1	1	1	1	1	1	1	1	1	1	1	1	0	2
IPR018812 Protein of unknown function DUF2410	0	0	0	0	0	0	0	0	0	0	0	0	0	0	0	0	1
IPR018825 Domain of unknown function DUF2427	0	0	0	0	0	0	1	0	1	0	1	0	0	0	0	0	0
IPR018835 RNA-binding domain, putative	0	0	0	0	0	0	0	1	0	0	0	0	0	0	0	0	0
IPR018864 Nucleoporin Nup188	0	0	0	0	0	0	1	0	0	0	0	0	0	0	0	0	0
IPR018871 GLEYA adhesin domain	1	3	4	3	0	0	0	4	3	1	2	4	3	5	1	1	0
IPR018908 Uncharacterised protein family UPF0546	1	0	0	0	0	0	0	0	0	0	0	0	0	0	0	0	0
IPR018909 Carbohydrate binding, septum localised	0	0	0	0	0	0	0	0	0	0	0	0	0	0	0	1	1
IPR018937 Magnesium transporter	1	0	1	0	1	1	1	1	1	1	1	1	1	1	0	1	0
IPR018939 Autophagy-related protein 27	0	1	1	1	1	1	1	1	1	1	0	0	1	1	0	1	1
IPR018943 Oligosaccaryltransferase	0	1	0	0	1	0	0	0	0	0	1	0	1	0	0	0	0
IPR018946 Alkaline phosphatase D-related	3	2	2	2	1	2	1	3	1	0	0	0	2	3	1	1	2
IPR018954 Beta-galactosidase, domain 2	5	6	4	5	4	4	1	6	3	3	2	2	2	4	1	0	2
IPR018955 Branched-chain alpha-ketoacid dehydrogenase kinase/Pyruvate dehydrogenase kinase, N-terminal	0	0	0	0	0	0	0	0	0	0	0	1	0	0	0	0	0
IPR018957 Zinc finger, C3HC4 RING-type	0	0	0	0	0	0	0	0	0	1	0	0	0	0	0	0	0
IPR018978 Ribosome maturation protein SBDS, C-terminal	1	0	0	0	0	0	0	0	0	1	0	0	0	0	0	0	0
IPR019008 Domain of unknown function DUF2012	1	1	1	1	0	0	1	1	1	1	1	1	1	0	0	1	1
IPR019009 Signal recognition particle receptor, beta subunit	1	1	1	1	1	1	1	1	1	1	0	0	0	0	1	1	0
IPR019026 Peptidase M64, IgA	0	0	0	0	0	0	0	0	0	0	0	0	0	0	0	1	0
IPR019050 FDF domain	1	1	0	1	0	1	0	0	0	0	0	0	1	0	0	0	0
IPR019079 Capsule synthesis protein, CapA	0	0	0	0	0	0	0	1	1	0	0	0	0	0	0	0	0
IPR019156 Ataxin-10 domain	1	0	0	1	0	0	0	0	0	0	0	0	0	0	0	0	0
IPR019166 Apolipoprotein O	0	0	0	0	0	0	0	0	0	0	0	0	0	0	0	1	1
IPR019193 Ubiquitin-conjugating enzyme E2-binding protein	0	0	1	1	1	1	0	0	0	1	0	1	1	1	0	1	0
IPR019197 Biotin-protein ligase, N-terminal	0	0	0	0	0	0	0	0	0	0	0	0	0	0	0	0	1
IPR019236 Domain of unknown function DUF2183	1	1	1	1	1	1	1	1	1	1	0	0	1	1	0	1	0
IPR019268 Protein of unknown function DUF2278	0	0	0	0	0	0	0	1	1	0	0	0	0	0	0	0	0
IPR019363 Protein of unknown function DUF2305	0	0	0	0	0	0	0	0	0	0	1	1	0	0	0	0	0
IPR019378 GDP-fucose protein O-fucosyltransferase	0	0	1	0	0	0	0	0	0	1	0	0	0	0	0	0	0
IPR019400 Peptidase C65, otubain	0	0	0	0	0	1	0	0	0	0	1	1	0	0	0	0	0
IPR019405 Lactonase, 7-bladed beta propeller	7	7	7	7	3	3	3	7	5	6	2	4	4	3	2	4	2
IPR019410 Nicotinamide N-methyltransferase-like	0	0	0	0	0	0	0	0	0	0	1	2	1	0	0	0	0
IPR019411 Domain of unknown function DUF2404	0	0	1	0	1	0	2	1	2	1	2	2	1	2	2	1	0
IPR019413 Domain of unknown function DUF2407 N-terminal	1	1	1	1	1	1	0	0	0	0	0	0	0	0	0	0	0
IPR019431 Protein of unknown function DUF2417	0	0	0	0	0	0	1	0	0	0	0	0	0	0	0	0	0
IPR019433 GPI-Mannosyltransferase II co-activator, Pga1	0	0	0	0	1	0	0	0	0	0	0	0	0	0	1	0	0
IPR019545 DM13 domain	0	0	0	0	0	0	0	1	1	0	0	0	0	1	0	0	0
IPR019564 Mitochondrial outer membrane transport complex, Sam37/metaxin	0	0	0	1	0	0	0	0	0	1	0	0	0	0	0	1	0
IPR019587 Polyketide cyclase/dehydrase	0	0	0	0	0	0	0	1	1	0	1	0	0	0	0	0	0
IPR019591 ATPase-like, ParA/MinD	0	0	0	0	0	1	0	1	0	1	0	0	0	0	0	0	0
IPR019734 Tetratricopeptide repeat	1	1	2	2	1	1	1	1	2	3	0	0	2	1	0	2	2
IPR019756 Peptidase S26A, signal peptidase I, serine active site	1	1	1	1	1	1	1	0	0	0	0	0	1	1	0	1	0
IPR019759 Peptidase S24/S26A/S26B	1	1	1	1	1	1	1	0	0	0	0	0	1	1	0	1	0
IPR019775 WD40 repeat, conserved site	2	3	4	2	0	3	0	2	3	3	0	2	3	4	4	2	1
IPR019778 Hydrophobin, conserved site	1	1	1	0	0	0	0	1	1	0	0	0	0	0	0	1	1
IPR019780 Germin, manganese binding site	1	1	1	1	1	1	1	1	1	1	2	1	0	1	0	0	0
IPR019783 Ribosome maturation protein SBDS, N-terminal	1	0	0	0	0	0	0	0	0	1	0	0	0	0	0	0	0
IPR019793 Peroxidases heam-ligand binding site	1	1	1	1	1	1	0	1	1	1	1	1	1	3	0	1	0
IPR019794 Peroxidase, active site	5	6	6	6	7	8	5	4	5	6	4	4	2	5	0	2	0
IPR019800 Glycoside hydrolase, family 3, active site	4	4	4	4	3	4	2	3	3	3	2	1	3	4	2	3	2
IPR019801 Glycoside hydrolase, family 35, conserved site	4	4	3	4	3	3	1	3	1	2	1	1	1	3	1	0	1
IPR019811 Homoserine dehydrogenase, conserved site	1	1	1	0	0	1	0	1	1	1	0	0	0	0	1	1	0
IPR019819 Carboxylesterase type B, conserved site	14	14	14	11	10	8	14	18	20	9	3	3	5	7	3	9	5
IPR019826 Carboxylesterase type B, active site	26	28	27	23	16	18	24	32	32	18	11	13	16	19	4	14	5
IPR019931 LPXTG cell wall anchor domain	2	1	2	1	1	1	1	0	0	1	0	1	2	1	0	0	1
IPR019955 Ubiquitin supergroup	0	0	0	0	1	0	0	0	0	0	0	0	0	0	0	0	0
IPR020067 Frizzled domain	1	1	1	1	0	1	0	0	1	0	0	0	1	0	1	1	1
IPR020103 Pseudouridine synthase, catalytic domain	0	0	0	0	0	0	0	0	0	1	0	0	0	0	0	0	0
IPR020471 Aldo/keto reductase subgroup	0	0	1	0	1	1	0	0	0	0	0	0	0	1	0	0	0
IPR020472 G-protein beta WD-40 repeat	2	4	4	3	1	3	1	1	1	2	0	1	3	3	3	2	1
IPR020476 NUDIX hydrolase	0	0	0	0	0	0	0	0	0	0	0	0	0	0	0	1	0
IPR020550 Inositol monophosphatase, conserved site	1	1	1	1	0	1	0	1	1	0	0	0	0	2	0	0	1
IPR020568 Ribosomal protein S5 domain 2-type fold	1	1	1	1	1	1	1	1	1	0	1	1	0	0	1	0	0
IPR020583 Inositol monophosphatase, metal-binding site	1	1	1	1	0	1	0	1	1	0	0	0	0	2	0	0	2
IPR020588 DNA recombination/repair protein RecA/RadB, ATP-binding domain	0	0	0	0	0	0	0	0	0	0	0	0	1	1	0	0	0
IPR020593 Gamma-glutamyl phosphate reductase GPR, conserved site	0	0	0	0	0	0	0	0	0	0	1	1	0	0	0	0	0
IPR020615 Thiolase, acyl-enzyme intermediate active site	0	0	0	0	0	0	0	1	0	0	0	0	0	0	0	0	0
IPR020624 Dihydrodipicolinate synthetase, conserved site	0	0	0	0	1	1	1	0	1	0	0	0	0	0	0	0	0
IPR020683 Ankyrin repeat-containing domain	1	2	3	6	7	7	2	12	10	6	7	3	5	10	1	2	1
IPR020801 Polyketide synthase, acyl transferase domain	2	1	2	0	0	1	1	1	1	1	0	0	1	2	0	1	0
IPR020806 Polyketide synthase, phosphopantetheine-binding domain	1	1	2	0	0	1	0	0	0	0	0	0	0	0	0	0	0
IPR020807 Polyketide synthase, dehydratase domain	0	0	0	0	0	0	0	1	0	0	0	0	0	0	0	1	0
IPR020821 Extracellular Endonuclease, subunit A	0	0	0	0	1	1	1	0	1	0	0	1	0	1	1	1	1
IPR020827 Asparaginase/glutaminase, active site 1	1	1	1	1	1	1	0	1	1	1	0	0	2	1	0	0	0
IPR020835 Catalase-like domain	1	1	1	1	1	1	0	1	1	1	1	1	1	0	1	1	1
IPR020841 Polyketide synthase, beta-ketoacyl synthase domain	3	1	2	0	0	1	3	0	1	0	0	0	1	0	0	0	0
IPR020842 Polyketide synthase/Fatty acid synthase, KR	2	2	1	5	0	6	1	1	3	0	0	0	0	0	0	1	0
IPR020843 Polyketide synthase, enoylreductase	2	3	3	1	0	1	2	0	2	0	0	0	0	1	0	0	0
IPR020845 AMP-binding, conserved site	3	2	3	2	3	2	4	1	1	2	3	2	1	0	2	1	2
IPR020846 Major facilitator superfamily domain	0	0	0	1	0	0	2	1	0	1	0	0	0	1	0	1	0
IPR020849 Small GTPase superfamily, Ras type	1	0	0	0	0	0	0	0	0	0	0	0	0	0	0	0	0
IPR020855 Ureohydrolase, manganese-binding site	3	2	2	2	3	2	3	2	5	2	2	0	2	2	1	2	3
IPR020858 Serum albumin-like	0	0	0	0	0	0	0	0	1	0	0	0	0	0	0	0	0
IPR020892 Cyclophilin-type peptidyl-prolyl cis-trans isomerase, conserved site	0	1	0	0	1	1	1	1	0	0	1	1	0	1	0	1	2
IPR020904 Short-chain dehydrogenase/reductase, conserved site	7	10	7	10	6	9	8	10	10	7	4	5	5	7	0	6	4
IPR020915 Uncharacterised protein family UPF0311	0	1	0	0	2	2	3	2	2	1	0	0	2	3	0	3	0
IPR020946 Flavin monooxygenase-like	4	2	6	5	3	1	3	4	4	2	0	1	5	3	1	1	1
IPR020990 Carboxysome shell protein	0	0	0	0	0	0	0	1	1	0	0	0	0	0	0	0	0
IPR020999 Chitin synthesis regulation, Congo red resistance, RCR protein	1	1	1	0	0	0	1	1	2	1	1	1	1	0	1	1	1
IPR021047 Mannosyltransferase 1, CMT1	2	2	2	1	2	2	2	2	2	2	2	2	1	2	1	1	2
IPR021054 Cell wall galactomannoprotein	9	9	10	10	10	9	6	10	11	10	3	3	1	1	7	6	0
IPR021084 Het-s 218-289	0	0	0	0	0	0	0	0	0	0	0	0	1	0	0	0	0
IPR021100 N-glycosylation protein EOS1	0	0	0	0	0	0	0	0	0	0	0	1	0	0	0	0	0
IPR021102 Peptide-N4-(N-acetyl-beta-glucosaminyl)asparagine amidase A	2	2	2	2	2	2	1	1	1	2	1	1	0	0	1	0	0
IPR021109 Aspartic peptidase domain	23	20	23	21	15	15	19	18	20	16	19	15	17	21	12	18	16
IPR021139 NYN domain, limkain-b1-type	0	0	0	0	0	0	0	0	0	0	0	1	0	0	0	0	0
IPR021154 H/ACA ribonucleoprotein complex, subunit Gar1, eukaryote	0	0	0	0	0	0	0	0	0	0	0	0	0	0	0	0	1
IPR021276 Protein of unknown function DUF2855	0	0	0	0	0	1	0	0	0	0	0	0	0	0	0	0	0
IPR021278 Protein of unknown function DUF2611	1	1	1	1	1	1	0	0	0	1	1	1	1	0	0	0	1
IPR021369 Protein of unknown function DUF2985	0	0	0	0	0	0	0	0	0	1	0	0	0	0	0	0	0
IPR021460 Protein of unknown function DUF3112	0	0	0	0	0	0	0	0	0	0	0	0	0	0	0	0	1
IPR021476 Protein of unknown function DUF3129	7	7	7	7	8	5	8	5	7	7	3	3	4	4	1	8	2
IPR021514 Protein of unknown function DUF3176	0	0	0	1	0	0	1	2	0	0	0	0	0	0	0	0	0
IPR021625 Fbxo7/PI31 domain	0	0	0	0	0	0	0	0	0	0	0	1	1	7	1	1	0
IPR021643 Mediator complex, subunit Med13, N-terminal, metazoa/fungi	0	1	0	0	0	0	0	0	0	0	0	0	0	0	0	0	0
IPR021665 Mediator complex, subunit Med16	0	1	0	0	0	0	0	0	0	0	0	0	0	0	0	0	0
IPR021765 Protein of unknown function DUF3328	2	1	2	1	1	2	7	2	4	5	0	0	0	0	0	0	0
IPR021771 Triacylglycerol lipase	0	0	0	0	0	1	0	0	0	0	1	1	0	0	0	0	0
IPR021772 Protein of unknown function DUF3337	0	0	0	0	0	0	0	1	1	0	0	0	0	0	0	0	0
IPR021822 Protein of unknown function DUF3405	2	2	1	1	1	1	2	1	1	2	0	0	1	0	0	0	0
IPR021829 Protein of unknown function DUF3419	1	1	0	0	1	1	0	0	0	0	1	1	1	1	1	0	0
IPR021838 Protein of unknown function DUF3431	1	1	1	0	0	0	0	0	1	0	0	0	1	1	0	1	1
IPR021840 Protein of unknown function DUF3433	0	0	0	0	0	1	0	0	0	0	0	0	0	0	0	0	0
IPR021848 Protein of unknown function DUF3445	0	0	0	0	0	0	1	0	0	0	0	0	1	1	0	1	0
IPR021851 Protein of unknown function DUF3455	2	2	2	2	2	2	2	1	2	2	2	0	2	11	0	2	2
IPR021858 Protein of unknown function DUF3468	2	0	3	3	1	3	2	2	2	2	3	2	0	5	0	2	0
IPR021860 Peptidase S12, Pab87-related, C-terminal	0	0	0	0	0	0	0	0	0	0	0	0	0	1	0	0	0
IPR021862 Protein of unknown function DUF3472	0	0	0	0	0	0	0	0	0	0	0	0	0	0	3	0	0
IPR021863 Protein of unknown function DUF3474	0	0	0	0	0	0	0	0	0	0	0	0	0	0	1	0	0
IPR021986 Spherulation-specific family 4	1	1	1	1	0	0	0	1	1	0	0	0	0	0	1	1	1
IPR022013 Fungal calcium binding protein	1	1	1	0	0	0	0	0	1	0	0	0	0	0	0	0	0
IPR022085 Protein of unknown function DUF3632	1	0	0	0	0	0	1	0	0	0	0	0	0	0	0	0	0
IPR022158 Inositol phosphatase	0	0	0	0	0	0	0	1	0	1	0	0	1	0	1	0	0
IPR022185 Protein of unknown function DUF3712	1	0	1	0	0	0	0	0	0	1	0	0	0	0	0	1	0
IPR022237 Phophatidylserine decarboxylase	0	0	0	0	0	0	0	0	0	1	0	0	0	0	0	0	0
IPR022271 Lipocalin, ApoD type	1	1	1	1	1	0	0	0	1	0	0	1	0	0	0	1	0
IPR022310 NAD/GMP synthase	0	0	0	0	0	0	0	0	0	0	0	0	0	0	0	1	0
IPR022383 Lactate/malate dehydrogenase, C-terminal	0	0	0	0	0	1	1	1	1	0	0	1	2	4	0	1	2
IPR022385 Rhs repeat-associated core	0	0	0	0	0	0	0	0	0	0	0	0	0	1	0	0	0
IPR022398 Peptidase S8, subtilisin, His-active site	24	21	25	21	11	14	20	24	24	23	12	8	11	13	19	21	4
IPR022409 PKD/Chitinase domain	0	0	0	0	0	0	0	0	0	0	1	0	0	0	0	0	0
IPR022417 Porphobilinogen deaminase, N-terminal	0	0	0	0	0	0	0	0	0	0	0	0	0	0	1	0	0
IPR022418 Porphobilinogen deaminase, C-terminal	0	0	0	0	0	0	0	0	0	0	0	0	0	0	1	0	0
IPR022419 Porphobilinogen deaminase, dipyrromethane cofactor binding site	0	0	0	0	0	0	0	0	0	0	0	0	0	0	1	0	0
IPR022577 Tubulin-specific chaperone D, C-terminal	0	0	0	0	0	0	0	1	0	0	0	0	0	0	0	0	0
IPR022596 Glucose receptor Git3, C-terminal	0	0	0	0	0	0	0	0	0	1	0	0	0	0	0	0	0
IPR022618 Defensin-like protein, Arabidopsis	0	0	0	0	0	0	0	0	0	0	0	0	0	1	0	0	0
IPR022672 Hexokinase, N-terminal	0	0	0	0	0	0	0	0	0	0	0	0	0	0	0	0	1
IPR022673 Hexokinase, C-terminal	0	0	0	0	0	0	0	0	0	0	0	0	0	0	0	0	1
IPR022694 3-hydroxyacyl-CoA dehydrogenase	0	1	1	1	1	0	0	0	0	1	0	0	2	2	0	1	0
IPR022697 Homoserine dehydrogenase, short	1	1	1	0	0	1	0	1	1	1	0	0	0	0	1	1	0
IPR022698 Protein of unknown function DUF3505	0	0	0	0	0	0	0	0	1	0	0	0	0	0	0	0	0
IPR022706 Antifungal protein	0	0	0	0	0	0	0	1	0	1	0	0	1	0	0	0	0
IPR022751 Alpha-mannosyltransferase	3	3	3	2	2	1	3	4	4	2	0	0	2	1	0	4	1
IPR022764 Peptidase S54, rhomboid domain	0	0	0	0	1	0	1	0	0	0	0	0	0	0	0	0	0
IPR022775 AP complex, mu/sigma subunit	0	0	0	0	0	0	0	0	0	0	0	0	0	0	0	0	1
IPR022790 Endoglucanase H/Glycosyl hydrolase family 26	1	1	1	1	1	1	1	1	1	1	1	1	0	0	0	0	0
IPR023005 Nucleoside diphosphate kinase, active site	0	1	0	1	0	0	0	0	0	0	0	0	0	0	0	0	0
IPR023041 Glucose receptor Git3, N-terminal	0	1	1	0	0	0	0	0	0	0	2	0	0	1	0	0	0
IPR023074 Hydroxymethylglutaryl-CoA reductase, class I/II, catalytic domain	0	0	0	0	0	0	1	1	0	0	0	0	0	0	0	0	0
IPR023076 Hydroxymethylglutaryl-CoA reductase, class I/II, conserved site	0	0	0	0	0	0	1	1	0	0	0	0	0	0	0	0	0
IPR023093 Rad21/Rec8-like protein, C-terminal	0	0	0	0	0	0	0	0	0	0	0	0	1	0	0	0	0
IPR023112 Antifungal protein domain	0	0	0	0	0	0	0	1	0	1	0	0	1	0	0	0	0
IPR023173 NADPH-cytochrome p450 reductase, FAD-binding, alpha-helical domain-3	0	0	0	0	0	0	0	0	0	0	0	0	1	0	0	0	0
IPR023186 Inosine/uridine-preferring nucleoside hydrolase	0	0	0	0	0	0	0	0	1	0	0	0	0	0	0	0	0
IPR023194 Eukaryotic translation initiation factor 3-like domain	0	0	0	0	0	0	0	0	0	1	0	0	0	0	0	0	0
IPR023201 SecY subunit domain	0	0	0	0	0	0	0	0	1	0	0	0	0	0	0	0	0
IPR023208 NADPH-cytochrome P450 reductase	0	0	0	0	0	0	0	0	0	0	0	0	1	0	0	0	0
IPR023209 D-amino-acid oxidase	2	2	3	2	0	2	2	4	4	4	2	2	3	6	1	2	0
IPR023210 NADP-dependent oxidoreductase domain	0	0	2	0	1	2	1	1	0	0	1	0	0	1	0	0	0
IPR023213 Chloramphenicol acetyltransferase-like domain	0	1	0	0	0	1	1	1	0	0	1	1	0	0	0	0	1
IPR023214 HAD-like domain	1	1	1	1	1	1	1	3	2	2	2	2	0	1	3	3	0
IPR023226 Glycoside hydrolase, family 49, N-terminal domain	0	0	0	0	0	0	0	0	0	0	1	1	0	0	0	0	0
IPR023230 Glycoside hydrolase, family 2, conserved site	0	0	0	0	0	0	0	0	0	1	0	0	0	0	0	0	0
IPR023232 Glycoside hydrolase, family 2, active site	1	1	1	2	0	0	1	3	2	0	0	0	0	0	0	0	0
IPR023267 RNA (C5-cytosine) methyltransferase	0	0	0	0	0	0	0	0	1	0	0	0	0	0	0	0	0
IPR023296 Glycosyl hydrolase, five-bladed beta-propellor domain	34	40	37	33	16	20	16	35	37	26	15	17	20	32	10	20	7
IPR023307 Aerolysin-like toxin, beta complex domain	1	1	1	1	0	1	1	1	1	1	0	0	0	0	0	0	0
IPR023332 Proteasome A-type subunit	0	0	0	0	0	0	1	0	0	0	0	0	0	0	0	0	0
IPR023333 Proteasome B-type subunit	0	1	0	0	0	0	1	0	0	0	1	0	0	1	0	0	0
IPR023346 Lysozyme-like domain	1	1	1	0	0	0	0	0	0	0	1	1	0	1	2	1	0
IPR023347 Lysozyme domain	0	0	0	0	0	0	0	0	0	0	1	1	0	1	0	1	0
IPR023352 Membrane associated eicosanoid/glutathione metabolism-like domain	2	1	2	2	2	1	2	1	1	2	0	0	2	2	2	1	1
IPR023374 AttH-like domain	1	2	1	2	0	0	0	2	1	1	0	0	0	1	0	0	0
IPR023375 Acetoacetate decarboxylase beta barrel domain	0	0	0	0	1	1	0	1	1	0	0	1	0	0	0	0	0
IPR023392 Mitochondrial outer membrane translocase complex, subunit Tom20 domain	0	0	0	0	0	1	0	0	0	0	1	0	1	0	0	0	0
IPR023393 START-like domain	1	0	0	0	0	0	0	1	1	0	1	0	0	0	0	0	0
IPR023395 Mitochondrial carrier domain	6	4	4	5	5	6	7	2	3	4	2	3	3	3	2	6	2
IPR023416 Transthyretin/hydroxyisourate hydrolase, superfamily	0	0	0	0	0	1	0	0	0	0	0	0	0	0	0	0	0
IPR023418 Transthyretin, thyroxine binding site	0	0	0	0	0	1	0	0	0	0	0	0	0	0	0	0	0
IPR023419 Transthyretin, conserved site	0	0	0	0	0	1	0	0	0	0	0	0	0	0	0	0	0
IPR023465 Riboflavin kinase domain	1	0	0	0	0	0	0	0	0	0	0	0	0	0	0	0	0
IPR023468 Riboflavin kinase	1	0	0	0	0	0	0	0	0	0	0	0	0	0	0	0	0
IPR023471 Cytochrome c oxidase assembly protein CtaG/Cox11, domain	0	0	0	0	0	0	1	0	0	0	0	0	0	0	0	0	0
IPR023473 AMMECR1	0	0	0	0	0	0	0	0	0	0	0	0	0	0	1	0	0
IPR023476 Peptidyl-tRNA hydrolase II domain	1	1	1	1	1	1	1	0	0	1	0	0	0	0	0	1	0
IPR023485 Phosphotyrosine protein phosphatase I superfamily	0	0	0	0	0	0	1	0	0	0	0	0	0	0	0	0	0
IPR023509 D-Tyr tRNAtyr deacylase-like domain	0	0	0	0	0	1	1	1	1	1	0	0	0	0	0	1	1
IPR023561 Carbonic anhydrase, alpha-class	4	4	4	4	3	4	6	4	3	4	2	3	2	4	0	2	0
IPR023566 Peptidyl-prolyl cis-trans isomerase, FKBP-type	1	1	1	1	1	1	2	1	1	0	1	0	1	1	0	1	1
IPR023574 Ribosomal protein L4 domain	0	0	0	0	0	0	0	0	0	1	0	0	0	0	0	0	0
IPR023595 L-gulonolactone/D-arabinono-1,4-lactone oxidase	0	0	0	1	0	0	0	0	0	0	0	0	0	0	0	0	0
IPR023606 CoA-transferase family III domain	0	0	0	0	0	0	0	0	0	0	0	1	0	0	0	0	0
IPR023610 Phosphatidylinositol-4-phosphate 5-kinase	0	0	0	0	0	1	0	0	0	0	0	1	0	0	0	0	0
IPR023614 Porin domain	0	0	0	0	0	0	0	0	0	0	0	0	1	1	0	0	0
IPR023631 Amidase signature domain	5	11	10	6	4	6	5	9	8	4	1	2	4	8	0	3	2
IPR023696 Ureohydrolase domain	4	3	2	2	3	2	3	2	6	2	2	1	2	2	1	3	3
IPR023753 Pyridine nucleotide-disulphide oxidoreductase, FAD/NAD(P)-binding domain	2	1	1	2	3	5	5	3	3	2	3	4	6	6	2	2	0
IPR023797 RNA 3'-terminal phosphate cyclase domain	1	0	1	1	1	1	1	1	0	1	1	1	0	0	1	0	0
IPR023827 Peptidase S8, subtilisin, Asp-active site	21	21	22	21	8	10	20	25	24	20	11	9	12	11	14	18	4
IPR023828 Peptidase S8, subtilisin, Ser-active site	27	23	27	24	13	16	21	28	28	32	12	10	14	18	21	24	8
IPR023865 Aliphatic acid kinase, short-chain, conserved site	0	0	0	0	0	1	1	0	0	0	0	0	0	0	1	0	0
IPR023943 Enolase-phosphatase E1	0	1	0	1	0	1	1	0	1	0	1	0	0	0	0	1	0
IPR024014 Dimethyl sulphone monooxygenase SfnG	0	0	0	0	0	0	0	1	1	0	0	0	0	0	0	0	0
IPR024060 Ureidoglycolate hydrolase domain	0	0	0	1	1	0	0	0	0	0	0	1	0	0	0	1	0
IPR024061 NDT80 DNA-binding domain	0	1	0	0	0	0	0	0	0	0	0	0	0	1	0	0	0
IPR024072 Dihydrofolate reductase-like domain	0	0	0	0	0	0	0	0	0	0	0	0	0	0	1	0	0
IPR024078 Putative deacetylase LmbE-like domain	0	0	0	0	0	0	1	0	0	1	0	1	0	1	0	1	1
IPR024079 Metallopeptidase, catalytic domain	25	28	23	21	12	21	18	22	26	25	10	13	7	7	11	13	5
IPR024083 Fumarase/histidase, N-terminal	0	0	0	0	0	0	0	0	0	0	0	0	0	0	0	1	0
IPR024096 NO signalling/Golgi transport ligand-binding domain	1	1	0	0	0	1	1	0	0	0	1	1	0	0	0	0	1
IPR024134 Superoxide dismutase (Cu/Zn) / superoxide dismutase copper chaperone	1	1	1	1	1	2	2	1	1	1	1	1	1	2	2	2	3
IPR024142 Superoxide dismutase 1 copper chaperone	1	1	1	1	1	2	2	1	1	1	1	1	1	1	2	2	2
IPR024156 Small GTPase superfamily, ARF type	0	1	0	0	0	0	0	0	0	0	0	0	0	0	0	1	0
IPR024222 CST complex subunit Ten1	0	0	0	0	0	0	0	0	0	0	0	0	0	0	0	1	0
IPR024240 Alpha-N-acetylglucosaminidase, N-terminal	0	0	0	0	0	0	0	0	0	0	0	0	0	0	1	0	0
IPR024311 Lipocalin-like domain	1	0	0	0	3	3	3	2	1	2	0	0	0	0	0	1	0
IPR024338 Stretch-activated cation channel Mid1	1	1	1	1	1	1	1	1	1	1	1	1	1	1	1	1	1
IPR024368 Life-span regulatory factor	0	0	0	0	0	0	0	0	0	0	0	0	0	1	0	0	0
IPR024370 PBP domain	0	0	0	0	0	1	0	0	0	0	0	0	0	1	0	0	0
IPR024382 Domain of unknown function DUF3844	1	1	1	1	1	0	1	1	0	1	1	1	1	1	1	1	1
IPR024429 Endosialidase, N-terminal extension domain	1	1	1	1	1	1	1	2	1	2	1	1	2	2	1	1	0
IPR024512 Small subunit of serine palmitoyltransferase-like	0	0	0	0	0	0	0	0	0	0	0	1	0	0	0	0	0
IPR024589 Fungal ligninase, C-terminal	0	1	0	0	0	0	0	1	1	0	0	0	0	0	0	0	0
IPR024607 Sulfatase, conserved site	2	1	1	2	1	1	2	3	3	3	1	1	2	0	0	1	1
IPR024654 Calcineurin-like phosphoesterase superfamily domain	0	0	0	0	0	1	1	1	1	1	0	0	0	0	0	0	0
IPR024655 Uncharacterised protein family, glycosyl hydrolase catalytic domain	4	3	4	3	3	5	4	2	3	3	3	3	4	4	2	2	2
IPR024708 Catalase active site	1	1	1	1	1	1	0	1	1	1	1	1	1	0	1	1	1
IPR024712 Catalase, mono-functional, haem-containing, clade 2	1	1	1	1	1	1	0	1	1	1	1	1	1	0	1	1	1
IPR024722 BIG/ATPase V1 complex, subunit S1	1	1	1	1	1	1	0	1	1	0	1	1	1	1	1	1	1
IPR024729 ICP0-binding domain of Ubiquitin-specific protease 7	0	0	0	0	0	0	0	0	0	0	0	0	0	0	0	1	0
IPR024732 Alpha-N-acetylglucosaminidase, C-terminal	0	0	0	0	0	0	0	0	0	0	0	0	0	0	1	0	0
IPR024733 Alpha-N-acetylglucosaminidase, tim-barrel domain	0	0	0	0	0	0	0	0	0	0	0	0	0	0	1	0	0
IPR024749 Putative collagen-binding domain	0	0	0	0	0	0	0	0	1	0	0	0	0	0	0	0	0
IPR024761 Transcription factor IIIC, 90kDa subunit, N-terminal	0	0	0	0	1	0	0	0	0	0	0	0	0	0	0	0	0
IPR024764 Transcription factor IIIC, putative zinc-finger	1	0	1	0	1	0	0	0	0	0	0	0	0	0	0	0	0
IPR024766 Zinc finger, RING-H2-type	0	0	0	0	0	0	0	0	0	0	0	0	0	0	1	0	0
IPR024771 SUZ domain	0	0	0	1	0	0	0	0	0	0	0	0	0	0	0	0	0
IPR024826 DNA polymerase delta/II small subunit family	0	0	0	0	0	0	0	0	1	0	0	0	0	0	0	0	0
IPR024928 E3 ubiquitin-protein ligase, SMURF1 type	0	0	0	1	0	0	0	0	0	0	0	0	0	0	0	0	0
IPR024936 Cyclophilin-type peptidyl-prolyl cis-trans isomerase	0	0	0	0	1	1	1	0	0	0	1	1	0	0	0	1	1
IPR024946 Arginine repressor C-terminal-like domain	0	0	1	0	0	0	0	0	0	0	0	0	0	1	0	0	0
IPR024960 Phosphatidylethanolamine N-methyltransferase/Methylene-fatty-acyl-phospholipid synthase	0	0	0	0	0	0	0	0	0	0	1	0	0	0	1	0	0
IPR024982 Rax2	1	1	1	1	1	1	1	1	1	1	0	1	1	1	1	1	1
IPR025110 AMP-binding enzyme C-terminal domain	2	2	2	1	2	2	2	1	1	2	1	2	1	0	2	0	1
IPR025112 Putative glycoside hydrolase xylanase	1	1	1	1	1	1	0	1	1	1	1	0	0	0	0	0	0
IPR025122 Domain of unknown function DUF4048	0	0	0	0	0	0	0	0	0	0	0	0	0	0	0	1	0
IPR025163 Tyrosine-protein phosphatase family, C-terminal domain	0	0	0	0	0	0	0	0	0	1	0	0	0	0	0	0	1
IPR025256 Domain of unknown function DUF4203	0	0	0	0	0	0	0	1	0	0	1	1	0	1	0	0	0
IPR025277 Putative glycohydrolase domain DUF4038	0	0	0	0	0	0	0	0	2	0	0	0	0	0	0	0	0
IPR025300 Beta-galactosidase jelly roll domain	5	6	4	5	4	4	1	5	3	3	2	2	2	4	1	0	2
IPR025331 Protein of unknown function DUF4237	0	0	0	0	0	0	0	0	1	1	0	0	2	2	1	0	1
IPR025337 Domain of unknown function DUF4243	0	0	1	0	0	1	0	0	0	0	0	1	0	0	1	0	0
IPR025340 Protein of unknown function DUF4246	0	0	0	0	0	0	0	0	1	0	0	0	0	1	0	0	0
IPR025363 Protein of unknown function DUF4267	1	1	1	1	2	0	1	1	1	2	0	1	0	0	0	1	0
IPR025390 Domain of unknown function DUF2407 C-terminal	1	1	1	1	1	1	0	0	0	0	0	0	0	0	0	0	0
IPR025403 Domain of unknown function DUF4129	0	0	0	0	0	0	0	0	0	0	0	0	0	0	0	0	1
IPR025423 Domain of unknown function DUF4149	1	1	1	0	1	1	1	0	1	0	1	1	1	0	0	0	0
IPR025442 Domain of unknown function DUF4185	1	1	1	1	0	0	1	1	1	1	0	0	0	0	0	0	0
IPR025476 Helitron helicase-like domain	0	0	0	0	0	0	0	0	0	0	0	0	0	4	0	0	0
IPR025533 Protein of unknown function DUF4419	1	0	0	0	0	1	0	0	0	0	1	1	1	1	0	1	0
IPR025574 Nucleoporin FG repeat	1	0	1	1	0	1	0	0	0	0	0	1	1	1	1	3	2
IPR025597 Protein of unknown function DUF4345	0	0	0	0	0	0	0	0	0	0	0	0	1	0	0	0	0
IPR025605 OST-HTH/LOTUS domain	0	0	0	0	0	0	0	0	0	0	0	1	0	0	0	0	0
IPR025628 DJ-1 domain, InhA-type	2	2	1	2	2	2	0	2	2	2	2	1	3	4	1	3	1
IPR025638 Protein of unknown function DUF4336	0	0	0	0	0	0	0	0	0	0	1	0	0	0	0	0	0
IPR025649 Protein of unknown function DUF4360	3	3	3	3	1	1	1	3	2	2	2	3	0	0	0	4	2
IPR025659 Tubby C-terminal-like domain	1	0	0	0	0	0	0	1	0	0	0	0	0	0	0	0	0
IPR025700 L-lysine 6-monooxygenase/L-ornithine 5-monooxygenase	0	0	0	0	1	0	0	0	0	0	0	0	0	0	0	0	0
IPR025705 Beta-hexosaminidase subunit alpha/beta	3	3	3	2	3	3	3	3	1	3	2	2	2	3	1	2	1
IPR025714 Methyltransferase domain	2	1	1	2	0	0	1	1	1	2	0	0	0	0	0	0	0
IPR025733 Iron/zinc purple acid phosphatase-like C-terminal domain	0	0	0	0	0	0	0	0	0	0	0	0	1	2	1	0	2
IPR025742 Cleavage stimulation factor subunit 2, hinge domain	1	1	1	1	1	1	1	1	0	0	0	1	0	0	0	0	1
IPR025755 60S ribosomal protein L4, C-terminal domain	0	0	0	0	0	0	0	0	0	1	0	0	0	0	0	0	0
IPR025762 DFDF domain	1	1	0	1	0	1	0	0	0	0	0	0	1	0	0	0	0
IPR025795 tRNA (uracil-5-)-methyltransferase	0	0	0	0	0	0	0	0	0	0	0	0	0	0	1	0	0
IPR025832 Domain of unknown function with GxGYxY motif	1	1	1	0	0	0	0	1	1	1	0	0	0	0	0	0	0
IPR025870 Glyoxalase-like domain	1	0	0	0	0	0	0	1	1	1	1	1	0	1	0	1	0
IPR025875 Leucine rich repeat 4	1	0	0	0	0	0	0	0	0	0	0	0	0	0	0	0	0
IPR025887 Glycoside hydrolase family 31, N-terminal domain	1	2	3	2	1	1	2	1	2	2	1	2	3	2	2	1	2
IPR025965 FlgD Ig-like domain	0	0	0	0	0	0	0	0	0	0	0	0	0	0	0	0	1
IPR025972 Beta-galactosidase, domain 3	5	6	4	5	4	4	1	5	3	3	2	2	2	4	1	0	2
IPR025975 Polysaccharide lyase	1	1	1	1	0	1	0	1	1	0	0	0	1	0	0	1	1
IPR026000 Apc5/TPR19 domain	0	0	0	0	0	0	0	0	0	0	0	0	1	0	0	0	0
IPR026010 Nucleoporin NSP1/NUP62	1	0	1	0	0	0	0	0	0	0	0	1	0	1	0	1	1
IPR026051 Asparagine-linked glycosylation protein 1-like	1	1	1	1	1	1	1	1	1	1	1	1	1	1	0	0	1
IPR026082 ABC transporter A, ABCA	0	0	0	0	0	0	1	0	0	0	0	0	0	0	0	0	0
IPR026103 Harbinger transposase-derived nuclease	0	0	0	0	0	4	0	0	0	0	0	0	0	0	0	0	0
IPR026584 Rad9	0	0	0	0	0	0	0	0	0	0	1	0	0	0	0	0	0
IPR026590 Sirtuin family, catalytic core domain	0	1	1	2	1	0	3	0	0	0	1	0	0	2	0	1	1
IPR026591 Sirtuin family, catalytic core small domain	0	0	0	0	1	0	2	0	0	0	1	0	0	2	0	1	1
IPR026600 NAD(P)H-hydrate epimerase	0	0	0	0	0	0	0	0	0	1	0	0	0	0	0	0	0
IPR026635 N-lysine methyltransferase See1-like	0	0	0	0	0	0	0	0	0	0	0	1	0	0	0	0	0
IPR026739 AP complex subunit beta	0	0	0	0	0	0	0	0	0	0	0	1	0	0	0	0	0
IPR026740 AP-3 complex subunit beta	0	0	0	0	0	0	0	0	0	0	0	1	0	0	0	0	0
IPR026856 Sialidase family	0	0	0	1	0	0	0	0	0	0	0	0	0	0	0	0	0
IPR026874 Glucosidase 2 subunit beta	0	0	1	0	0	0	0	0	0	0	0	0	0	0	1	0	0
IPR026891 Fibronectin type III-like domain	16	16	15	13	10	9	3	13	9	13	7	6	7	8	5	11	4
IPR026892 Glycoside hydrolase family 3	17	17	15	15	11	10	6	17	12	14	10	7	9	11	6	13	5
IPR026893 Tyrosine/serine-protein phosphatase IphP-type	0	0	0	0	0	0	0	0	0	1	0	0	0	0	0	0	1
IPR026895 ER membrane protein complex subunit 1	0	1	0	1	1	1	1	1	1	1	1	1	1	1	1	1	1
IPR026896 Transcription termination and cleavage factor C-terminal domain	1	1	1	1	1	1	1	1	0	0	0	1	0	0	0	0	0
IPR026910 Shisa family	0	0	0	0	0	0	0	0	0	1	0	0	0	0	0	0	0
IPR026992 Non-haem dioxygenase N-terminal domain	0	0	0	0	0	0	0	0	0	0	1	0	1	0	1	0	0
IPR027004 Dolichyl-phosphate-mannose-protein mannosyltransferase 1	0	0	0	0	0	0	0	0	1	0	0	0	0	0	0	0	0
IPR027005 Glycosyltransferase 39 like	0	0	0	0	0	0	0	0	1	0	0	0	0	0	0	0	0
IPR027047 E3 ubiquitin-protein ligase Highwire/Pam/Rpm-1	0	0	0	0	0	0	0	0	0	0	0	1	1	0	0	0	0
IPR027243 Mitochondrial chaperone BCS1	0	1	0	1	0	1	0	0	1	0	1	0	0	0	1	0	0
IPR027246 Eukaryotic porin/Tom40	0	0	0	0	0	0	0	0	0	0	0	0	1	1	0	0	0
IPR027256 Cation-transporting P-type ATPase, subfamily IB	0	0	0	0	0	0	0	0	1	0	0	0	0	0	0	0	0
IPR027266 GTP-binding protein TrmE/Glycine cleavage system T protein, domain 1	0	0	0	0	0	0	0	1	0	0	0	0	0	0	0	0	0
IPR027295 Quinonprotein alcohol dehydrogenase-like domain	1	1	0	0	1	1	0	3	2	1	3	2	1	2	3	1	1
IPR027328 Microtubule-associated protein RP/EB	0	0	1	0	0	0	0	0	0	0	0	0	0	0	0	0	0
IPR027369 DinB/YfiT-like putative metal-dependent hydrolase	0	0	0	1	0	0	1	0	0	0	0	0	0	0	0	0	0
IPR027372 Phytase-like domain	0	0	0	0	0	0	0	0	0	0	0	0	0	0	0	1	0
IPR027408 PNPase/RNase PH domain	0	0	1	0	0	0	0	0	0	0	0	0	0	0	0	0	0
IPR027414 Glycosyl hydrolase family, N-terminal domain	1	1	1	1	0	1	1	3	2	2	1	1	1	1	0	1	0
IPR027417 P-loop containing nucleoside triphosphate hydrolase	7	6	5	8	5	7	7	4	9	5	6	4	8	22	5	5	1
IPR027423 Class E vacuolar protein-sorting machinery protein HSE1	0	0	0	0	0	0	0	0	0	0	0	1	0	0	0	0	0
IPR027424 Glucose Oxidase, domain 2	1	0	0	0	1	1	3	1	1	1	0	0	0	0	0	1	0
IPR027434 Homing endonuclease	0	0	0	0	0	0	0	0	0	0	0	0	1	0	0	0	0
IPR027443 Isopenicillin N synthase-like	0	0	0	0	0	0	0	0	0	0	1	0	2	0	1	0	2
IPR027450 Alpha-ketoglutarate-dependent dioxygenase AlkB-like	0	0	0	0	0	0	0	0	0	0	0	0	1	0	0	0	0
IPR027469 Cation efflux protein transmembrane domain	0	0	0	0	0	0	0	0	0	0	0	1	1	0	2	0	0
IPR027470 Cation efflux protein cytoplasmic domain	0	0	0	0	0	0	0	0	0	0	0	1	0	1	0	0	0
IPR027473 L-asparaginase, C-terminal domain	2	2	3	2	2	2	1	3	2	2	1	1	2	1	1	1	1
IPR027474 L-asparaginase, N-terminal	2	2	3	3	2	2	2	3	2	2	1	1	2	1	1	1	1
IPR027475 Asparaginase/glutaminase, active site 2	1	1	1	1	0	1	1	0	0	1	0	0	2	1	0	0	0
IPR027477 Succinate dehydrogenase/fumarate reductase flavoprotein, catalytic domain	4	2	2	2	1	2	1	1	1	1	0	0	1	0	0	1	1
IPR027479 Protein of unknown function DUF917, N-terminal	0	0	0	0	1	0	0	0	0	0	0	0	0	0	0	0	0
IPR027483 Phosphatidylinositol-4-phosphate 5-kinase, C-terminal	0	0	0	0	0	1	0	0	0	0	0	1	0	0	0	0	0
IPR027484 Phosphatidylinositol-4-phosphate 5-kinase, N-terminal domain	0	0	0	0	0	1	0	0	0	0	0	1	0	0	0	0	0
IPR027485 AMMECR1, N-terminal	0	0	0	0	0	0	0	0	0	0	0	0	0	0	1	0	0
IPR027495 Thiamine thiazole synthase	0	0	0	0	0	0	0	0	0	0	0	0	0	0	0	0	3
IPR027511 Enolase-phosphatase E1, eukaryotes	0	0	0	0	0	1	1	0	1	0	1	0	0	0	0	0	0
IPR027519 Kynurenine formamidase	0	0	0	0	0	0	0	0	0	0	0	1	1	0	0	0	0
IPR027524 Eukaryotic translation initiation factor 3 subunit H	0	0	0	0	0	0	1	0	0	0	0	0	0	0	0	0	0
IPR027533 Very-long-chain 3-oxoacyl-CoA reductase, fungal	0	1	0	0	0	1	0	0	0	0	0	1	0	1	0	0	0
IPR027534 Ribosomal protein L12 family	0	0	0	0	0	0	0	0	0	0	1	0	0	0	0	0	0
IPR027537 Maintenance of mitochondrial morphology protein 1	0	0	0	0	0	0	1	0	1	0	1	1	0	1	1	0	0
IPR027538 Golgi to ER traffic protein 1	0	0	1	1	0	0	0	1	0	0	0	0	0	0	0	0	0
IPR027545 Kynurenine 3-monooxygenase	1	0	0	1	1	1	0	0	0	0	0	0	0	0	0	0	0
IPR027589 Choice-of-anchor B domain	5	5	4	5	5	4	5	5	5	5	7	8	2	2	2	7	3
IPR027652 Pre-mRNA-processing-splicing factor 8	0	0	0	0	0	0	0	0	0	0	1	0	0	0	0	0	0
IPR027713 Ran-binding protein 9/10/Protein Ssh4	1	1	1	1	1	1	1	1	1	1	1	1	1	0	1	1	1
IPR027747 Probable tubulin--tyrosine ligase Pby1	0	0	0	0	0	0	0	0	0	0	0	0	0	1	0	0	0
IPR027789 Syndecan/Neurexin domain	1	0	1	1	0	0	0	0	0	0	0	0	0	0	0	0	0
IPR027795 GATS-like ACT domain	1	0	0	1	0	0	0	0	0	0	1	1	1	1	0	0	1
IPR027796 OTT_1508-like deaminase	0	1	0	0	0	0	0	1	1	0	0	0	0	0	0	0	0
IPR027806 Harbinger transposase-derived nuclease domain	0	0	0	0	0	2	0	0	0	0	0	0	0	0	0	0	0
IPR027936 Ephrin receptor, transmembrane domain	1	0	1	0	0	0	0	0	0	0	0	0	0	0	0	0	0
IPR028000 Protein of unknown function DUF4448	3	3	3	3	3	3	1	2	2	2	2	3	1	1	1	1	2
IPR028116 Putative oxalocrotonate tautomerase	0	0	1	0	0	0	0	0	0	0	0	0	0	0	0	0	0
IPR028144 Cysteine-rich transmembrane CYSTM domain	0	0	0	0	0	0	0	0	0	0	0	1	0	0	0	0	0
IPR028146 Glucosidase II beta subunit, N-terminal	0	0	1	0	0	0	0	0	0	0	0	0	0	0	1	0	0
IPR028245 Eisosome component PIL1/LSP1	0	0	0	0	0	0	1	0	0	0	0	0	0	0	0	1	0
IPR028281 Siroheme synthase, central domain	0	0	0	0	0	0	0	0	0	0	0	0	0	0	1	0	0
IPR028356 UDP-glucose 6-dehydrogenase, eukaryotic type	0	0	0	0	0	0	1	0	0	0	0	0	0	0	0	0	0
IPR028357 UDP-glucose 6-dehydrogenase, bacterial type	0	0	0	0	0	0	1	0	0	0	0	0	0	0	0	0	0
IPR028360 Peptidase S24/S26, beta-ribbon domain	1	1	1	1	1	1	1	0	0	0	0	0	1	1	0	1	0
IPR028369 Beta mannosidase	0	0	0	0	0	0	0	0	0	0	0	0	0	0	1	0	0
IPR028600 Cytosolic Fe-S cluster assembly factor NUBP2/Cfd1, eukaryotes	0	0	0	0	0	1	0	0	0	0	0	0	0	0	0	0	0
IPR028830 DNA mismatch repair protein Mlh3	0	0	0	1	0	0	0	0	0	0	0	0	0	0	0	0	0
IPR028887 Molybdopterin synthase sulfur carrier subunit	1	0	0	0	0	1	0	0	0	0	0	0	0	0	0	0	0
IPR028889 Ubiquitin carboxyl-terminal hydrolase-like domain	1	2	1	1	0	1	0	0	0	0	0	0	0	0	0	0	0
