# Supplementary material for: Gene family expansions and contractions are associated with host range in plant pathogens of the genus Colletotrichum
Source: BMC Genomics. 2016 Aug 5;17:555. doi: 10.1186/s12864-016-2917-6 (PMC4974774; doi:10.1186/s12864-016-2917-6)
Supplement: Additional file 4: Table S3. — Number of secreted CAZyme modules determined according to the CAZy database (http://www.cazy.org/) [50, 52]. (XLSX 21 kb) [file 12864_2016_2917_MOESM4_ESM.xlsx]

## Sheet: Families
subclasses	CNYM	CSIM	CFIO	CSAL	CGRA	CSUB	CHIG	CFRU	CGLO	CORB	VALF	VDAH	FGRA	FOXY	CPUR	MORY	NCRA
AA1	19	17	19	16	16	12	13	18	17	13	4	5	10	7	3	15	11
AA2	8	8	8	8	7	9	7	7	5	9	4	4	3	4	0	2	0
AA3	24	26	24	19	17	16	12	25	28	21	11	12	9	10	2	9	2
AA4	0	0	0	0	0	0	0	0	0	0	1	0	0	0	0	0	0
AA5	13	12	12	9	15	10	12	17	15	15	10	12	10	8	5	12	9
AA7	51	57	53	47	23	26	20	55	50	30	21	22	23	22	1	17	12
AA8	5	5	5	5	3	4	1	3	5	4	3	3	6	4	1	7	5
AA9	22	24	24	26	28	26	22	27	28	25	16	24	12	14	1	19	14
CBM1	19	21	22	16	19	18	15	16	19	18	15	23	11	12	3	16	21
CBM12	0	0	0	0	0	0	0	0	0	0	0	0	0	2	0	0	0
CBM13	1	1	1	1	1	1	0	0	1	1	0	1	1	0	0	2	2
CBM16	0	0	0	0	0	0	0	0	0	0	0	0	1	1	1	0	0
CBM18	10	12	8	15	10	10	5	8	11	11	3	3	8	9	2	17	3
CBM20	3	3	3	3	3	4	3	3	3	3	4	4	2	2	1	3	2
CBM21	0	0	1	0	0	0	0	0	0	0	0	0	0	0	0	0	0
CBM22	0	0	0	0	0	0	0	0	0	0	0	0	1	3	1	0	0
CBM24	4	4	4	4	4	9	3	4	4	2	2	2	1	2	0	0	3
CBM32	1	0	1	0	0	0	0	1	0	0	0	0	2	2	1	0	0
CBM35	2	3	3	3	4	3	2	4	3	3	2	2	2	3	0	2	0
CBM36	0	0	0	0	1	1	0	1	1	0	0	0	1	1	0	2	0
CBM38	0	0	0	0	0	0	0	0	0	0	1	1	0	3	0	0	1
CBM42	1	1	1	1	1	1	0	1	1	1	2	2	1	1	1	2	1
CBM43	1	1	1	1	2	2	1	1	1	1	1	1	1	0	2	2	1
CBM46	0	1	1	1	0	0	0	0	1	1	1	1	0	0	0	0	0
CBM50	8	7	8	13	7	8	10	16	8	9	3	2	4	7	2	5	4
CBM52	0	0	0	0	0	0	0	0	0	0	0	0	0	0	0	1	1
CBM6	3	1	2	0	1	1	0	1	1	0	0	0	1	1	0	2	0
CBM61	0	0	0	0	0	0	0	0	0	0	0	0	0	1	1	0	0
CBM63	2	2	2	2	2	2	2	2	2	2	1	1	3	2	0	1	0
CBM66	0	0	1	1	0	0	0	1	1	0	0	0	0	0	1	0	0
CBM67	0	0	0	0	0	0	0	2	0	0	1	0	0	0	0	0	0
CE1	6	7	6	6	7	8	5	5	5	4	6	6	4	7	1	8	6
CE10	41	40	41	36	21	29	36	48	42	25	18	23	22	32	9	21	7
CE12	4	5	6	5	4	4	3	7	5	5	4	4	3	3	0	3	1
CE14	0	0	0	0	0	0	0	0	0	1	0	1	0	1	0	0	1
CE15	1	1	1	1	1	1	2	2	2	1	0	1	0	0	0	0	1
CE16	8	8	8	8	4	4	5	9	9	8	3	3	3	5	0	2	2
CE2	1	1	1	1	1	1	1	1	1	1	1	1	1	0	0	1	1
CE3	5	8	4	5	4	3	2	6	6	4	3	4	4	2	0	4	3
CE4	8	9	8	9	10	11	9	11	9	11	5	6	6	5	2	8	3
CE5	17	16	17	18	12	11	11	12	15	15	12	11	12	11	4	14	3
CE7	0	0	0	0	0	0	0	0	1	0	0	0	0	1	0	0	0
CE8	5	5	5	9	3	3	6	5	4	5	3	4	2	4	1	1	1
CE9	1	2	1	1	1	1	1	4	5	2	2	2	2	2	2	1	1
GH1	2	3	2	2	0	0	0	1	2	1	1	1	1	1	0	1	0
GH10	5	5	5	4	8	8	4	6	4	7	2	3	4	4	1	6	3
GH105	4	3	4	4	4	4	4	5	4	6	3	4	2	2	1	1	1
GH106	2	3	1	0	0	0	0	3	2	0	1	1	0	1	0	1	0
GH109	1	1	1	0	0	0	0	0	1	0	0	0	0	0	0	0	0
GH11	4	4	4	3	6	6	3	5	5	3	4	5	2	3	1	5	2
GH114	0	1	0	1	0	1	0	1	1	1	2	2	1	3	0	1	1
GH115	2	2	1	1	1	1	2	1	2	2	2	2	1	0	0	2	1
GH12	5	5	6	6	5	5	7	6	6	4	4	5	3	4	2	3	1
GH120	0	0	0	0	0	0	0	0	0	0	0	1	0	0	0	0	0
GH121	1	1	1	1	0	0	0	1	1	0	0	0	1	0	0	0	1
GH125	3	2	2	3	3	3	2	2	3	3	1	1	3	4	2	4	3
GH127	1	1	1	1	0	1	0	1	1	1	1	1	1	1	0	2	0
GH128	4	3	4	3	3	5	4	2	3	3	3	3	4	4	2	2	2
GH13	3	3	3	3	3	4	3	3	3	3	1	1	1	1	1	3	2
GH131	8	8	8	7	5	7	6	8	8	8	2	2	1	1	1	5	3
GH132	2	2	2	1	2	2	2	2	2	2	2	2	2	2	2	2	2
GH15	2	2	2	2	2	2	2	2	2	2	3	3	2	2	1	1	1
GH16	17	19	20	21	20	20	18	21	22	21	6	11	17	21	11	14	11
GH17	6	6	6	5	5	4	5	6	7	7	4	5	4	4	3	6	3
GH18	12	12	14	15	13	16	12	16	19	13	5	7	8	19	8	10	7
GH2	2	2	2	3	1	1	2	4	3	3	0	1	2	1	1	5	2
GH20	3	3	3	2	3	3	3	3	2	3	2	2	2	3	1	3	1
GH24	0	0	0	0	0	0	0	0	0	0	1	1	0	1	0	1	0
GH25	0	0	0	0	0	0	0	0	0	0	0	0	0	0	0	0	1
GH26	1	1	1	1	1	1	1	1	1	1	1	1	0	0	0	0	0
GH27	5	4	5	4	4	2	1	4	4	4	3	5	2	3	1	3	0
GH28	16	16	14	15	6	8	9	19	19	16	12	12	6	12	5	3	2
GH29	2	2	2	1	2	2	0	2	2	1	0	0	1	2	0	2	0
GH3	17	15	15	15	11	10	6	17	12	13	10	7	9	11	6	14	5
GH30	2	2	2	1	2	3	1	2	2	2	1	1	0	3	1	0	2
GH31	2	3	4	3	2	1	3	1	2	2	1	2	3	3	2	1	3
GH32	3	3	3	2	2	3	0	1	1	3	2	2	3	10	5	2	2
GH33	1	1	1	1	0	1	0	1	1	1	1	1	0	0	0	0	0
GH35	5	6	4	5	4	4	2	6	3	3	2	2	2	4	1	0	2
GH36	1	1	2	1	1	1	1	1	1	1	0	0	1	1	0	0	0
GH37	1	1	1	1	1	1	1	0	1	1	1	1	1	1	2	1	1
GH39	2	3	3	2	0	0	0	4	4	0	1	1	0	2	0	1	0
GH43	28	34	30	29	12	15	15	32	33	21	13	14	15	17	4	14	5
GH45	1	1	1	1	2	2	0	1	1	1	1	2	1	1	0	1	1
GH47	2	3	2	3	4	5	5	3	4	4	4	6	4	3	7	5	4
GH49	0	0	0	0	0	0	0	0	0	0	1	1	0	0	0	0	0
GH5	16	16	16	14	11	11	11	15	14	13	6	8	7	12	2	9	3
GH51	2	3	3	1	1	1	1	3	2	1	1	1	1	1	0	2	1
GH53	3	3	3	3	2	2	1	1	2	2	1	1	1	2	0	1	1
GH54	1	1	1	1	1	1	0	1	1	1	1	1	1	1	1	1	1
GH55	4	5	5	3	4	9	7	6	5	3	3	3	3	2	1	4	5
GH6	4	4	4	3	3	3	3	4	4	3	4	4	1	1	0	3	3
GH62	1	1	1	1	2	2	1	1	1	1	0	0	1	1	1	4	0
GH63	1	1	1	1	1	1	0	1	1	1	0	1	1	1	1	1	2
GH64	1	1	1	1	1	1	2	1	1	1	1	1	1	3	1	0	1
GH65	0	0	0	0	1	1	0	1	1	0	0	0	0	0	0	0	0
GH67	1	1	1	1	1	1	1	1	1	1	1	1	1	2	0	1	1
GH7	7	7	7	6	6	6	6	7	5	9	5	6	1	3	1	5	4
GH71	5	6	6	4	3	6	4	5	4	2	2	2	0	2	0	1	4
GH72	4	4	4	4	4	5	4	3	3	4	4	4	3	3	5	5	5
GH74	2	2	4	3	2	3	5	5	4	3	3	4	2	2	0	1	2
GH75	1	2	2	1	0	1	1	1	1	1	1	0	1	2	1	0	0
GH76	10	9	9	9	8	9	10	10	10	9	7	8	7	8	8	7	8
GH78	5	5	5	3	3	3	4	7	5	4	3	3	2	1	0	2	1
GH79	4	4	3	4	4	4	3	5	4	3	1	1	0	5	0	2	2
GH81	2	2	1	2	2	2	2	2	2	2	2	1	1	1	1	2	0
GH88	0	0	1	0	0	0	0	0	0	0	0	0	0	0	0	0	0
GH89	0	0	0	0	0	0	0	0	0	0	0	0	0	0	1	0	0
GH92	5	4	5	5	4	5	4	6	5	4	2	1	0	0	3	4	2
GH93	4	4	4	3	3	2	1	4	5	3	1	1	2	5	1	1	2
GH95	1	1	1	1	1	2	0	3	2	2	1	1	1	1	0	1	0
GT1	2	2	1	0	1	1	0	2	2	3	0	1	2	1	0	0	0
GT15	2	1	2	2	2	1	1	1	1	2	1	2	2	3	1	1	1
GT17	2	1	2	2	2	3	2	1	1	1	0	0	1	0	0	1	0
GT2	1	1	1	1	1	0	1	0	0	1	0	1	0	0	0	0	1
GT20	0	0	0	0	0	0	0	0	0	0	0	0	0	0	1	0	0
GT21	1	1	0	1	0	1	0	1	1	1	1	1	0	0	0	1	1
GT22	0	1	0	0	0	0	0	0	0	0	0	0	0	0	0	0	0
GT24	1	1	1	1	0	1	0	1	0	1	0	0	1	1	0	0	0
GT25	1	1	1	1	0	1	0	0	1	1	0	0	0	0	1	7	2
GT31	2	2	2	1	1	2	2	1	1	1	0	0	1	1	2	1	0
GT32	1	1	3	1	0	3	3	1	1	2	0	2	3	2	3	3	1
GT33	1	1	1	1	1	1	1	1	1	1	1	1	1	1	0	0	1
GT34	0	0	0	0	0	0	0	0	0	0	1	0	0	1	1	0	1
GT41	1	1	2	2	1	1	0	1	1	2	0	0	2	1	0	1	2
GT5	0	0	0	0	0	0	1	0	0	0	0	0	0	0	0	0	0
GT54	0	0	0	0	0	0	0	0	0	0	0	0	1	0	0	0	0
GT59	0	0	0	0	0	0	0	0	0	0	1	0	0	0	0	0	0
GT62	1	1	1	1	1	1	1	1	1	1	1	1	0	0	1	1	1
GT64	0	0	0	0	0	0	0	0	0	0	1	1	0	0	0	0	0
GT69	2	2	2	1	2	2	2	2	2	2	2	2	1	2	1	1	2
GT71	3	3	3	2	2	1	3	4	4	2	0	0	2	1	0	4	1
GT8	2	2	1	1	0	1	0	1	1	1	2	2	0	2	2	0	0
GT90	2	1	2	2	0	4	3	2	2	2	1	1	0	2	1	3	2
PL1	14	14	15	14	7	8	12	15	14	18	16	17	8	10	0	2	1
PL11	1	1	1	2	0	0	0	1	0	1	1	1	0	1	0	0	0
PL20	1	1	1	1	0	2	0	1	1	0	0	0	1	0	0	1	1
PL22	1	1	1	1	0	0	0	1	1	1	0	0	0	0	0	0	0
PL3	12	12	12	13	4	4	12	12	14	13	12	10	5	4	0	1	1
PL4	6	6	6	5	3	3	5	5	6	7	3	5	3	3	0	1	1
PL9	3	3	2	1	1	0	4	3	3	4	2	2	1	1	0	0	0
total	619	642	635	594	467	513	457	668	645	559	363	416	355	445	162	410	265
