# Supplementary material for: Gene family expansions and contractions are associated with host range in plant pathogens of the genus Colletotrichum
Source: BMC Genomics. 2016 Aug 5;17:555. doi: 10.1186/s12864-016-2917-6 (PMC4974774; doi:10.1186/s12864-016-2917-6)
Supplement: Additional file 6: Table S4. — Numbers of extracellular secreted protease homologs classified according to the MEROPS database 10.0 [45] in Colletotrichum and other fungal genomes used in this study. (XLSX 14 kb) [file 12864_2016_2917_MOESM6_ESM.xlsx]

## Sheet: peptidases
Class	CNYM	CSIM	CFIO	CSAL	CGRA	CSUB	CHIG	CFRU	CGLO	CORB	VALF	VDAH	FGRA	FOXY	CPUR	MORY	NCRA
A01A	15	14	15	13	12	12	13	12	11	12	5	10	11	13	10	12	10
C12	0	0	0	0	0	0	1	0	0	0	1	1	0	0	0	0	0
C13	0	1	1	1	1	1	1	1	1	0	1	1	1	1	0	1	1
C14B	0	0	0	0	0	0	0	0	1	0	0	1	0	0	0	0	0
C19	0	1	0	0	0	0	0	0	0	0	0	0	0	0	0	1	0
C26	0	0	0	0	0	0	0	0	0	0	0	0	0	0	1	0	0
C54	1	1	1	0	0	0	0	0	0	0	0	0	0	0	0	0	0
C56	1	0	0	0	0	0	0	0	0	0	0	0	0	0	0	0	0
C65	0	0	0	0	0	0	0	0	0	0	1	1	0	0	0	0	0
G01	1	1	1	1	1	1	2	0	0	1	0	0	1	1	1	1	1
I01	0	0	0	0	0	0	0	0	0	0	0	0	0	0	1	0	0
I07	0	0	0	0	0	0	0	0	1	1	0	0	0	0	0	0	0
I08	0	0	0	1	0	0	1	1	0	1	0	0	0	0	1	0	1
I09	1	1	1	0	1	1	2	0	0	0	0	0	1	1	0	1	1
I20	0	0	0	0	0	0	0	0	1	0	0	0	0	0	0	0	0
I51	2	3	3	3	1	1	2	2	2	3	2	3	2	2	0	2	1
I66	0	0	0	0	0	0	0	0	0	0	0	1	0	0	0	0	0
I84	1	0	0	0	0	1	1	0	0	0	0	0	0	0	0	0	0
I87	0	0	0	0	0	0	0	0	0	0	0	0	0	0	1	0	0
M10B	0	0	0	0	0	0	0	0	1	0	0	0	0	0	0	1	0
M12A	1	1	1	1	0	1	0	1	1	0	0	0	0	0	0	0	0
M12B	1	1	1	1	1	1	1	1	1	1	1	1	1	0	1	1	1
M12X	0	0	0	0	0	0	0	0	0	0	0	0	0	1	0	0	0
M13	1	1	1	1	0	2	2	0	0	0	0	0	0	0	0	0	0
M14A	5	5	4	5	6	4	5	6	6	4	3	6	3	3	1	5	1
M14B	0	0	0	0	0	0	0	0	0	0	0	0	1	0	0	0	0
M19	0	0	0	0	1	0	0	0	0	1	0	1	0	0	0	1	0
M20A	2	2	2	2	3	2	2	2	2	4	1	1	2	1	1	0	1
M20D	1	1	0	1	0	0	2	2	0	1	1	1	1	1	0	1	0
M24B	0	0	0	0	0	0	0	1	0	0	0	0	0	0	0	0	0
M28A	6	6	6	6	6	6	4	6	5	5	5	7	2	3	2	6	2
M28B	3	3	3	3	3	3	2	3	1	3	2	1	2	0	1	1	0
M28E	5	6	6	6	4	3	3	5	4	4	5	5	2	3	0	4	1
M28X	0	1	1	0	1	0	0	1	1	1	0	0	1	1	0	1	0
M35	7	7	7	7	3	3	0	8	7	5	4	3	1	1	8	3	2
M36	1	1	1	1	1	1	0	2	2	1	2	2	1	1	0	1	0
M38	0	0	0	0	0	0	0	1	2	0	0	1	0	1	1	0	1
M41	0	0	0	0	0	0	0	0	0	0	0	1	0	0	0	0	0
M43B	7	8	7	6	5	5	8	4	4	5	4	4	2	1	1	2	2
M49	0	0	0	0	0	0	0	0	0	0	0	0	0	0	1	0	0
P02A	0	0	0	0	0	0	0	0	1	0	0	0	0	0	0	0	0
S01A	0	0	0	0	0	0	0	0	0	0	1	1	1	1	0	0	0
S01D	2	2	2	2	0	1	0	2	2	1	0	0	1	0	1	2	0
S01E	1	1	1	1	1	1	1	1	1	1	0	0	0	0	0	1	0
S08A	8	8	10	10	5	8	8	12	11	14	5	4	9	10	4	7	4
S08B	1	1	1	1	1	1	1	1	1	1	1	1	1	1	1	1	1
S09B	1	0	0	1	1	1	1	0	1	1	1	1	0	1	0	2	0
S09C	2	1	0	3	1	1	3	3	3	0	2	2	0	0	0	4	1
S09X	7	5	8	5	4	3	4	3	7	5	3	4	6	6	0	1	1
S10	10	12	13	13	8	9	6	14	12	11	4	4	8	7	7	6	4
S12	3	3	2	2	0	2	1	4	3	3	0	1	1	3	0	3	0
S26B	1	1	1	1	1	1	1	0	0	0	0	0	1	1	0	1	0
S28	4	4	4	3	2	3	4	2	2	3	2	1	2	2	4	5	2
S33	2	2	2	3	4	6	6	6	4	8	3	3	4	5	3	2	1
S53	1	1	1	0	2	1	4	4	3	1	0	0	0	2	4	2	1
T01A	0	1	0	0	0	0	1	0	0	0	1	0	0	1	0	0	0
T02	0	0	0	0	1	1	0	0	0	1	0	0	1	1	0	0	1
T03	1	1	1	1	2	1	1	1	1	1	1	1	0	1	1	1	1
TOTAL	106	108	108	105	83	88	94	112	106	104	62	75	70	77	57	83	43
