# Supplementary material for: Gene family expansions and contractions are associated with host range in plant pathogens of the genus Colletotrichum
Source: BMC Genomics. 2016 Aug 5;17:555. doi: 10.1186/s12864-016-2917-6 (PMC4974774; doi:10.1186/s12864-016-2917-6)
Supplement: Additional file 7: Table S5. — The secondary metabolite biosynthesis backbones genes and clusters in the four sequenced Colletotrichum acutatum species. Cluster were predicted by AntiSMASH version 1.1.2 [48]. BLASTp and RunIprScan were used to manually identify: nonribosomal peptide synthetases (NRPS; IPR010071, IPR006163, IPR001242), polyketide synthases (PKS; IPR013968), DMATS-family aromatic prenyltransferases (DMATS: IPR017795, Pfam PF11991), and terpene synthases/cyclases (TS: IPR008949) [47]. (XLSX 766 kb) [file 12864_2016_2917_MOESM7_ESM.xlsx]

## Sheet: CSAL
Scaffold accession	Minimum	Maximum	Length	Direction	locus_tag	Putative function	secreted	Class	SM CLUSTERS	N
JFFI01000043	33002	36909	3908	forward	CSAL01_06457	putative fungal specific transcription factor domain-containing protein	NO		terpene cluster - CL1	1
JFFI01000043	37138	38237	1100	reverse	CSAL01_06458	hypothetical protein	NO		terpene cluster - CL1	1
JFFI01000043	39080	39760	681	reverse	CSAL01_06459	hypothetical protein	NO		terpene cluster - CL1	1
JFFI01000043	40238	40978	741	reverse	CSAL01_06460	putative short-chain dehydrogenase	NO		terpene cluster - CL1	1
JFFI01000043	42403	44411	2009	reverse	CSAL01_06461	putative FAD binding domain-containing protein	NO		terpene cluster - CL1	1
JFFI01000043	45806	47188	1383	forward	CSAL01_06462	putative aromatic prenyltransferase	NO	DMATS	terpene cluster - CL1	1
JFFI01000043	49096	49773	678	forward	CSAL01_06463	hypothetical protein	NO		terpene cluster - CL1	1
JFFI01000069	2199	3711	1513	forward	CSAL01_07161	putative cytochrome P450	NO	P450-Eclass-G4	putative cluster - CL2	2
JFFI01000069	4147	5764	1618	forward	CSAL01_07162	putative succinate-semialdehyde dehydrogenase	NO		putative cluster - CL2	2
JFFI01000069	5937	7574	1638	reverse	CSAL01_07163	hypothetical protein	NO		putative cluster - CL2	2
JFFI01000069	9798	11412	1615	forward	CSAL01_07164	hypothetical protein	NO		putative cluster - CL2	2
JFFI01000069	14627	15770	1144	reverse	CSAL01_07165	hypothetical protein	YES		putative cluster - CL2	2
JFFI01000069	16814	17237	424	forward	CSAL01_07166	hypothetical protein	YES		putative cluster - CL2	2
JFFI01000069	21717	22733	1017	forward	CSAL01_07167	hypothetical protein	NO		putative cluster - CL2	2
JFFI01000069	25235	26914	1680	reverse	CSAL01_07168	hypothetical protein	YES		putative cluster - CL2	2
JFFI01000069	27469	27918	450	forward	CSAL01_07169	hypothetical protein	NO		putative cluster - CL2	2
JFFI01000069	28082	29226	1145	reverse	CSAL01_07170	putative oxidoreductase	NO		putative cluster - CL2	2
JFFI01000069	29796	30845	1050	forward	CSAL01_07171	putative dimeric dihydrodiol dehydrogenase	NO		putative cluster - CL2	2
JFFI01000069	36143	37561	1419	forward	CSAL01_07172	hypothetical protein	NO		putative cluster - CL2	2
JFFI01000069	38570	40305	1736	forward	CSAL01_07173	putative feruloyl esterase B	YES		putative cluster - CL2	2
JFFI01000069	43552	44571	1020	forward	CSAL01_07174	hypothetical protein	NO		putative cluster - CL2	2
JFFI01000091	69960	74269	4310	reverse	CSAL01_01898	putative cation transporter	NO		terpene cluster - CL3	3
JFFI01000091	74868	76510	1643	forward	CSAL01_01899	putative fluconazole resistance protein	NO		terpene cluster - CL3	3
JFFI01000091	76682	77992	1311	reverse	CSAL01_01900	putative biotin synthase	NO		terpene cluster - CL3	3
JFFI01000091	79551	82760	3210	reverse	CSAL01_01901	hypothetical protein	NO	DMATS	terpene cluster - CL3	3
JFFI01000091	89223	93939	4717	forward	CSAL01_01902	putative protein phosphatase 2C	NO		terpene cluster - CL3	3
JFFI01000140	1687	2478	792	forward	CSAL01_01711	putative feruloyl esterase B	NO		putative cluster - CL4	4
JFFI01000140	4949	6695	1747	forward	CSAL01_01712	hypothetical protein	NO		putative cluster - CL4	4
JFFI01000140	6824	7843	1020	reverse	CSAL01_01713	hypothetical protein	YES		putative cluster - CL4	4
JFFI01000140	9788	12277	2490	reverse	CSAL01_01714	putative phenol hydroxylase	NO		putative cluster - CL4	4
JFFI01000140	15092	16685	1594	forward	CSAL01_01715	hypothetical protein	NO		putative cluster - CL4	4
JFFI01000140	17223	17759	537	forward	CSAL01_01716	hypothetical protein	YES		putative cluster - CL4	4
JFFI01000140	17965	18219	255	reverse	CSAL01_01717	hypothetical protein	YES		putative cluster - CL4	4
JFFI01000140	20179	20619	441	reverse	CSAL01_01718	hypothetical protein	NO		putative cluster - CL4	4
JFFI01000140	21274	22968	1695	forward	CSAL01_01719	hypothetical protein	NO		putative cluster - CL4	4
JFFI01000140	23349	25207	1859	forward	CSAL01_01720	hypothetical protein	NO	P450	putative cluster - CL4	4
JFFI01000140	25464	26684	1221	reverse	CSAL01_01721	putative endoglucanase-6B	YES		putative cluster - CL4	4
JFFI01000140	29386	30893	1508	forward	CSAL01_01722	hypothetical protein	NO	P450	putative cluster - CL4	4
JFFI01000140	32053	33652	1600	forward	CSAL01_01723	putative glycosyl hydrolase family 26	YES		putative cluster - CL4	4
JFFI01000140	37614	40333	2720	forward	CSAL01_01724	hypothetical protein	NO		putative cluster - CL4	4
JFFI01000140	42692	44387	1696	reverse	CSAL01_01725	putative amino acid permease	NO		putative cluster - CL4	4
JFFI01000140	48518	52606	4089	reverse	CSAL01_01726	putative hsp90-like protein	NO		putative cluster - CL4	4
JFFI01000140	52813	53394	582	reverse	CSAL01_01727	hypothetical protein	NO		putative cluster - CL4	4
JFFI01000140	56306	58661	2356	reverse	CSAL01_01728	putative glycosyl hydrolase family 20	YES		putative cluster - CL4	4
JFFI01000140	59961	60758	798	reverse	CSAL01_01729	hypothetical protein	YES		putative cluster - CL4	4
JFFI01000140	61699	62532	834	forward	CSAL01_01730	hypothetical protein	YES		putative cluster - CL4	4
JFFI01000140	65447	68860	3414	forward	CSAL01_01731	putative beta-xylosidase	NO		putative cluster - CL4	4
JFFI01000140	69551	70489	939	forward	CSAL01_01732	putative short chain dehydrogenase	NO		putative cluster - CL4	4
JFFI01000140	72410	73555	1146	forward	CSAL01_01733	putative endopolygalacturonase	YES		putative cluster - CL4	4
JFFI01000140	79067	79458	392	reverse	CSAL01_01734	hypothetical protein	NO		putative cluster - CL4	4
JFFI01000140	80520	87363	6844	reverse	CSAL01_01735	putative SNF2 family domain-containing protein	NO		putative cluster - CL4	4
JFFI01000140	91463	93421	1959	reverse	CSAL01_01736	putative ABC transporter	NO		putative cluster - CL4	4
JFFI01000140	94953	95839	887	reverse	CSAL01_01737	hypothetical protein	NO		putative cluster - CL4	4
JFFI01000140	96124	98108	1985	reverse	CSAL01_01738	hypothetical protein	NO		putative cluster - CL4	4
JFFI01000140	101273	102950	1678	forward	CSAL01_01739	putative D-isomer specific 2-hydroxyacid dehydrogenase	NO		putative cluster - CL4	4
JFFI01000140	103922	104522	601	reverse	CSAL01_01740	hypothetical protein	NO		putative cluster - CL4	4
JFFI01000140	106373	107505	1133	forward	CSAL01_01741	hypothetical protein	NO		putative cluster - CL4	4
JFFI01000140	108559	109775	1217	forward	CSAL01_01742	putative oxidoreductase	NO		putative cluster - CL4	4
JFFI01000140	110593	110998	406	forward	CSAL01_01743	hypothetical protein	YES		putative cluster - CL4	4
JFFI01000140	112982	113540	559	forward	CSAL01_01744	hypothetical protein	YES		putative cluster - CL4	4
JFFI01000140	113728	115400	1673	reverse	CSAL01_01745	putative tannase and feruloyl esterase	YES		putative cluster - CL4	4
JFFI01000147	121142	122028	887	reverse	CSAL01_00438	putative dienelactone hydrolase	NO		putative cluster - CL5	5
JFFI01000147	123623	124219	597	reverse	CSAL01_00439	putative NUDIX domain-containing protein	NO		putative cluster - CL5	5
JFFI01000147	126082	127909	1828	reverse	CSAL01_00440	putative carboxyl transferase	NO		putative cluster - CL5	5
JFFI01000147	128245	129572	1328	forward	CSAL01_00441	putative acyl-CoA dehydrogenase	NO		putative cluster - CL5	5
JFFI01000147	129848	130695	848	reverse	CSAL01_00442	hypothetical protein	NO		putative cluster - CL5	5
JFFI01000147	131003	133944	2942	forward	CSAL01_00443	hypothetical protein	NO		putative cluster - CL5	5
JFFI01000147	136790	138148	1359	forward	CSAL01_00444	putative short chain dehydrogenase	NO		putative cluster - CL5	5
JFFI01000147	141926	143556	1631	reverse	CSAL01_00445	hypothetical protein	NO		putative cluster - CL5	5
JFFI01000188	952	4866	3915	forward	CSAL01_11480	putative L-aminoadipate-semialdehyde dehydrogenase	NO		other cluster - CL6	6
JFFI01000188	6828	8576	1749	forward	CSAL01_11481	putative major facilitator superfamily transporter	NO		other cluster - CL6	6
JFFI01000188	9991	10981	991	reverse	CSAL01_11482	hypothetical protein	NO		other cluster - CL6	6
JFFI01000188	12983	13512	530	forward	CSAL01_11483	hypothetical protein	YES		other cluster - CL6	6
JFFI01000188	14373	15088	716	forward	CSAL01_11484	hypothetical protein	NO		other cluster - CL6	6
JFFI01000190	21116	23803	2688	forward	CSAL01_06613	hypothetical protein	NO		other cluster - CL7	7
JFFI01000190	24239	26366	2128	reverse	CSAL01_06614	putative L-amino-acid oxidase	NO		other cluster - CL7	7
JFFI01000190	30136	30914	779	reverse	CSAL01_06615	hypothetical protein	YES		other cluster - CL7	7
JFFI01000190	34299	38806	4508	reverse	CSAL01_06616	hypothetical protein	YES		other cluster - CL7	7
JFFI01000190	40769	44576	3808	reverse	CSAL01_06617	putative male sterility protein	NO		other cluster - CL7	7
JFFI01000190	45276	46346	1071	forward	CSAL01_06618	putative aldehyde reductase	NO		other cluster - CL7	7
JFFI01000190	46401	48876	2476	reverse	CSAL01_06619	putative fungal specific transcription factor domain-containing protein	NO		other cluster - CL7	7
JFFI01000201	61545	63251	1707	reverse	CSAL01_04066	hypothetical protein	NO		terpene cluster - CL8	8
JFFI01000201	64474	66640	2167	forward	CSAL01_04067	hypothetical protein	NO		terpene cluster - CL8	8
JFFI01000201	66714	67718	1005	reverse	CSAL01_04068	putative alpha-L-arabinofuranosidase II	NO		terpene cluster - CL8	8
JFFI01000201	68443	70474	2032	reverse	CSAL01_04069	putative cytochrome P450	NO	P450	terpene cluster - CL8	8
JFFI01000201	71417	72553	1137	forward	CSAL01_04070	putative aromatic prenyltransferase	NO	DMATS	terpene cluster - CL8	8
JFFI01000201	73810	>75586	>1777	forward	CSAL01_04071	putative cytochrome P450 monooxygenase	YES	P450-Eclass-G4	terpene cluster - CL8	8
JFFI01000222	25823	28809	2987	reverse	CSAL01_00059	putative fungal specific transcription factor domain-containing protein	NO		putative cluster - CL9	9
JFFI01000222	29776	31716	1941	reverse	CSAL01_00060	hypothetical protein	NO		putative cluster - CL9	9
JFFI01000222	32412	33882	1471	forward	CSAL01_00061	putative proclavaminate amidinohydrolase	NO		putative cluster - CL9	9
JFFI01000222	34551	36365	1815	forward	CSAL01_00062	hypothetical protein	NO		putative cluster - CL9	9
JFFI01000222	37240	37674	435	forward	CSAL01_00063	hypothetical protein	NO		putative cluster - CL9	9
JFFI01000222	39720	41395	1676	reverse	CSAL01_00064	putative WD repeat domain-containing protein	NO		putative cluster - CL9	9
JFFI01000222	42224	42983	760	reverse	CSAL01_00065	putative cornichon protein	NO		putative cluster - CL9	9
JFFI01000222	44799	46236	1438	reverse	CSAL01_00066	putative methionine aminopeptidase	NO		putative cluster - CL9	9
JFFI01000222	47171	49154	1984	forward	CSAL01_00067	putative kynurenine 3-monooxygenase	YES		putative cluster - CL9	9
JFFI01000222	49788	50973	1186	reverse	CSAL01_00068	putative aldehyde reductase	NO		putative cluster - CL9	9
JFFI01000222	51802	52910	1109	forward	CSAL01_00069	hypothetical protein	NO		putative cluster - CL9	9
JFFI01000222	55610	56852	1243	forward	CSAL01_00070	putative peroxisomal (S)-2-hydroxy-acid oxidase	YES		putative cluster - CL9	9
JFFI01000222	57339	60162	2824	reverse	CSAL01_00071	putative OPT family small oligopeptide transporter	NO		putative cluster - CL9	9
JFFI01000222	61299	62379	1081	reverse	CSAL01_00072	putative SMP-30/Gluconolaconase/LRE-like region	NO		putative cluster - CL9	9
JFFI01000222	62871	63821	951	forward	CSAL01_00073	hypothetical protein	NO		putative cluster - CL9	9
JFFI01000222	63845	64626	782	reverse	CSAL01_00074	putative catalytic activity	NO		putative cluster - CL9	9
JFFI01000222	66546	67426	881	reverse	CSAL01_00075	putative catalytic activity	NO		putative cluster - CL9	9
JFFI01000222	68530	70377	1848	reverse	CSAL01_00076	hypothetical protein	NO		putative cluster - CL9	9
JFFI01000222	71090	72251	1162	forward	CSAL01_00077	putative short-chain dehydrogenase	YES		putative cluster - CL9	9
JFFI01000222	73388	75289	1902	forward	CSAL01_00078	putative major facilitator superfamily transporter	NO		putative cluster - CL9	9
JFFI01000222	75520	76266	747	reverse	CSAL01_00079	hypothetical protein	NO		putative cluster - CL9	9
JFFI01000222	77152	80580	3429	reverse	CSAL01_00080	hypothetical protein	NO		putative cluster - CL9	9
JFFI01000222	81383	82018	636	reverse	CSAL01_00081	hypothetical protein	NO		putative cluster - CL9	9
JFFI01000222	82727	85035	2309	reverse	CSAL01_00082	putative conserved hypothetical protein	YES		putative cluster - CL9	9
JFFI01000222	87121	90046	2926	forward	CSAL01_00083	hypothetical protein	NO		putative cluster - CL9	9
JFFI01000222	90139	91739	1601	reverse	CSAL01_00084	putative unsaturated glucuronyl hydrolase	NO		putative cluster - CL9	9
JFFI01000222	93586	94680	1095	forward	CSAL01_00085	putative phosphorylcholine phosphatase	NO		putative cluster - CL9	9
JFFI01000222	96058	97422	1365	forward	CSAL01_00086	putative cytochrome P450 3A17	NO	P450-Eclass-G1	putative cluster - CL9	9
JFFI01000222	98366	99157	792	forward	CSAL01_00087	putative short-chain dehydrogenase	NO		putative cluster - CL9	9
JFFI01000222	99468	100939	1472	forward	CSAL01_00088	hypothetical protein	NO		putative cluster - CL9	9
JFFI01000222	102558	104462	1905	forward	CSAL01_00089	putative alpha-galactosidase	YES		putative cluster - CL9	9
JFFI01000222	179330	184813	5484	forward	CSAL01_00114	hypothetical protein	NO		terpene cluster - CL10	10
JFFI01000222	185031	185696	666	reverse	CSAL01_00115	putative isochorismatase hydrolase	YES		terpene cluster - CL10	10
JFFI01000222	187051	188729	1679	reverse	CSAL01_00116	putative DnaJ domain-containing protein	NO		terpene cluster - CL10	10
JFFI01000222	189884	190837	954	reverse	CSAL01_00117	putative NAD dependent epimerase/dehydratase	NO		terpene cluster - CL10	10
JFFI01000222	193308	194983	1676	forward	CSAL01_00118	putative squalene synthase	NO	TS	terpene cluster - CL10	10
JFFI01000222	198996	200391	1396	reverse	CSAL01_00119	putative subtilase	YES		terpene cluster - CL10	10
JFFI01000222	201779	202665	887	reverse	CSAL01_00120	hypothetical protein	NO		terpene cluster - CL10	10
JFFI01000234	16253	17762	1510	forward	CSAL01_02016	putative major facilitator superfamily transporter	NO		nrps cluster - CL11	11
JFFI01000234	18818	21373	2556	forward	CSAL01_02017	putative multicopper oxidase	NO		nrps cluster - CL11	11
JFFI01000234	21838	22308	471	reverse	CSAL01_02018	hypothetical protein	NO		nrps cluster - CL11	11
JFFI01000234	24525	25645	1121	reverse	CSAL01_02019	putative polysaccharide lyase family 3	YES		nrps cluster - CL11	11
JFFI01000234	27759	28470	712	reverse	CSAL01_02020	hypothetical protein	NO		nrps cluster - CL11	11
JFFI01000234	29514	30710	1197	reverse	CSAL01_02021	hypothetical protein	NO		nrps cluster - CL11	11
JFFI01000234	31900	33177	1278	reverse	CSAL01_02022	putative MFS transporter	NO		nrps cluster - CL11	11
JFFI01000234	33242	33673	432	reverse	CSAL01_02023	putative MFS transporter	NO		nrps cluster - CL11	11
JFFI01000234	36456	43055	6600	forward	CSAL01_02024	putative non-ribosomal peptide synthetase	NO	NRPS	nrps cluster - CL11	11
JFFI01000234	45205	46638	1434	reverse	CSAL01_02025	putative FMN-dependent dehydrogenase	NO		nrps cluster - CL11	11
JFFI01000234	47326	49869	2544	reverse	CSAL01_02026	putative GMC oxidoreductase	NO		nrps cluster - CL11	11
JFFI01000234	51773	53894	2122	reverse	CSAL01_02027	putative major facilitator superfamily transporter	NO		nrps cluster - CL11	11
JFFI01000234	57210	59321	2112	forward	CSAL01_02028	hypothetical protein	NO		nrps cluster - CL11	11
JFFI01000234	61350	63198	1849	forward	CSAL01_02029	putative phosphoglucose isomerase	NO		nrps cluster - CL11	11
JFFI01000234	75040	76224	1185	forward	CSAL01_02030	putative mannitol dehydrogenase domain-containing protein	NO		nrps cluster - CL12	12
JFFI01000234	77185	80045	2861	forward	CSAL01_02031	putative coatomer WD associated region	NO		nrps cluster - CL12	12
JFFI01000234	80490	82121	1632	reverse	CSAL01_02032	hypothetical protein	NO		nrps cluster - CL12	12
JFFI01000234	82834	83895	1062	forward	CSAL01_02033	putative short-chain dehydrogenase	NO		nrps cluster - CL12	12
JFFI01000234	85253	85879	627	forward	CSAL01_02034	putative infection structure specific protein	YES		nrps cluster - CL12	12
JFFI01000234	86066	87574	1509	reverse	CSAL01_02035	putative glycosyl hydrolase family 28	YES		nrps cluster - CL12	12
JFFI01000234	88813	89022	210	reverse	CSAL01_02036	hypothetical protein	NO		nrps cluster - CL12	12
JFFI01000234	89032	89535	504	reverse	CSAL01_02037	hypothetical protein	NO		nrps cluster - CL12	12
JFFI01000234	89545	97796	8252	reverse	CSAL01_02038	hypothetical protein	NO	NRPS	nrps cluster - CL12	12
JFFI01000234	98595	100666	2072	forward	CSAL01_02039	hypothetical protein	NO		nrps cluster - CL12	12
JFFI01000234	101105	102390	1286	reverse	CSAL01_02040	putative conserved hypothetical protein	YES		nrps cluster - CL12	12
JFFI01000234	105035	105952	918	forward	CSAL01_02041	putative enoyl-CoA hydratase/isomerase	NO		nrps cluster - CL12	12
JFFI01000234	106176	107889	1714	reverse	CSAL01_02042	hypothetical protein	NO		nrps cluster - CL12	12
JFFI01000263	4647	5718	1072	forward	CSAL01_10508	putative mitochondrial 2-oxoglutarate/malate carrier protein	NO		t3pks cluster - CL13	13
JFFI01000263	6984	8837	1854	reverse	CSAL01_10509	hypothetical protein	NO		t3pks cluster - CL13	13
JFFI01000263	9909	10899	991	forward	CSAL01_10510	hypothetical protein	NO		t3pks cluster - CL13	13
JFFI01000263	11267	12439	1173	reverse	CSAL01_10511	hypothetical protein	NO		t3pks cluster - CL13	13
JFFI01000263	13250	13964	715	forward	CSAL01_10512	hypothetical protein	NO		t3pks cluster - CL13	13
JFFI01000263	14231	14602	372	forward	CSAL01_10513	hypothetical protein	NO		t3pks cluster - CL13	13
JFFI01000263	17531	18983	1453	forward	CSAL01_10514	putative chalcone and stilbene synthase	NO		t3pks cluster - CL13	13
JFFI01000263	21371	22907	1537	forward	CSAL01_10515	putative fructose-bisphosphate aldolase	NO		t3pks cluster - CL13	13
JFFI01000274	966	2525	1560	reverse	CSAL01_02193	hypothetical protein	NO		t1pks cluster - CL14	14
JFFI01000274	2674	4916	2243	forward	CSAL01_02194	hypothetical protein	YES		t1pks cluster - CL14	14
JFFI01000274	5503	7413	1911	reverse	CSAL01_02195	hypothetical protein	NO		t1pks cluster - CL14	14
JFFI01000274	8021	9433	1413	forward	CSAL01_02196	hypothetical protein	NO		t1pks cluster - CL14	14
JFFI01000274	9935	10525	591	reverse	CSAL01_02197	hypothetical protein	NO		t1pks cluster - CL14	14
JFFI01000274	11186	17877	6692	forward	CSAL01_02198	hypothetical protein	NO	PKS	t1pks cluster - CL14	14
JFFI01000274	18363	18901	539	forward	CSAL01_02199	hypothetical protein	NO		t1pks cluster - CL14	14
JFFI01000274	21760	23355	1596	forward	CSAL01_02200	putative major facilitator superfamily transporter	NO		t1pks cluster - CL14	14
JFFI01000274	23613	27717	4105	reverse	CSAL01_02201	hypothetical protein	NO		t1pks cluster - CL14	14
JFFI01000274	29797	30048	252	forward	CSAL01_02202	hypothetical protein	YES		t1pks cluster - CL14	14
JFFI01000274	30660	31513	854	forward	CSAL01_02203	putative short chain dehydrogenase	NO		t1pks cluster - CL14	14
JFFI01000274	31700	32613	914	reverse	CSAL01_02204	putative short-chain dehydrogenase	NO		t1pks cluster - CL14	14
JFFI01000274	33229	34687	1459	reverse	CSAL01_02205	putative cytochrome P450	NO	P450-Eclass-G4	t1pks cluster - CL14	14
JFFI01000274	36973	37932	960	forward	CSAL01_02206	hypothetical protein	YES		t1pks cluster - CL14	14
JFFI01000384	7077	9262	2186	forward	CSAL01_10454	putative DASH family cryptochrome	NO		terpene cluster - CL15	15
JFFI01000384	10615	12004	1390	reverse	CSAL01_10455	putative thioesterase	NO		terpene cluster - CL15	15
JFFI01000384	12518	14408	1891	reverse	CSAL01_10456	putative squalene/phytoene synthase	NO	TS	terpene cluster - CL15	15
JFFI01000384	16679	18415	1737	forward	CSAL01_10457	putative phytoene desaturase	NO		terpene cluster - CL15	15
JFFI01000399	88994	89578	585	forward	CSAL01_00662	putative metalloprotease	NO		putative cluster - CL16	16
JFFI01000399	89781	91760	1980	reverse	CSAL01_00663	hypothetical protein	YES		putative cluster - CL16	16
JFFI01000399	92247	93678	1432	reverse	CSAL01_00664	putative peptidase family M28	YES		putative cluster - CL16	16
JFFI01000399	95060	95424	365	reverse	CSAL01_00665	putative biotrophy-associated secreted protein 2	YES		putative cluster - CL16	16
JFFI01000399	97557	99470	1914	forward	CSAL01_00666	putative kelch repeat protein	NO		putative cluster - CL16	16
JFFI01000399	99499	102135	2637	reverse	CSAL01_00667	putative regulatory protein	NO		putative cluster - CL16	16
JFFI01000399	103480	104529	1050	reverse	CSAL01_00668	hypothetical protein	NO		putative cluster - CL16	16
JFFI01000399	105422	107320	1899	reverse	CSAL01_00669	putative major facilitator superfamily transporter	NO		putative cluster - CL16	16
JFFI01000399	108773	109865	1093	forward	CSAL01_00670	putative alcohol dehydrogenase	NO		putative cluster - CL16	16
JFFI01000399	110058	112084	2027	reverse	CSAL01_00671	hypothetical protein	NO		putative cluster - CL16	16
JFFI01000399	113900	115513	1614	forward	CSAL01_00672	hypothetical protein	NO		putative cluster - CL16	16
JFFI01000399	116148	118171	2024	forward	CSAL01_00673	putative kinesin motor domain-containing protein	NO		putative cluster - CL16	16
JFFI01000399	118354	119674	1321	reverse	CSAL01_00674	putative carboxylesterase	YES		putative cluster - CL16	16
JFFI01000399	120851	122110	1260	reverse	CSAL01_00675	putative phosphoadenosine phosphosulfate reductase	NO		putative cluster - CL16	16
JFFI01000399	122802	124281	1480	reverse	CSAL01_00676	hypothetical protein	NO		putative cluster - CL16	16
JFFI01000399	125831	126881	1051	reverse	CSAL01_00677	putative glycoside hydrolase family 43	YES		putative cluster - CL16	16
JFFI01000399	128476	128947	472	forward	CSAL01_00678	hypothetical protein	NO		putative cluster - CL16	16
JFFI01000399	131957	132584	628	reverse	CSAL01_00679	putative p-hydroxylaminobenzoate lyase	NO		putative cluster - CL16	16
JFFI01000399	134576	135988	1413	forward	CSAL01_00680	hypothetical protein	YES		putative cluster - CL16	16
JFFI01000399	136294	137298	1005	reverse	CSAL01_00681	hypothetical protein	NO		putative cluster - CL16	16
JFFI01000399	137944	139122	1179	reverse	CSAL01_00682	putative aldo/keto reductase	NO		putative cluster - CL16	16
JFFI01000399	139629	141113	1485	reverse	CSAL01_00683	hypothetical protein	NO		putative cluster - CL16	16
JFFI01000399	142328	144676	2349	reverse	CSAL01_00684	putative RNA dependent RNA polymerase	NO		putative cluster - CL16	16
JFFI01000399	146516	148129	1614	forward	CSAL01_00685	hypothetical protein	NO		putative cluster - CL16	16
JFFI01000425	74	1564	1491	reverse	CSAL01_01008	hypothetical protein	NO		putative cluster - CL17	17
JFFI01000425	2444	4285	1842	forward	CSAL01_01009	putative DNA photolyase	NO		putative cluster - CL17	17
JFFI01000425	5897	7116	1220	forward	CSAL01_01010	putative cellulase	YES		putative cluster - CL17	17
JFFI01000425	8355	9377	1023	reverse	CSAL01_01011	putative aflatoxin biosynthesis ketoreductase nor-1	NO		putative cluster - CL17	17
JFFI01000425	10416	11585	1170	reverse	CSAL01_01012	putative beta-lactamase	NO		putative cluster - CL17	17
JFFI01000425	12604	13047	444	reverse	CSAL01_01013	hypothetical protein	NO		putative cluster - CL17	17
JFFI01000425	14072	15403	1332	forward	CSAL01_01014	putative trichothecene 3-O-acetyltransferase	NO		putative cluster - CL17	17
JFFI01000425	15478	16020	543	reverse	CSAL01_01015	putative tyrosinase central domain-containing protein	NO		putative cluster - CL17	17
JFFI01000425	16075	16802	728	reverse	CSAL01_01016	putative tyrosinase central domain-containing protein	YES		putative cluster - CL17	17
JFFI01000425	18415	18724	310	reverse	CSAL01_01017	putative spherulin-1A	NO		putative cluster - CL17	17
JFFI01000425	20179	21058	880	reverse	CSAL01_01018	putative conserved hypothetical protein	NO		putative cluster - CL17	17
JFFI01000425	21117	22654	1538	forward	CSAL01_01019	hypothetical protein	NO		putative cluster - CL17	17
JFFI01000425	25145	26841	1697	forward	CSAL01_01020	putative FAD binding domain-containing protein	YES		putative cluster - CL17	17
JFFI01000425	26846	28156	1311	reverse	CSAL01_01021	hypothetical protein	NO		putative cluster - CL17	17
JFFI01000425	29163	30353	1191	forward	CSAL01_01022	putative daunorubicin C-13 ketoreductase	NO		putative cluster - CL17	17
JFFI01000425	31717	33113	1397	forward	CSAL01_01023	hypothetical protein	NO		putative cluster - CL17	17
JFFI01000425	36875	38396	1522	forward	CSAL01_01024	putative integral membrane protein	NO		putative cluster - CL17	17
JFFI01000425	38604	39323	720	reverse	CSAL01_01025	hypothetical protein	NO		putative cluster - CL17	17
JFFI01000425	40655	42545	1891	forward	CSAL01_01026	putative UV radiation resistance-associated protein	NO		putative cluster - CL17	17
JFFI01000425	42866	48808	5943	reverse	CSAL01_01027	putative WD domain-containing protein	NO		putative cluster - CL17	17
JFFI01000425	50927	53148	2222	reverse	CSAL01_01028	hypothetical protein	YES		putative cluster - CL17	17
JFFI01000425	54071	54969	899	reverse	CSAL01_01029	hypothetical protein	NO		putative cluster - CL17	17
JFFI01000425	56007	56672	666	forward	CSAL01_01030	hypothetical protein	NO		putative cluster - CL17	17
JFFI01000425	58014	60650	2637	forward	CSAL01_01031	hypothetical protein	NO		putative cluster - CL17	17
JFFI01000425	61040	61593	554	reverse	CSAL01_01032	hypothetical protein	YES		putative cluster - CL17	17
JFFI01000425	63104	64838	1735	forward	CSAL01_01033	hypothetical protein	YES		putative cluster - CL17	17
JFFI01000425	65095	65625	531	reverse	CSAL01_01034	hypothetical protein	NO		putative cluster - CL17	17
JFFI01000425	66523	67629	1107	forward	CSAL01_01035	hypothetical protein	NO		putative cluster - CL17	17
JFFI01000425	68346	70154	1809	reverse	CSAL01_01036	putative FAD dependent oxidoreductase	NO		putative cluster - CL17	17
JFFI01000425	71036	71943	908	reverse	CSAL01_01037	hypothetical protein	NO		putative cluster - CL17	17
JFFI01000425	73033	74081	1049	reverse	CSAL01_01038	putative S1/P1 Nuclease	YES		putative cluster - CL17	17
JFFI01000425	74908	75814	907	forward	CSAL01_01039	hypothetical protein	NO		putative cluster - CL17	17
JFFI01000425	75944	76770	827	forward	CSAL01_01040	putative isochorismatase	NO		putative cluster - CL17	17
JFFI01000425	80977	84559	3583	forward	CSAL01_01041	putative hydroxymethylglutaryl-coenzyme A reductase	NO		putative cluster - CL17	17
JFFI01000425	85766	87842	2077	forward	CSAL01_01042	putative AAA family ATPase	NO		putative cluster - CL17	17
JFFI01000425	89737	91477	1741	forward	CSAL01_01043	putative fluconazole resistance protein 1	NO		putative cluster - CL17	17
JFFI01000425	91740	92135	396	reverse	CSAL01_01044	hypothetical protein	NO		putative cluster - CL17	17
JFFI01000425	92175	93095	921	reverse	CSAL01_01045	hypothetical protein	YES		putative cluster - CL17	17
JFFI01000425	97111	98136	1026	forward	CSAL01_01046	putative conserved hypothetical protein	NO		putative cluster - CL17	17
JFFI01000425	98414	100412	1999	reverse	CSAL01_01047	putative cytochrome P450	NO		putative cluster - CL17	17
JFFI01000425	102938	104445	1508	reverse	CSAL01_01048	putative conserved hypothetical protein	NO		putative cluster - CL17	17
JFFI01000425	109103	110107	1005	reverse	CSAL01_01049	hypothetical protein	NO		putative cluster - CL17	17
JFFI01000425	111020	113010	1991	forward	CSAL01_01050	hypothetical protein	NO		putative cluster - CL17	17
JFFI01000425	113725	114120	396	reverse	CSAL01_01051	hypothetical protein	YES		putative cluster - CL17	17
JFFI01000425	115742	117214	1473	reverse	CSAL01_01052	putative monooxygenase	YES		putative cluster - CL17	17
JFFI01000497	1507	2811	1305	forward	CSAL01_13431	putative pentalenene synthase	NO	TS	terpene cluster - CL18	18
JFFI01000497	3276	4349	1074	reverse	CSAL01_13432	hypothetical protein	NO		terpene cluster - CL18	18
JFFI01000544	11881	13495	1615	forward	CSAL01_01353	putative beta-lactamase	NO		putative cluster - CL19	19
JFFI01000544	14887	16416	1530	forward	CSAL01_01354	hypothetical protein	YES		putative cluster - CL19	19
JFFI01000544	17233	18504	1272	forward	CSAL01_01355	hypothetical protein	NO		putative cluster - CL19	19
JFFI01000544	19129	19593	465	reverse	CSAL01_01356	putative acetyltransferase	NO		putative cluster - CL19	19
JFFI01000544	20469	21977	1509	reverse	CSAL01_01357	putative GEgh16 protein	YES		putative cluster - CL19	19
JFFI01000544	29396	30731	1336	reverse	CSAL01_01358	putative phosphotransferase enzyme family protein	NO		putative cluster - CL19	19
JFFI01000544	32513	33421	909	reverse	CSAL01_01359	putative CCAAT-binding transcription factor subunit B	NO		putative cluster - CL19	19
JFFI01000544	34338	34775	438	forward	CSAL01_01360	hypothetical protein	NO		putative cluster - CL19	19
JFFI01000544	44448	45893	1446	forward	CSAL01_01361	putative flavin-containing superfamily Amine oxidase	YES		putative cluster - CL19	19
JFFI01000544	46156	47905	1750	reverse	CSAL01_01362	hypothetical protein	NO		putative cluster - CL19	19
JFFI01000544	48886	50259	1374	reverse	CSAL01_01363	hypothetical protein	YES		putative cluster - CL19	19
JFFI01000544	52608	54056	1449	forward	CSAL01_01364	hypothetical protein	NO		putative cluster - CL19	19
JFFI01000544	54120	54947	828	reverse	CSAL01_01365	putative short chain dehydrogenase	NO		putative cluster - CL19	19
JFFI01000544	57270	58104	835	forward	CSAL01_01366	putative alpha-galactosidase A	NO		putative cluster - CL19	19
JFFI01000576	37979	38887	909	forward	CSAL01_03685	hypothetical protein	NO		terpene cluster - CL20	20
JFFI01000576	43206	43738	533	forward	CSAL01_03686	hypothetical protein	NO		terpene cluster - CL20	20
JFFI01000576	44725	45645	921	forward	CSAL01_03687	putative polysaccharide deacetylase	NO		terpene cluster - CL20	20
JFFI01000576	47487	48999	1513	forward	CSAL01_03688	hypothetical protein	NO	TS	terpene cluster - CL20	20
JFFI01000576	49815	51251	1437	reverse	CSAL01_03689	putative Cys/Met metabolism PLP-dependent enzyme	NO		terpene cluster - CL20	20
JFFI01000576	52096	53067	972	reverse	CSAL01_03690	hypothetical protein	NO		terpene cluster - CL20	20
JFFI01000576	56457	56792	336	forward	CSAL01_03691	hypothetical protein	NO		terpene cluster - CL20	20
JFFI01000587	5627	6532	906	forward	CSAL01_04781	putative capsule polysaccharide biosynthesis protein	NO		putative cluster - CL21	21
JFFI01000587	6942	7712	771	forward	CSAL01_04782	putative short-chain dehydrogenase/reductase family oxidoreductase	NO		putative cluster - CL21	21
JFFI01000587	9341	10692	1352	forward	CSAL01_04783	putative flavonoid 3',5'-hydroxylase	NO	P450-Eclass-G1	putative cluster - CL21	21
JFFI01000587	13050	13766	717	reverse	CSAL01_04784	putative dihydrodipicolinate synthetase	NO		putative cluster - CL21	21
JFFI01000587	14529	15395	867	forward	CSAL01_04785	hypothetical protein	NO		putative cluster - CL21	21
JFFI01000587	16201	18240	2040	reverse	CSAL01_04786	hypothetical protein	NO	P450-Eclass-G1	putative cluster - CL21	21
JFFI01000587	18650	21575	2926	forward	CSAL01_04787	hypothetical protein	NO		putative cluster - CL21	21
JFFI01000587	22802	23753	952	reverse	CSAL01_04788	hypothetical protein	NO	P450-Eclass-G1	putative cluster - CL21	21
JFFI01000587	24235	26219	1985	reverse	CSAL01_04789	putative glycosyl hydrolase family 43	YES		putative cluster - CL21	21
JFFI01000587	28988	30102	1115	reverse	CSAL01_04790	putative alcohol dehydrogenase	NO		putative cluster - CL21	21
JFFI01000587	31238	34272	3035	forward	CSAL01_04791	hypothetical protein	NO		putative cluster - CL21	21
JFFI01000587	36011	36435	425	forward	CSAL01_04792	hypothetical protein	NO		putative cluster - CL21	21
JFFI01000587	37176	38412	1237	forward	CSAL01_04793	hypothetical protein	NO		putative cluster - CL21	21
JFFI01000587	39460	41256	1797	forward	CSAL01_04794	putative conserved hypothetical protein	YES		putative cluster - CL21	21
JFFI01000587	41764	43745	1982	reverse	CSAL01_04795	hypothetical protein	NO		putative cluster - CL21	21
JFFI01000587	45152	47293	2142	forward	CSAL01_04796	putative ENB1 protein	NO		putative cluster - CL21	21
JFFI01000587	48991	49585	595	forward	CSAL01_04797	hypothetical protein	YES		putative cluster - CL21	21
JFFI01000587	50125	52470	2346	reverse	CSAL01_04798	putative asparagine synthase	NO		putative cluster - CL21	21
JFFI01000587	54109	56144	2036	reverse	CSAL01_04799	putative N-alkane-inducible cytochrome P450	NO	P450	putative cluster - CL21	21
JFFI01000587	56724	57694	971	forward	CSAL01_04800	hypothetical protein	NO		putative cluster - CL21	21
JFFI01000587	58029	60212	2184	reverse	CSAL01_04801	hypothetical protein	NO		putative cluster - CL21	21
JFFI01000587	61378	62838	1461	reverse	CSAL01_04802	hypothetical protein	YES		putative cluster - CL21	21
JFFI01000588	11974	16066	4093	reverse	CSAL01_04864	hypothetical protein	NO		terpene cluster - CL22	22
JFFI01000588	22003	24174	2172	forward	CSAL01_04865	putative integral peroxisomal membrane peroxin	NO		terpene cluster - CL22	22
JFFI01000588	24794	26164	1371	reverse	CSAL01_04866	putative polyprenyl synthetase	NO	TS	terpene cluster - CL22	22
JFFI01000588	28768	29725	958	forward	CSAL01_04867	putative cell division control protein 14	NO		terpene cluster - CL22	22
JFFI01000588	31140	32460	1321	reverse	CSAL01_04868	putative voltage-dependent potassium channel beta subunit	NO		terpene cluster - CL22	22
JFFI01000588	35247	36968	1722	forward	CSAL01_04869	putative zinc knuckle	NO		terpene cluster - CL22	22
JFFI01000672	877	2314	1438	reverse	CSAL01_09880	hypothetical protein	NO		t1pks cluster - CL23	23
JFFI01000672	5644	5991	348	forward	CSAL01_09881	hypothetical protein	NO		t1pks cluster - CL23	23
JFFI01000672	6982	14090	7109	forward	CSAL01_09882	putative beta-ketoacyl synthase domain-containing protein	NO	PKS	t1pks cluster - CL23	23
JFFI01000672	17707	18591	885	forward	CSAL01_09883	hypothetical protein	NO		t1pks cluster - CL23	23
JFFI01000672	20834	22073	1240	forward	CSAL01_09884	hypothetical protein	YES		t1pks cluster - CL23	23
JFFI01000672	25917	26670	754	reverse	CSAL01_09885	hypothetical protein	NO		t1pks cluster - CL23	23
JFFI01000734	1034	1543	510	forward	CSAL01_07627	hypothetical protein	NO		putative cluster - CL24	24
JFFI01000734	1753	3368	1616	reverse	CSAL01_07628	putative amino acid permease	NO		putative cluster - CL24	24
JFFI01000734	6449	7350	902	forward	CSAL01_07629	putative 2-Hydroxy-4-oxobutane-1	NO		putative cluster - CL24	24
JFFI01000734	7998	9020	1023	forward	CSAL01_07630	hypothetical protein	NO		putative cluster - CL24	24
JFFI01000734	9347	11521	2175	forward	CSAL01_07631	hypothetical protein	NO		putative cluster - CL24	24
JFFI01000734	19010	20613	1604	reverse	CSAL01_07632	hypothetical protein	NO		putative cluster - CL24	24
JFFI01000734	21914	22882	969	forward	CSAL01_07633	putative fungal chitosanase	YES		putative cluster - CL24	24
JFFI01000734	23027	25092	2066	reverse	CSAL01_07634	hypothetical protein	YES	P450-Eclass-G1	putative cluster - CL24	24
JFFI01000734	25844	26695	852	forward	CSAL01_07635	hypothetical protein	NO		putative cluster - CL24	24
JFFI01000734	27012	28151	1140	reverse	CSAL01_07636	hypothetical protein	YES		putative cluster - CL24	24
JFFI01000734	28588	30940	2353	forward	CSAL01_07637	hypothetical protein	NO		putative cluster - CL24	24
JFFI01000734	31378	33210	1833	reverse	CSAL01_07638	hypothetical protein	NO	P450-Eclass-G1	putative cluster - CL24	24
JFFI01000734	33764	34198	435	reverse	CSAL01_07639	putative 4-carboxymuconolactone decarboxylase	NO		putative cluster - CL24	24
JFFI01000734	34842	35798	957	reverse	CSAL01_07640	hypothetical protein	NO		putative cluster - CL24	24
JFFI01000734	36201	37166	966	reverse	CSAL01_07641	hypothetical protein	NO		putative cluster - CL24	24
JFFI01000734	37680	42527	4848	reverse	CSAL01_07642	hypothetical protein	NO		putative cluster - CL24	24
JFFI01000764	30812	33581	2770	forward	CSAL01_05836	hypothetical protein	YES		other cluster - CL25	25
JFFI01000764	33742	35067	1326	reverse	CSAL01_05837	putative mandelate racemase/muconate lactonizing enzyme domain-containing protein	NO		other cluster - CL25	25
JFFI01000764	35686	37095	1410	reverse	CSAL01_05838	putative aldo/keto reductase	NO		other cluster - CL25	25
JFFI01000764	37831	38951	1121	forward	CSAL01_05839	putative dihydrodipicolinate synthetase	NO		other cluster - CL25	25
JFFI01000764	39436	41316	1881	forward	CSAL01_05840	hypothetical protein	NO		other cluster - CL25	25
JFFI01000764	41839	46836	4998	forward	CSAL01_05841	putative fungal specific transcription factor domain-containing protein	NO		other cluster - CL25	25
JFFI01000764	47089	49046	1958	reverse	CSAL01_05842	putative dihydroxyacetone kinase	NO		other cluster - CL25	25
JFFI01000764	50025	53467	3443	forward	CSAL01_05843	putative male sterility protein	NO		other cluster - CL25	25
JFFI01000764	54141	54395	255	forward	CSAL01_05844	hypothetical protein	YES		other cluster - CL25	25
JFFI01000772	1072	3032	1961	forward	CSAL01_02107	putative averantin oxidoreductase	NO	P450-Eclass-G1	t1pks cluster - CL26	26
JFFI01000772	4499	7277	2779	forward	CSAL01_02108	putative subtilisin Carlsberg	YES		t1pks cluster - CL26	26
JFFI01000772	7354	9320	1967	reverse	CSAL01_02109	putative beta-glucosidase A	NO		t1pks cluster - CL26	26
JFFI01000772	10137	11145	1009	reverse	CSAL01_02110	hypothetical protein	NO		t1pks cluster - CL26	26
JFFI01000772	12204	19564	7361	forward	CSAL01_02111	hypothetical protein	NO	PKS	t1pks cluster - CL26	26
JFFI01000772	19988	21075	1088	reverse	CSAL01_02112	putative 3-oxoacyl-(acyl-carrier-protein) reductase	NO		t1pks cluster - CL26	26
JFFI01000772	21396	22208	813	reverse	CSAL01_02113	putative conserved hypothetical protein	NO		t1pks cluster - CL26	26
JFFI01000772	22925	23707	783	forward	CSAL01_02114	putative methyltransferase	NO		t1pks cluster - CL26	26
JFFI01000772	24106	26124	2019	reverse	CSAL01_02115	putative GliA	NO		t1pks cluster - CL26	26
JFFI01000772	27079	28715	1637	forward	CSAL01_02116	putative major facilitator superfamily transporter	NO		t1pks cluster - CL26	26
JFFI01000772	29627	33563	3937	reverse	CSAL01_02117	putative cytochrome P450	NO	P450	t1pks cluster - CL26	26
JFFI01000772	34197	40774	6578	reverse	CSAL01_02118	putative beta-ketoacyl synthase domain-containing protein	NO	PKS	t1pks cluster - CL26	26
JFFI01000772	42689	44173	1485	forward	CSAL01_02119	putative cytochrome P450	NO	P450-Eclass-G1	t1pks cluster - CL26	26
JFFI01000772	45361	46762	1402	forward	CSAL01_02120	hypothetical protein	NO		t1pks cluster - CL26	26
JFFI01000772	49418	50158	741	forward	CSAL01_02121	hypothetical protein	NO		t1pks cluster - CL26	26
JFFI01000772	51225	52598	1374	forward	CSAL01_02122	putative YkgB protein	YES		t1pks cluster - CL26	26
JFFI01000772	52676	53214	539	reverse	CSAL01_02123	putative acetyltransferase	NO		t1pks cluster - CL26	26
JFFI01000772	54670	55655	986	forward	CSAL01_02124	hypothetical protein	NO		t1pks cluster - CL26	26
JFFI01000772	56478	58368	1891	forward	CSAL01_02125	putative carboxypeptidase cpdS	YES		t1pks cluster - CL26	26
JFFI01000772	59159	64921	5763	reverse	CSAL01_02126	hypothetical protein	NO		t1pks cluster - CL26	26
JFFI01000785	48	1878	1831	reverse	CSAL01_10797	hypothetical protein	NO		other cluster - CL27	27
JFFI01000785	3879	4628	750	reverse	CSAL01_10798	hypothetical protein	NO		other cluster - CL27	27
JFFI01000785	9379	10647	1269	forward	CSAL01_10799	hypothetical protein	NO		other cluster - CL27	27
JFFI01000785	14620	17772	3153	reverse	CSAL01_10800	putative thioester reductase domain-containing protein	NO		other cluster - CL27	27
JFFI01000785	20640	21020	381	reverse	CSAL01_10801	hypothetical protein	NO		other cluster - CL27	27
JFFI01000785	21282	21910	629	reverse	CSAL01_10802	hypothetical protein	NO		other cluster - CL27	27
JFFI01000832	840	1913	1074	forward	CSAL01_11939	putative aristolochene synthase	NO	TS	terpene cluster - CL28	28
JFFI01000832	3598	4923	1326	forward	CSAL01_11940	putative pectate lyase	YES		terpene cluster - CL28	28
JFFI01000832	5724	7154	1431	reverse	CSAL01_11941	putative glycosyltransferase sugar-binding region containing DXD domain-containing protein	NO		terpene cluster - CL28	28
JFFI01000832	8610	10121	1512	forward	CSAL01_11942	putative acyltransferase	NO		terpene cluster - CL28	28
JFFI01000832	11305	12663	1359	forward	CSAL01_11943	hypothetical protein	YES		terpene cluster - CL28	28
JFFI01000832	13791	14276	486	forward	CSAL01_11944	hypothetical protein	NO		terpene cluster - CL28	28
JFFI01000838	11872	12755	884	reverse	CSAL01_03207	putative predicted protein	YES		t1pks cluster - CL29	29
JFFI01000838	13522	16706	3185	reverse	CSAL01_03208	putative fungal specific transcription factor domain-containing protein	YES		t1pks cluster - CL29	29
JFFI01000838	18089	19399	1311	reverse	CSAL01_03209	putative oxidoreductase family protein	NO		t1pks cluster - CL29	29
JFFI01000838	20248	21387	1140	forward	CSAL01_03210	putative oxidoreductase family protein	NO		t1pks cluster - CL29	29
JFFI01000838	21860	22985	1126	reverse	CSAL01_03211	putative RTA1 like protein	NO		t1pks cluster - CL29	29
JFFI01000838	24274	31196	6923	forward	CSAL01_03212	putative beta-ketoacyl synthase domain-containing protein	NO	PKS	t1pks cluster - CL29	29
JFFI01000838	34822	36934	2113	reverse	CSAL01_03213	putative major facilitator superfamily transporter	NO		t1pks cluster - CL29	29
JFFI01000838	37664	39698	2035	forward	CSAL01_03214	putative FAD binding domain-containing protein	YES		t1pks cluster - CL29	29
JFFI01000838	41094	42154	1061	forward	CSAL01_03215	hypothetical protein	NO		t1pks cluster - CL29	29
JFFI01000838	43008	44797	1790	reverse	CSAL01_03216	hypothetical protein	NO		t1pks cluster - CL29	29
JFFI01000838	46069	48185	2117	reverse	CSAL01_03217	putative cytochrome P450	NO	P450-Eclass-G4	t1pks cluster - CL29	29
JFFI01000838	49494	50966	1473	reverse	CSAL01_03218	putative alcohol dehydrogenase	NO		t1pks cluster - CL29	29
JFFI01001003	25071	26665	1595	forward	CSAL01_03857	hypothetical protein	NO		t1pks cluster - CL30	30
JFFI01001003	26739	27737	999	reverse	CSAL01_03858	hypothetical protein	NO		t1pks cluster - CL30	30
JFFI01001003	28481	30346	1866	reverse	CSAL01_03859	putative major facilitator superfamily transporter	NO		t1pks cluster - CL30	30
JFFI01001003	31999	33899	1901	reverse	CSAL01_03860	putative pentatricopeptide repeat domain-containing protein	NO		t1pks cluster - CL30	30
JFFI01001003	34360	34976	617	reverse	CSAL01_03861	putative LSM domain-containing protein	NO		t1pks cluster - CL30	30
JFFI01001003	37315	40844	3530	forward	CSAL01_03862	putative sulfatase	YES		t1pks cluster - CL30	30
JFFI01001003	41988	43245	1258	reverse	CSAL01_03863	hypothetical protein	NO		t1pks cluster - CL30	30
JFFI01001003	44168	52251	8084	reverse	CSAL01_03864	putative beta-ketoacyl synthase domain-containing protein	NO	PKS	t1pks cluster - CL30	30
JFFI01001003	52829	55088	2260	forward	CSAL01_03865	putative AMP-binding enzyme	NO		t1pks cluster - CL30	30
JFFI01001003	56409	57683	1275	forward	CSAL01_03866	putative cytochrome P450 monooxygenase	NO	P450-Eclass-G1	t1pks cluster - CL30	30
JFFI01001003	58001	60495	2495	reverse	CSAL01_03867	hypothetical protein	NO		t1pks cluster - CL30	30
JFFI01001003	62494	64445	1952	reverse	CSAL01_03868	putative major facilitator superfamily transporter	NO		t1pks cluster - CL30	30
JFFI01001003	67317	69181	1865	forward	CSAL01_03869	putative major facilitator superfamily transporter	NO		t1pks cluster - CL30	30
JFFI01001003	69538	70602	1065	reverse	CSAL01_03870	putative protocatechuate 3	YES		t1pks cluster - CL30	30
JFFI01001038	129349	129969	621	forward	CSAL01_00032	putative shwachman-Bodian-Diamond syndrome protein	NO		nrps-t1pks cluster - CL31	31
JFFI01001038	132319	132868	550	reverse	CSAL01_00033	hypothetical protein	NO		nrps-t1pks cluster - CL31	31
JFFI01001038	133718	134346	629	reverse	CSAL01_00034	hypothetical protein	NO		nrps-t1pks cluster - CL31	31
JFFI01001038	140037	142286	2250	reverse	CSAL01_00035	putative OPA3 family protein	NO		nrps-t1pks cluster - CL31	31
JFFI01001038	143548	146755	3208	forward	CSAL01_00036	hypothetical protein	NO		nrps-t1pks cluster - CL31	31
JFFI01001038	148556	158083	9528	reverse	CSAL01_00037	putative beta-ketoacyl synthase domain-containing protein	NO	PKS-NRPS	nrps-t1pks cluster - CL31	31
JFFI01001038	160587	162995	2409	forward	CSAL01_00038	putative alcohol dehydrogenase GroES-like domain-containing protein	NO		nrps-t1pks cluster - CL31	31
JFFI01001038	163130	164936	1807	reverse	CSAL01_00039	hypothetical protein	YES	P450-Eclass-G1	nrps-t1pks cluster - CL31	31
JFFI01001038	165401	166819	1419	forward	CSAL01_00040	hypothetical protein	NO		nrps-t1pks cluster - CL31	31
JFFI01001038	168251	169838	1588	forward	CSAL01_00041	putative phytanoyl-CoA dioxygenase	NO		nrps-t1pks cluster - CL31	31
JFFI01001038	170131	171207	1077	reverse	CSAL01_00042	hypothetical protein	NO		nrps-t1pks cluster - CL31	31
JFFI01001038	172604	175135	2532	forward	CSAL01_00043	hypothetical protein	NO		nrps-t1pks cluster - CL31	31
JFFI01001038	175259	176678	1420	reverse	CSAL01_00044	putative conserved hypothetical protein	NO		nrps-t1pks cluster - CL31	31
JFFI01001038	177375	179044	1670	forward	CSAL01_00045	hypothetical protein	NO		nrps-t1pks cluster - CL31	31
JFFI01001038	179232	180244	1013	reverse	CSAL01_00046	hypothetical protein	NO		nrps-t1pks cluster - CL31	31
JFFI01001059	15917	17375	1459	forward	CSAL01_04123	putative aromatic prenyltransferase	NO	DMATS	terpene cluster - CL32	32
JFFI01001059	19173	20368	1196	reverse	CSAL01_04124	hypothetical protein	NO		terpene cluster - CL32	32
JFFI01001096	107805	109071	1267	reverse	CSAL01_00945	putative DNA repair protein	NO		nrps cluster - CL33	33
JFFI01001096	109730	110476	747	reverse	CSAL01_00946	putative phosphate transporter	NO		nrps cluster - CL33	33
JFFI01001096	112030	113223	1194	reverse	CSAL01_00947	putative cellulase	YES		nrps cluster - CL33	33
JFFI01001096	115092	115557	466	forward	CSAL01_00948	putative 37S ribosomal protein S19	NO		nrps cluster - CL33	33
JFFI01001096	115917	116589	673	reverse	CSAL01_00949	putative transcription initiation factor TFIID 23-30kDa subunit	NO		nrps cluster - CL33	33
JFFI01001096	118408	119591	1184	reverse	CSAL01_00950	hypothetical protein	NO		nrps cluster - CL33	33
JFFI01001096	124123	125278	1156	forward	CSAL01_00951	putative methylisocitrate lyase	NO		nrps cluster - CL33	33
JFFI01001096	125677	127826	2150	reverse	CSAL01_00952	putative C6 zinc finger domain-containing protein	NO		nrps cluster - CL33	33
JFFI01001096	128128	142209	14082	reverse	CSAL01_00953	hypothetical protein	NO	NRPS	nrps cluster - CL33	33
JFFI01001096	144442	145736	1295	forward	CSAL01_00954	hypothetical protein	NO		nrps cluster - CL33	33
JFFI01001119	3315	4831	1517	forward	CSAL01_13322	hypothetical protein	NO	TS	terpene cluster - CL34	34
JFFI01001136	19911	21381	1471	reverse	CSAL01_03903	putative alcohol dehydrogenase GroES-like domain-containing protein	NO		terpene cluster - CL35	35
JFFI01001136	22276	22790	515	reverse	CSAL01_03904	hypothetical protein	NO		terpene cluster - CL35	35
JFFI01001136	24315	26090	1776	forward	CSAL01_03905	putative Upc2 protein	NO		terpene cluster - CL35	35
JFFI01001136	26649	28366	1718	reverse	CSAL01_03906	putative cytochrome P450	YES	P450-Eclass-G1	terpene cluster - CL35	35
JFFI01001136	29997	31332	1336	forward	CSAL01_03907	putative aromatic prenyltransferase	NO	DMATS	terpene cluster - CL35	35
JFFI01001136	31766	33079	1314	reverse	CSAL01_03908	putative MGT family Glycosyltransferase	NO		terpene cluster - CL35	35
JFFI01001136	33669	34670	1002	forward	CSAL01_03909	hypothetical protein	NO		terpene cluster - CL35	35
JFFI01001136	36832	37684	853	reverse	CSAL01_03910	hypothetical protein	NO		terpene cluster - CL35	35
JFFI01001136	38748	39731	984	forward	CSAL01_03911	hypothetical protein	NO		terpene cluster - CL35	35
JFFI01001136	40160	43111	2952	forward	CSAL01_03912	putative conserved hypothetical protein	NO		terpene cluster - CL35	35
JFFI01001175	1158	2925	1768	forward	CSAL01_00541	hypothetical protein	NO		nrps cluster - CL36	36
JFFI01001175	2985	3680	696	reverse	CSAL01_00542	hypothetical protein	YES		nrps cluster - CL36	36
JFFI01001175	5104	5776	673	reverse	CSAL01_00543	putative complex I intermediate-associated protein 30	YES		nrps cluster - CL36	36
JFFI01001175	6867	8720	1854	reverse	CSAL01_00544	hypothetical protein	NO		nrps cluster - CL36	36
JFFI01001175	10348	11805	1458	forward	CSAL01_00545	hypothetical protein	NO		nrps cluster - CL36	36
JFFI01001175	12490	13167	678	forward	CSAL01_00546	hypothetical protein	NO		nrps cluster - CL36	36
JFFI01001175	16396	18074	1679	forward	CSAL01_00547	hypothetical protein	NO		nrps cluster - CL36	36
JFFI01001175	18469	27596	9128	reverse	CSAL01_00548	putative amino acid adenylation domain-containing protein	NO	NRPS	nrps cluster - CL36	36
JFFI01001175	29250	31126	1877	forward	CSAL01_00549	putative major facilitator superfamily transporter	NO		nrps cluster - CL36	36
JFFI01001175	31574	33019	1446	forward	CSAL01_00550	putative FAD binding domain-containing protein	NO		nrps cluster - CL36	36
JFFI01001175	34285	35157	873	reverse	CSAL01_00551	hypothetical protein	NO		nrps cluster - CL36	36
JFFI01001175	36174	37200	1027	forward	CSAL01_00552	hypothetical protein	NO		nrps cluster - CL36	36
JFFI01001175	37597	38700	1104	reverse	CSAL01_00553	hypothetical protein	NO		nrps cluster - CL36	36
JFFI01001175	39731	41431	1701	forward	CSAL01_00554	putative cytochrome P450 17A1	NO	P450-Eclass-G1	nrps cluster - CL36	36
JFFI01001175	42071	43457	1387	forward	CSAL01_00555	putative alanine racemase domain-containing protein	NO		nrps cluster - CL36	36
JFFI01001175	43702	45583	1882	reverse	CSAL01_00556	hypothetical protein	NO		nrps cluster - CL36	36
JFFI01001221	15296	16072	777	forward	CSAL01_00962	putative glycosyl hydrolase family 61	NO		putative cluster - CL37	37
JFFI01001221	16365	17276	912	reverse	CSAL01_00963	hypothetical protein	NO		putative cluster - CL37	37
JFFI01001221	17999	20426	2428	reverse	CSAL01_00964	putative fungal cellulose binding domain-containing protein	YES		putative cluster - CL37	37
JFFI01001221	22896	24841	1946	forward	CSAL01_00965	putative GMC oxidoreductase	YES		putative cluster - CL37	37
JFFI01001221	25868	27340	1473	forward	CSAL01_00966	putative amine oxidase	YES		putative cluster - CL37	37
JFFI01001221	28203	29114	912	reverse	CSAL01_00967	hypothetical protein	YES		putative cluster - CL37	37
JFFI01001221	30880	32445	1566	reverse	CSAL01_00968	putative tannase and feruloyl esterase	YES		putative cluster - CL37	37
JFFI01001221	35169	36944	1776	forward	CSAL01_00969	putative cytochrome P450	NO	P450-Eclass-G4	putative cluster - CL37	37
JFFI01001221	37974	39402	1429	forward	CSAL01_00970	putative PHB depolymerase family esterase	YES		putative cluster - CL37	37
JFFI01001221	41607	43394	1788	forward	CSAL01_00971	putative transmembrane amino acid transporter	NO		putative cluster - CL37	37
JFFI01001221	43608	44525	918	reverse	CSAL01_00972	hypothetical protein	NO		putative cluster - CL37	37
JFFI01001221	46627	47581	955	forward	CSAL01_00973	hypothetical protein	NO		putative cluster - CL37	37
JFFI01001221	48299	48716	418	forward	CSAL01_00974	hypothetical protein	NO		putative cluster - CL37	37
JFFI01001221	49240	50052	813	reverse	CSAL01_00975	hypothetical protein	YES		putative cluster - CL37	37
JFFI01001221	51932	55728	3797	reverse	CSAL01_00976	putative linoleate diol synthase	NO	P450	putative cluster - CL37	37
JFFI01001221	57831	59670	1840	forward	CSAL01_00977	hypothetical protein	NO		putative cluster - CL37	37
JFFI01001221	60563	62530	1968	forward	CSAL01_00978	hypothetical protein	YES		putative cluster - CL37	37
JFFI01001221	62936	63475	540	forward	CSAL01_00979	hypothetical protein	NO		putative cluster - CL37	37
JFFI01001221	64750	66566	1817	reverse	CSAL01_00980	putative cytochrome P450	NO	P450-Eclass-G4	putative cluster - CL37	37
JFFI01001221	69932	70671	740	forward	CSAL01_00981	hypothetical protein	YES		putative cluster - CL37	37
JFFI01001221	71082	72797	1716	reverse	CSAL01_00982	putative carboxylesterase	YES		putative cluster - CL37	37
JFFI01001221	76738	77873	1136	forward	CSAL01_00983	putative zinc-binding dehydrogenase	NO		putative cluster - CL37	37
JFFI01001221	78824	80752	1929	forward	CSAL01_00984	putative FAD binding domain-containing protein	NO		putative cluster - CL37	37
JFFI01001221	80883	82304	1422	reverse	CSAL01_00985	putative integral membrane protein	NO		putative cluster - CL37	37
JFFI01001221	86188	89817	3630	forward	CSAL01_00986	putative fungal specific transcription factor domain-containing protein	NO		putative cluster - CL37	37
JFFI01001221	90364	91378	1015	reverse	CSAL01_00987	hypothetical protein	YES		putative cluster - CL37	37
JFFI01001221	94730	95827	1098	forward	CSAL01_00988	putative SMP-30/Gluconolaconase/LRE-like region	YES		putative cluster - CL37	37
JFFI01001221	96073	96801	729	reverse	CSAL01_00989	hypothetical protein	NO		putative cluster - CL37	37
JFFI01001221	100703	102077	1375	reverse	CSAL01_00990	hypothetical protein	NO		putative cluster - CL37	37
JFFI01001221	102505	103394	890	forward	CSAL01_00991	hypothetical protein	NO		putative cluster - CL37	37
JFFI01001221	104490	105582	1093	forward	CSAL01_00992	hypothetical protein	NO		putative cluster - CL37	37
JFFI01001221	111240	111882	643	reverse	CSAL01_00993	hypothetical protein	NO		putative cluster - CL37	37
JFFI01001221	112505	114349	1845	forward	CSAL01_00994	putative amino acid permease	NO		putative cluster - CL37	37
JFFI01001221	116418	116984	567	reverse	CSAL01_00995	putative glycosyl hydrolase family 43 protein	NO		putative cluster - CL37	37
JFFI01001221	117105	117509	405	reverse	CSAL01_00996	putative glycosyl hydrolase family 43 protein	YES		putative cluster - CL37	37
JFFI01001221	117663	118013	351	reverse	CSAL01_00997	putative glycosyl hydrolase family 43 protein	YES		putative cluster - CL37	37
JFFI01001221	118627	121886	3260	reverse	CSAL01_00998	putative methyltransferase domain-containing protein	NO		putative cluster - CL37	37
JFFI01001221	122715	123401	687	forward	CSAL01_00999	hypothetical protein	NO		putative cluster - CL37	37
JFFI01001221	125114	127007	1894	forward	CSAL01_01000	putative multidrug resistance protein	NO		putative cluster - CL37	37
JFFI01001221	127342	129322	1981	reverse	CSAL01_01001	putative major facilitator superfamily transporter	NO		putative cluster - CL37	37
JFFI01001221	129965	131308	1344	forward	CSAL01_01002	putative amidohydrolase	NO		putative cluster - CL37	37
JFFI01001221	132211	134242	2032	forward	CSAL01_01003	putative thiamine repressible genes regulatory protein thi1	NO		putative cluster - CL37	37
JFFI01001221	134382	136672	2291	reverse	CSAL01_01004	putative RTA1 domain-containing protein	NO		putative cluster - CL37	37
JFFI01001221	137067	138522	1456	reverse	CSAL01_01005	putative C6 zinc finger protein	NO		putative cluster - CL37	37
JFFI01001221	140107	142899	2793	reverse	CSAL01_01006	putative cytochrome P450 4V3	NO	P450-Eclass-G1	putative cluster - CL37	37
JFFI01001221	143199	143663	465	forward	CSAL01_01007	hypothetical protein	NO		putative cluster - CL37	37
JFFI01001256	180	1862	1683	forward	CSAL01_08828	putative aldehyde dehydrogenase	NO		t1pks cluster - CL38	38
JFFI01001256	2511	4298	1788	reverse	CSAL01_08829	putative cytochrome P450	YES	P450-Eclass-G1	t1pks cluster - CL38	38
JFFI01001256	5136	6882	1747	reverse	CSAL01_08830	putative cytochrome P450	NO	P450-Eclass-G1	t1pks cluster - CL38	38
JFFI01001256	7935	9313	1379	forward	CSAL01_08831	putative FAD binding domain-containing protein	NO		t1pks cluster - CL38	38
JFFI01001256	10730	18806	8077	forward	CSAL01_08832	putative beta-ketoacyl synthase domain-containing protein	NO	PKS	t1pks cluster - CL38	38
JFFI01001256	20049	20585	537	forward	CSAL01_08833	hypothetical protein	NO		t1pks cluster - CL38	38
JFFI01001256	21217	23940	2724	forward	CSAL01_08834	hypothetical protein	NO		t1pks cluster - CL38	38
JFFI01001256	25342	26769	1428	forward	CSAL01_08835	putative glycosyl hydrolase family 47	NO		t1pks cluster - CL38	38
JFFI01001256	26992	28567	1576	reverse	CSAL01_08836	hypothetical protein	YES		t1pks cluster - CL38	38
JFFI01001256	33026	34433	1408	forward	CSAL01_08837	putative deuterolysin metalloprotease	YES		t1pks cluster - CL38	38
JFFI01001301	694	2328	1635	forward	CSAL01_06589	putative major facilitator superfamily transporter	NO		putative cluster - CL39	39
JFFI01001301	3161	4108	948	reverse	CSAL01_06590	putative alcohol dehydrogenase	NO		putative cluster - CL39	39
JFFI01001301	5224	6204	981	reverse	CSAL01_06591	putative short-chain dehydrogenase	NO		putative cluster - CL39	39
JFFI01001301	8090	9166	1077	forward	CSAL01_06592	putative aldo-keto reductase	NO		putative cluster - CL39	39
JFFI01001301	9419	10156	738	reverse	CSAL01_06593	hypothetical protein	YES		putative cluster - CL39	39
JFFI01001301	11086	14897	3812	reverse	CSAL01_06594	hypothetical protein	YES		putative cluster - CL39	39
JFFI01001301	23620	25358	1739	forward	CSAL01_06595	hypothetical protein	NO		putative cluster - CL39	39
JFFI01001301	27226	29061	1836	reverse	CSAL01_06596	putative C6 zinc finger domain-containing protein	NO		putative cluster - CL39	39
JFFI01001301	30244	35233	4990	forward	CSAL01_06597	putative ABC transporter	NO		putative cluster - CL39	39
JFFI01001301	35449	37548	2100	reverse	CSAL01_06598	hypothetical protein	NO		putative cluster - CL39	39
JFFI01001301	39527	40207	681	forward	CSAL01_06599	hypothetical protein	NO		putative cluster - CL39	39
JFFI01001419	62474	63839	1366	reverse	CSAL01_01614	putative short-chain dehydrogenase	NO		t1pks cluster - CL40	40
JFFI01001419	64921	65923	1003	forward	CSAL01_01615	putative GA4 desaturase	NO		t1pks cluster - CL40	40
JFFI01001419	66665	67528	864	reverse	CSAL01_01616	putative short-chain dehydrogenase	NO		t1pks cluster - CL40	40
JFFI01001419	68194	68723	530	forward	CSAL01_01617	hypothetical protein	NO		t1pks cluster - CL40	40
JFFI01001419	69619	70732	1114	forward	CSAL01_01618	hypothetical protein	NO		t1pks cluster - CL40	40
JFFI01001419	71341	73043	1703	reverse	CSAL01_01619	putative MFS transporter	NO		t1pks cluster - CL40	40
JFFI01001419	74449	75387	939	reverse	CSAL01_01620	putative MFP1 protein	NO		t1pks cluster - CL40	40
JFFI01001419	75788	77677	1890	forward	CSAL01_01621	putative multicopper oxidase	YES		t1pks cluster - CL40	40
JFFI01001419	78062	79093	1032	reverse	CSAL01_01622	hypothetical protein	NO		t1pks cluster - CL40	40
JFFI01001419	79510	81206	1697	forward	CSAL01_01623	putative FAD binding domain-containing protein	YES		t1pks cluster - CL40	40
JFFI01001419	82277	88685	6409	reverse	CSAL01_01624	putative beta-ketoacyl synthase	NO	PKS	t1pks cluster - CL40	40
JFFI01001419	90393	93037	2645	forward	CSAL01_01625	putative O-methyltransferase	NO		t1pks cluster - CL40	40
JFFI01001419	94436	95599	1164	forward	CSAL01_01626	putative O-methyltransferase	NO		t1pks cluster - CL40	40
JFFI01001419	96438	97787	1350	reverse	CSAL01_01627	putative zinc finger transcription factor	NO		t1pks cluster - CL40	40
JFFI01001419	102717	104217	1501	forward	CSAL01_01628	hypothetical protein	NO		t1pks cluster - CL40	40
JFFI01001419	105266	106147	882	reverse	CSAL01_01629	putative methyltransferase	NO		t1pks cluster - CL40	40
JFFI01001419	107436	109344	1909	reverse	CSAL01_01630	putative ATP-dependent RNA helicase DBP9	NO		t1pks cluster - CL40	40
JFFI01001419	109997	112096	2100	forward	CSAL01_01631	putative heterokaryon incompatibility protein	NO		t1pks cluster - CL40	40
JFFI01001419	112157	113958	1802	reverse	CSAL01_01632	putative lactose permease	NO		t1pks cluster - CL40	40
JFFI01001419	116505	117143	639	forward	CSAL01_01633	hypothetical protein	YES		t1pks cluster - CL40	40
JFFI01001466	1026	2270	1245	reverse	CSAL01_06385	hypothetical protein	NO		t1pks cluster - CL41	41
JFFI01001466	17021	23734	6714	reverse	CSAL01_06386	putative beta-ketoacyl synthase	NO	PKS	t1pks cluster - CL41	41
JFFI01001466	24334	24992	659	reverse	CSAL01_06387	hypothetical protein	NO		t1pks cluster - CL41	41
JFFI01001466	25100	26310	1211	reverse	CSAL01_06388	hypothetical protein	NO		t1pks cluster - CL41	41
JFFI01001466	28436	28768	333	reverse	CSAL01_06389	hypothetical protein	NO		t1pks cluster - CL41	41
JFFI01001466	30273	30780	508	forward	CSAL01_06390	hypothetical protein	NO		t1pks cluster - CL41	41
JFFI01001466	38713	40623	1911	reverse	CSAL01_06391	putative multicopper oxidase	YES		t1pks cluster - CL41	41
JFFI01001474	12068	13396	1329	reverse	CSAL01_04739	putative prostacyclin synthase	NO	P450-Eclass-G4	putative cluster - CL42	42
JFFI01001474	15805	17438	1634	forward	CSAL01_04740	hypothetical protein	NO		putative cluster - CL42	42
JFFI01001474	19445	20497	1053	forward	CSAL01_04741	putative thiazole biosynthetic enzyme	NO		putative cluster - CL42	42
JFFI01001474	21633	23555	1923	forward	CSAL01_04742	hypothetical protein	NO		putative cluster - CL42	42
JFFI01001474	24140	24526	387	reverse	CSAL01_04743	hypothetical protein	NO		putative cluster - CL42	42
JFFI01001474	28958	29797	840	forward	CSAL01_04744	hypothetical protein	YES		putative cluster - CL42	42
JFFI01001474	31129	31839	711	forward	CSAL01_04745	putative 2OG-Fe(II)oxygenase	NO		putative cluster - CL42	42
JFFI01001474	31969	37463	5495	reverse	CSAL01_04746	putative hydroxymethylglutaryl-CoA synthase	NO		putative cluster - CL42	42
JFFI01001474	37978	39054	1077	reverse	CSAL01_04747	hypothetical protein	NO		putative cluster - CL42	42
JFFI01001474	39561	41191	1631	forward	CSAL01_04748	hypothetical protein	NO		putative cluster - CL42	42
JFFI01001474	43048	43938	891	reverse	CSAL01_04749	putative cytochrome P450 3A9	NO	P450	putative cluster - CL42	42
JFFI01001474	44257	44895	639	reverse	CSAL01_04750	putative cytochrome P450 3A9	NO	P450	putative cluster - CL42	42
JFFI01001474	45990	47402	1413	reverse	CSAL01_04751	putative fatty acid desaturase	NO		putative cluster - CL42	42
JFFI01001474	49458	50832	1375	forward	CSAL01_04752	putative AMP-dependent synthetase/ligase	NO		putative cluster - CL42	42
JFFI01001474	51563	52947	1385	forward	CSAL01_04753	putative acyl-CoA dehydrogenase domain-containing protein	NO		putative cluster - CL42	42
JFFI01001474	53539	54114	576	forward	CSAL01_04754	putative thioesterase superfamily protein	NO		putative cluster - CL42	42
JFFI01001474	55153	56014	862	forward	CSAL01_04755	hypothetical protein	YES		putative cluster - CL42	42
JFFI01001474	56408	57961	1554	forward	CSAL01_04756	hypothetical protein	NO		putative cluster - CL42	42
JFFI01001474	59334	60037	704	forward	CSAL01_04757	putative p450 monooxygenase	NO		putative cluster - CL42	42
JFFI01001474	60131	61160	1030	forward	CSAL01_04758	putative p450 monooxygenase	NO	P450-Eclass-G4	putative cluster - CL42	42
JFFI01001474	61314	62382	1069	reverse	CSAL01_04759	hypothetical protein	NO		putative cluster - CL42	42
JFFI01001474	64119	65365	1247	forward	CSAL01_04760	putative FMN-dependent dehydrogenase	NO		putative cluster - CL42	42
JFFI01001482	615	3821	3207	forward	CSAL01_04165	putative subtilase	YES		t1pks cluster - CL43	43
JFFI01001482	4090	4552	463	reverse	CSAL01_04166	hypothetical protein	NO		t1pks cluster - CL43	43
JFFI01001482	5447	6699	1253	forward	CSAL01_04167	putative metallo-beta-lactamase superfamily protein	YES		t1pks cluster - CL43	43
JFFI01001482	6936	10882	3947	reverse	CSAL01_04168	hypothetical protein	NO		t1pks cluster - CL43	43
JFFI01001482	12062	13792	1731	forward	CSAL01_04169	putative mitomycin radical oxidase	YES		t1pks cluster - CL43	43
JFFI01001482	14700	15815	1116	reverse	CSAL01_04170	putative GA4 desaturase	NO		t1pks cluster - CL43	43
JFFI01001482	16591	20392	3802	reverse	CSAL01_04171	putative multicopper oxidase	NO		t1pks cluster - CL43	43
JFFI01001482	21527	23181	1655	reverse	CSAL01_04172	putative multicopper oxidase	NO		t1pks cluster - CL43	43
JFFI01001482	24947	25907	961	forward	CSAL01_04173	putative aromatic prenyltransferase	NO	DMATS	t1pks cluster - CL43	43
JFFI01001482	26778	34698	7921	forward	CSAL01_04174	putative beta-ketoacyl synthase	NO	PKS	t1pks cluster - CL43	43
JFFI01001482	35029	36675	1647	reverse	CSAL01_04175	putative conserved hypothetical protein	NO		t1pks cluster - CL43	43
JFFI01001482	37837	38319	483	reverse	CSAL01_04176	hypothetical protein	NO		t1pks cluster - CL43	43
JFFI01001482	39793	40409	617	reverse	CSAL01_04177	hypothetical protein	NO		t1pks cluster - CL43	43
JFFI01001482	41188	43463	2276	reverse	CSAL01_04178	hypothetical protein	NO		t1pks cluster - CL43	43
JFFI01001482	45878	47198	1321	reverse	CSAL01_04179	hypothetical protein	NO		t1pks cluster - CL43	43
JFFI01001482	47435	48771	1337	reverse	CSAL01_04180	hypothetical protein	NO		t1pks cluster - CL43	43
JFFI01001482	49878	50753	876	reverse	CSAL01_04181	hypothetical protein	NO		t1pks cluster - CL43	43
JFFI01001482	53115	53564	450	forward	CSAL01_04182	hypothetical protein	YES		t1pks cluster - CL43	43
JFFI01001482	54246	56232	1987	reverse	CSAL01_04183	putative FAD binding domain-containing protein	YES		t1pks cluster - CL43	43
JFFI01001482	58632	59354	723	reverse	CSAL01_04184	hypothetical protein	NO		t1pks cluster - CL43	43
JFFI01001482	61363	62634	1272	reverse	CSAL01_04185	putative mandelate racemase/muconate lactonizing enzyme domain-containing protein	NO		t1pks cluster - CL43	43
JFFI01001482	63014	63702	689	forward	CSAL01_04186	putative finger protein	NO		t1pks cluster - CL43	43
JFFI01001482	64041	65560	1520	forward	CSAL01_04187	putative finger protein	NO		t1pks cluster - CL43	43
JFFI01001482	67348	69594	2247	forward	CSAL01_04188	hypothetical protein	NO		t1pks cluster - CL43	43
JFFI01001482	70130	73472	3343	forward	CSAL01_04189	putative 2-ketogluconate reductase	NO		t1pks cluster - CL43	43
JFFI01001493	15774	17020	1247	forward	CSAL01_09622	putative methyltransferase	NO		putative cluster - CL44	44
JFFI01001493	18332	19185	854	reverse	CSAL01_09623	putative pyridoxamine 5'-phosphate oxidase	NO		putative cluster - CL44	44
JFFI01001493	19691	21979	2289	forward	CSAL01_09624	putative carbamoyl-phosphate synthase subunit L	NO		putative cluster - CL44	44
JFFI01001493	22136	23391	1256	reverse	CSAL01_09625	putative aspartate aminotransferase	NO		putative cluster - CL44	44
JFFI01001493	24792	26905	2114	forward	CSAL01_09626	hypothetical protein	NO		putative cluster - CL44	44
JFFI01001528	4275	6601	2327	forward	CSAL01_10308	putative polyketide synthase	NO		t1pks cluster - CL45	45
JFFI01001528	7368	7619	252	forward	CSAL01_10309	putative KR domain-containing protein	NO		t1pks cluster - CL45	45
JFFI01001528	7806	12233	4428	forward	CSAL01_10310	putative KR domain-containing protein	NO		t1pks cluster - CL45	45
JFFI01001528	16225	17876	1652	forward	CSAL01_10311	putative NADH:flavin oxidoreductase/NADH oxidase	NO		t1pks cluster - CL45	45
JFFI01001528	18183	20367	2185	reverse	CSAL01_10312	hypothetical protein	NO		t1pks cluster - CL45	45
JFFI01001528	22169	22997	829	forward	CSAL01_10313	hypothetical protein	NO		t1pks cluster - CL45	45
JFFI01001528	23342	24964	1623	reverse	CSAL01_10314	hypothetical protein	NO		t1pks cluster - CL45	45
JFFI01001649	230	910	681	reverse	CSAL01_03410	hypothetical protein	NO		putative cluster - CL46	46
JFFI01001649	1280	2477	1198	reverse	CSAL01_03411	putative oxidoreductase family protein	YES		putative cluster - CL46	46
JFFI01001649	4715	5071	357	reverse	CSAL01_03412	hypothetical protein	NO		putative cluster - CL46	46
JFFI01001649	5430	9542	4113	reverse	CSAL01_03413	hypothetical protein	NO		putative cluster - CL46	46
JFFI01001649	9973	12075	2103	forward	CSAL01_03414	hypothetical protein	NO		putative cluster - CL46	46
JFFI01001649	13022	16126	3105	reverse	CSAL01_03415	hypothetical protein	NO		putative cluster - CL46	46
JFFI01001649	21432	22529	1098	reverse	CSAL01_03416	hypothetical protein	NO		putative cluster - CL46	46
JFFI01001649	24820	25635	816	forward	CSAL01_03417	putative dolichol-phosphate mannosyltransferase	NO		putative cluster - CL46	46
JFFI01001649	25891	26810	920	reverse	CSAL01_03418	putative short-chain dehydrogenase	NO		putative cluster - CL46	46
JFFI01001649	27427	28551	1125	forward	CSAL01_03419	hypothetical protein	NO		putative cluster - CL46	46
JFFI01001649	30102	30706	605	reverse	CSAL01_03420	hypothetical protein	NO		putative cluster - CL46	46
JFFI01001649	32700	33391	692	forward	CSAL01_03421	hypothetical protein	NO		putative cluster - CL46	46
JFFI01001649	33530	35480	1951	reverse	CSAL01_03422	putative cytochrome P450	NO	P450-Eclass-G1	putative cluster - CL46	46
JFFI01001649	36633	37448	816	reverse	CSAL01_03423	hypothetical protein	NO		putative cluster - CL46	46
JFFI01001649	38145	42047	3903	reverse	CSAL01_03424	putative fungal specific transcription factor	NO		putative cluster - CL46	46
JFFI01001649	42988	44511	1524	forward	CSAL01_03425	putative fumarylacetoacetate hydrolase	NO		putative cluster - CL46	46
JFFI01001649	45699	46116	418	forward	CSAL01_03426	hypothetical protein	YES		putative cluster - CL46	46
JFFI01001649	46602	48800	2199	reverse	CSAL01_03427	putative fungal specific transcription factor domain-containing protein	NO		putative cluster - CL46	46
JFFI01001649	49557	51132	1576	forward	CSAL01_03428	putative major facilitator superfamily transporter	NO		putative cluster - CL46	46
JFFI01001649	52274	52704	431	forward	CSAL01_03429	hypothetical protein	NO		putative cluster - CL46	46
JFFI01001649	52868	54940	2073	reverse	CSAL01_03430	putative conserved hypothetical protein	NO		putative cluster - CL46	46
JFFI01001649	55409	56930	1522	reverse	CSAL01_03431	hypothetical protein	NO		putative cluster - CL46	46
JFFI01001649	58786	61237	2452	forward	CSAL01_03432	hypothetical protein	NO		putative cluster - CL46	46
JFFI01001649	61874	63086	1213	reverse	CSAL01_03433	hypothetical protein	YES		putative cluster - CL46	46
JFFI01001649	65211	67232	2022	forward	CSAL01_03434	hypothetical protein	YES		putative cluster - CL46	46
JFFI01001649	69672	71072	1401	forward	CSAL01_03435	hypothetical protein	NO		putative cluster - CL46	46
JFFI01001649	72864	73907	1044	forward	CSAL01_03436	putative zinc-binding dehydrogenase	NO		putative cluster - CL46	46
JFFI01001674	579	10598	10020	reverse	CSAL01_10628	putative polyketide synthase/peptide synthetase	NO	PKS-NRPS	nrps cluster - CL47	47
JFFI01001674	10611	10916	306	reverse	CSAL01_10629	putative lovastatin nonaketide synthase	NO	PKS	nrps cluster - CL47	47
JFFI01001674	11764	13053	1290	reverse	CSAL01_10630	putative conserved hypothetical protein	YES		nrps cluster - CL47	47
JFFI01001674	13626	14798	1173	forward	CSAL01_10631	putative conserved hypothetical protein	NO		nrps cluster - CL47	47
JFFI01001674	15289	17103	1815	reverse	CSAL01_10632	putative major facilitator superfamily transporter	NO		nrps cluster - CL47	47
JFFI01001674	17597	18792	1196	forward	CSAL01_10633	hypothetical protein	NO		nrps cluster - CL47	47
JFFI01001674	19450	20841	1392	reverse	CSAL01_10634	hypothetical protein	NO		nrps cluster - CL47	47
JFFI01001674	21394	22017	624	reverse	CSAL01_10635	putative conserved hypothetical protein	NO		nrps cluster - CL47	47
JFFI01001726	7939	9714	1776	forward	CSAL01_05067	putative bZIP transcription factor	NO		putative cluster - CL48	48
JFFI01001726	11184	13412	2229	reverse	CSAL01_05068	putative GMC oxidoreductase	YES		putative cluster - CL48	48
JFFI01001726	15527	15916	390	reverse	CSAL01_05069	hypothetical protein	NO		putative cluster - CL48	48
JFFI01001726	17965	19541	1577	forward	CSAL01_05070	hypothetical protein	NO		putative cluster - CL48	48
JFFI01001726	19693	21651	1959	reverse	CSAL01_05071	putative amidase	YES		putative cluster - CL48	48
JFFI01001726	22607	23689	1083	reverse	CSAL01_05072	putative short-chain dehydrogenase	NO		putative cluster - CL48	48
JFFI01001726	24376	25966	1591	reverse	CSAL01_05073	hypothetical protein	NO		putative cluster - CL48	48
JFFI01001726	27308	30124	2817	forward	CSAL01_05074	hypothetical protein	NO		putative cluster - CL48	48
JFFI01001726	30251	32210	1960	reverse	CSAL01_05075	putative aldehyde dehydrogenase	NO		putative cluster - CL48	48
JFFI01001726	33590	35411	1822	reverse	CSAL01_05076	putative alpha amylase	NO		putative cluster - CL48	48
JFFI01001726	36454	37802	1349	reverse	CSAL01_05077	putative alkaline proteinase	YES		putative cluster - CL48	48
JFFI01001726	39339	40464	1126	forward	CSAL01_05078	hypothetical protein	YES		putative cluster - CL48	48
JFFI01001726	41586	43615	2030	forward	CSAL01_05079	putative major facilitator superfamily transporter	NO		putative cluster - CL48	48
JFFI01001726	43665	45864	2200	reverse	CSAL01_05080	putative predicted protein	NO		putative cluster - CL48	48
JFFI01001726	46591	47598	1008	forward	CSAL01_05081	putative class II Aldolase and Adducin domain-containing protein	NO		putative cluster - CL48	48
JFFI01001726	47859	48362	504	reverse	CSAL01_05082	hypothetical protein	NO		putative cluster - CL48	48
JFFI01001726	49290	51171	1882	reverse	CSAL01_05083	putative flavin containing amine oxidoreductase	NO		putative cluster - CL48	48
JFFI01001726	52275	54300	2026	reverse	CSAL01_05084	putative amidase	NO		putative cluster - CL48	48
JFFI01001726	55164	57182	2019	forward	CSAL01_05085	putative major facilitator superfamily transporter	NO		putative cluster - CL48	48
JFFI01001726	57333	58956	1624	reverse	CSAL01_05086	hypothetical protein	NO		putative cluster - CL48	48
JFFI01001726	59940	61798	1859	reverse	CSAL01_05087	hypothetical protein	NO		putative cluster - CL48	48
JFFI01001738	1506	3403	1898	forward	CSAL01_09721	putative amino acid permease	NO		nrps cluster - CL49	49
JFFI01001738	5567	8201	2635	forward	CSAL01_09722	hypothetical protein	NO		nrps cluster - CL49	49
JFFI01001738	8819	9984	1166	forward	CSAL01_09723	putative short-chain dehydrogenase	NO		nrps cluster - CL49	49
JFFI01001738	10196	10943	748	reverse	CSAL01_09724	hypothetical protein	NO		nrps cluster - CL49	49
JFFI01001738	11310	12370	1061	reverse	CSAL01_09725	putative NmrA-like family protein	NO		nrps cluster - CL49	49
JFFI01001738	13435	14825	1391	reverse	CSAL01_09726	putative O-methyltransferase	NO		nrps cluster - CL49	49
JFFI01001738	17132	25232	8101	reverse	CSAL01_09727	putative AMP-binding enzyme	NO	NRPS	nrps cluster - CL49	49
JFFI01001738	26639	28185	1547	reverse	CSAL01_09728	hypothetical protein	NO		nrps cluster - CL49	49
JFFI01001766	3411	5051	1641	forward	CSAL01_09310	putative fumonisin esterase	YES		putative cluster - CL50	50
JFFI01001766	5441	7408	1968	reverse	CSAL01_09311	putative major facilitator superfamily transporter	NO		putative cluster - CL50	50
JFFI01001766	10249	11808	1560	reverse	CSAL01_09312	hypothetical protein	NO		putative cluster - CL50	50
JFFI01001766	13000	14002	1003	reverse	CSAL01_09313	hypothetical protein	NO		putative cluster - CL50	50
JFFI01001766	14513	16990	2478	reverse	CSAL01_09314	hypothetical protein	NO		putative cluster - CL50	50
JFFI01001766	17388	19283	1896	reverse	CSAL01_09315	putative 3-hydroxymethyl-3-methylglutaryl-CoA lyase	NO		putative cluster - CL50	50
JFFI01001766	19896	21893	1998	reverse	CSAL01_09316	putative carboxyl transferase	NO		putative cluster - CL50	50
JFFI01001766	22211	24154	1944	forward	CSAL01_09317	putative 4-coumarate-CoA ligase	NO		putative cluster - CL50	50
JFFI01001766	24848	27330	2483	forward	CSAL01_09318	putative carbamoyl-phosphate synthase subunit L	NO		putative cluster - CL50	50
JFFI01001766	27917	31666	3750	forward	CSAL01_09319	putative short-chain dehydrogenase	NO		putative cluster - CL50	50
JFFI01001791	10413	12074	1662	reverse	CSAL01_09216	putative FAD binding domain-containing protein	YES		terpene cluster - CL51	51
JFFI01001791	13522	18495	4974	forward	CSAL01_09217	putative ATPase	NO		terpene cluster - CL51	51
JFFI01001791	18875	20281	1407	reverse	CSAL01_09218	putative O-methyltransferase	NO		terpene cluster - CL51	51
JFFI01001791	21686	22903	1218	forward	CSAL01_09219	putative aromatic prenyltransferase	NO	DMATS	terpene cluster - CL51	51
JFFI01001791	23379	25066	1688	reverse	CSAL01_09220	putative cytochrome P450	NO	P450-Eclass-G1	terpene cluster - CL51	51
JFFI01001791	26452	29991	3540	forward	CSAL01_09221	putative cytochrome b5-like Heme/Steroid binding domain-containing protein	NO		terpene cluster - CL51	51
JFFI01001791	30404	31546	1143	reverse	CSAL01_09222	hypothetical protein	NO		terpene cluster - CL51	51
JFFI01001810	5544	7272	1729	reverse	CSAL01_04229	putative allantoinase	NO		putative cluster - CL52	52
JFFI01001810	9890	11321	1432	reverse	CSAL01_04230	putative hexaprenyl pyrophosphate synthase	NO	TS	putative cluster - CL52	52
JFFI01001810	11854	14291	2438	forward	CSAL01_04231	hypothetical protein	NO		putative cluster - CL52	52
JFFI01001810	14682	15574	893	reverse	CSAL01_04232	putative cutinase	YES		putative cluster - CL52	52
JFFI01001810	17895	18886	992	reverse	CSAL01_04233	hypothetical protein	NO		putative cluster - CL52	52
JFFI01001810	19322	21644	2323	reverse	CSAL01_04234	hypothetical protein	NO		putative cluster - CL52	52
JFFI01001810	22430	24136	1707	forward	CSAL01_04235	putative proline-specific permease	NO		putative cluster - CL52	52
JFFI01001810	25084	26784	1701	forward	CSAL01_04236	hypothetical protein	NO		putative cluster - CL52	52
JFFI01001810	27876	28685	810	forward	CSAL01_04237	hypothetical protein	NO		putative cluster - CL52	52
JFFI01001810	30542	32347	1806	forward	CSAL01_04238	putative major facilitator superfamily transporter	NO		putative cluster - CL52	52
JFFI01001810	33053	35050	1998	forward	CSAL01_04239	putative glycosyl hydrolase family 31	NO		putative cluster - CL52	52
JFFI01001810	35146	37228	2083	reverse	CSAL01_04240	putative GMC oxidoreductase	NO		putative cluster - CL52	52
JFFI01001810	39849	41392	1544	forward	CSAL01_04241	hypothetical protein	NO		putative cluster - CL52	52
JFFI01001810	42752	43835	1084	forward	CSAL01_04242	putative PAP2 superfamily protein	NO		putative cluster - CL52	52
JFFI01001810	45118	46179	1062	forward	CSAL01_04243	putative cutinase	YES		putative cluster - CL52	52
JFFI01001810	48890	50722	1833	forward	CSAL01_04244	putative glycoside hydrolase family 79 protein	YES		putative cluster - CL52	52
JFFI01001810	51375	52264	890	reverse	CSAL01_04245	putative polysaccharide lyase family 3	YES		putative cluster - CL52	52
JFFI01001810	53929	56811	2883	reverse	CSAL01_04246	putative archaeal flagellin N-terminal-like domain-containing protein	NO		putative cluster - CL52	52
JFFI01001810	58417	60154	1738	reverse	CSAL01_04247	hypothetical protein	NO		putative cluster - CL52	52
JFFI01001810	60883	62387	1505	forward	CSAL01_04248	hypothetical protein	NO		putative cluster - CL52	52
JFFI01001810	65131	66004	874	forward	CSAL01_04249	putative O-methyltransferase	NO		putative cluster - CL52	52
JFFI01001810	66181	68741	2561	reverse	CSAL01_04250	hypothetical protein	YES		putative cluster - CL52	52
JFFI01001810	69091	70131	1041	reverse	CSAL01_04251	putative glycylpeptide N-tetradecanoyltransferase	NO		putative cluster - CL52	52
JFFI01001810	71750	72499	750	forward	CSAL01_04252	hypothetical protein	NO		putative cluster - CL52	52
JFFI01001838	1872	2898	1027	forward	CSAL01_01281	hypothetical protein	NO		nrps cluster - CL53	53
JFFI01001838	5777	8723	2947	reverse	CSAL01_01282	hypothetical protein	NO		nrps cluster - CL53	53
JFFI01001838	9489	14247	4759	forward	CSAL01_01283	hypothetical protein	NO		nrps cluster - CL53	53
JFFI01001838	14413	16449	2037	reverse	CSAL01_01284	putative fungalysin metallopeptidase	YES		nrps cluster - CL53	53
JFFI01001838	19003	33974	14972	reverse	CSAL01_01285	putative amino acid adenylation domain-containing protein	NO	NRPS	nrps cluster - CL53	53
JFFI01001838	36920	37579	660	reverse	CSAL01_01286	hypothetical protein	NO		nrps cluster - CL53	53
JFFI01001838	42290	44041	1752	forward	CSAL01_01287	putative L-ornithine 5-monooxygenase	NO		nrps cluster - CL53	53
JFFI01001838	44383	47093	2711	reverse	CSAL01_01288	putative fungal specific transcription factor domain-containing protein	NO		nrps cluster - CL53	53
JFFI01001838	51555	53179	1625	forward	CSAL01_01289	putative NUDIX domain-containing protein	NO		nrps cluster - CL53	53
JFFI01001838	53203	55168	1966	reverse	CSAL01_01290	putative major facilitator superfamily transporter	NO		nrps cluster - CL53	53
JFFI01001839	<41	2455	>2415	reverse	CSAL01_01906	hypothetical protein	NO		putative cluster - CL54	54
JFFI01001839	3913	5621	1709	forward	CSAL01_01907	hypothetical protein	NO		putative cluster - CL54	54
JFFI01001839	5896	7836	1941	reverse	CSAL01_01908	putative metalloprotease 1	NO		putative cluster - CL54	54
JFFI01001839	7936	9331	1396	forward	CSAL01_01909	hypothetical protein	NO		putative cluster - CL54	54
JFFI01001839	9829	11612	1784	reverse	CSAL01_01910	putative cytochrome P450	NO	P450-Eclass-G4	putative cluster - CL54	54
JFFI01001839	13574	15560	1987	reverse	CSAL01_01911	hypothetical protein	NO		putative cluster - CL54	54
JFFI01001839	17628	19601	1974	reverse	CSAL01_01912	putative impB/mucB/samB family protein	NO		putative cluster - CL54	54
JFFI01001839	20024	21652	1629	reverse	CSAL01_01913	putative feruloyl esterase B	YES		putative cluster - CL54	54
JFFI01001839	22574	25535	2962	reverse	CSAL01_01914	putative major facilitator superfamily transporter	NO		putative cluster - CL54	54
JFFI01001839	26938	28721	1784	reverse	CSAL01_01915	putative MNNG and nitrosoguanidine resistance protein	NO		putative cluster - CL54	54
JFFI01001839	29938	34787	4850	reverse	CSAL01_01916	putative ABC transporter	NO		putative cluster - CL54	54
JFFI01001839	37482	37979	498	forward	CSAL01_01917	hypothetical protein	NO		putative cluster - CL54	54
JFFI01001839	39659	41753	2095	reverse	CSAL01_01918	putative aconitate hydratase 1	NO		putative cluster - CL54	54
JFFI01001839	48894	50287	1394	forward	CSAL01_01919	hypothetical protein	NO		putative cluster - CL54	54
JFFI01001839	50692	51288	597	forward	CSAL01_01920	hypothetical protein	NO		putative cluster - CL54	54
JFFI01001839	51491	52600	1110	reverse	CSAL01_01921	putative NADH:flavin oxidoreductase/NADH oxidase	NO		putative cluster - CL54	54
JFFI01001839	55775	57133	1359	reverse	CSAL01_01922	hypothetical protein	NO		putative cluster - CL54	54
JFFI01001839	60267	61256	990	reverse	CSAL01_01923	hypothetical protein	NO		putative cluster - CL54	54
JFFI01001839	62571	63317	747	reverse	CSAL01_01924	hypothetical protein	NO		putative cluster - CL54	54
JFFI01001839	63873	65382	1510	reverse	CSAL01_01925	hypothetical protein	NO		putative cluster - CL54	54
JFFI01001839	67486	69253	1768	forward	CSAL01_01926	hypothetical protein	NO		putative cluster - CL54	54
JFFI01001839	69829	70697	869	reverse	CSAL01_01927	hypothetical protein	NO		putative cluster - CL54	54
JFFI01001839	72659	74928	2270	forward	CSAL01_01928	hypothetical protein	YES		putative cluster - CL54	54
JFFI01001839	76589	78842	2254	forward	CSAL01_01929	hypothetical protein	NO		putative cluster - CL54	54
JFFI01001839	79251	80716	1466	reverse	CSAL01_01930	putative maltose permease MAL61	NO		putative cluster - CL54	54
JFFI01001839	81258	82778	1521	forward	CSAL01_01931	hypothetical protein	NO		putative cluster - CL54	54
JFFI01001839	83312	84064	753	forward	CSAL01_01932	putative acyl-protein thioesterase	NO		putative cluster - CL54	54
JFFI01001839	84746	85626	881	forward	CSAL01_01933	hypothetical protein	NO		putative cluster - CL54	54
JFFI01001839	86315	87940	1626	forward	CSAL01_01934	hypothetical protein	NO		putative cluster - CL54	54
JFFI01001839	88210	89954	1745	reverse	CSAL01_01935	putative serine carboxypeptidase	YES		putative cluster - CL54	54
JFFI01001839	91761	92135	375	forward	CSAL01_01936	hypothetical protein	NO		putative cluster - CL54	54
JFFI01001839	96463	99800	3338	forward	CSAL01_01937	hypothetical protein	NO		putative cluster - CL54	54
JFFI01001839	100399	101901	1503	reverse	CSAL01_01938	putative conserved hypothetical protein	NO		putative cluster - CL54	54
JFFI01001873	486	1988	1503	forward	CSAL01_06285	putative X-Pro dipeptidyl-peptidase C-terminal non-catalytic domain-containing protein	NO		other cluster - CL55	55
JFFI01001873	7506	10305	2800	forward	CSAL01_06286	hypothetical protein	NO		other cluster - CL55	55
JFFI01001873	10760	13096	2337	reverse	CSAL01_06287	hypothetical protein	YES	P450-Eclass-G1	other cluster - CL55	55
JFFI01001873	14197	15287	1091	forward	CSAL01_06288	hypothetical protein	NO		other cluster - CL55	55
JFFI01001873	15852	17219	1368	reverse	CSAL01_06289	putative integral membrane protein	NO		other cluster - CL55	55
JFFI01001873	19832	20932	1101	forward	CSAL01_06290	hypothetical protein	NO		other cluster - CL55	55
JFFI01001873	24179	25831	1653	reverse	CSAL01_06291	putative methyltransferase domain-containing protein	NO		other cluster - CL55	55
JFFI01001873	27132	28796	1665	reverse	CSAL01_06292	putative dihydropyrimidinase	NO		other cluster - CL55	55
JFFI01001873	29284	31107	1824	forward	CSAL01_06293	putative carbon-nitrogen hydrolase	NO		other cluster - CL55	55
JFFI01001873	31765	33511	1747	forward	CSAL01_06294	putative fungal specific transcription factor	NO		other cluster - CL55	55
JFFI01001873	33636	35443	1808	reverse	CSAL01_06295	putative NCS1 nucleoside transporter	NO		other cluster - CL55	55
JFFI01001873	36086	39545	3460	forward	CSAL01_06296	putative male sterility protein	NO		other cluster - CL55	55
JFFI01001873	40097	41803	1707	forward	CSAL01_06297	putative fumarate reductase Osm1	NO		other cluster - CL55	55
JFFI01001873	43457	45011	1555	forward	CSAL01_06298	hypothetical protein	NO		other cluster - CL55	55
JFFI01001873	45280	46472	1193	forward	CSAL01_06299	hypothetical protein	NO		other cluster - CL55	55
JFFI01001873	46772	49447	2676	reverse	CSAL01_06300	putative major facilitator superfamily transporter	NO		other cluster - CL55	55
JFFI01001901	516	7945	7430	reverse	CSAL01_11461	hypothetical protein	NO	PKS	t1pks cluster - CL56	56
JFFI01001901	11248	13483	2236	forward	CSAL01_11462	putative major facilitator superfamily transporter	NO		t1pks cluster - CL56	56
JFFI01001901	14002	15805	1804	reverse	CSAL01_11463	hypothetical protein	NO		t1pks cluster - CL56	56
JFFI01001901	16303	17412	1110	forward	CSAL01_11464	hypothetical protein	NO		t1pks cluster - CL56	56
JFFI01002006	2408	3117	710	forward	CSAL01_03016	hypothetical protein	NO		putative cluster - CL57	57
JFFI01002006	3751	5238	1488	reverse	CSAL01_03017	hypothetical protein	NO		putative cluster - CL57	57
JFFI01002006	6126	6883	758	forward	CSAL01_03018	hypothetical protein	NO		putative cluster - CL57	57
JFFI01002006	6893	7411	519	forward	CSAL01_03019	hypothetical protein	NO		putative cluster - CL57	57
JFFI01002006	11319	12292	974	forward	CSAL01_03020	hypothetical protein	NO		putative cluster - CL57	57
JFFI01002006	13930	14454	525	reverse	CSAL01_03021	hypothetical protein	YES		putative cluster - CL57	57
JFFI01002006	15997	17097	1101	forward	CSAL01_03022	hypothetical protein	YES		putative cluster - CL57	57
JFFI01002006	17197	17730	534	forward	CSAL01_03023	hypothetical protein	NO		putative cluster - CL57	57
JFFI01002006	18826	21043	2218	forward	CSAL01_03024	hypothetical protein	NO		putative cluster - CL57	57
JFFI01002006	21116	22947	1832	reverse	CSAL01_03025	putative major facilitator superfamily transporter	NO		putative cluster - CL57	57
JFFI01002006	25176	26102	927	forward	CSAL01_03026	hypothetical protein	NO		putative cluster - CL57	57
JFFI01002006	27260	27499	240	forward	CSAL01_03027	hypothetical protein	NO		putative cluster - CL57	57
JFFI01002006	27518	28126	609	forward	CSAL01_03028	hypothetical protein	NO		putative cluster - CL57	57
JFFI01002006	30398	32149	1752	reverse	CSAL01_03029	putative aminotransferase class I and II	NO		putative cluster - CL57	57
JFFI01002006	37083	37814	732	reverse	CSAL01_03030	hypothetical protein	NO		putative cluster - CL57	57
JFFI01002006	39771	40321	551	reverse	CSAL01_03031	hypothetical protein	YES		putative cluster - CL57	57
JFFI01002006	43472	46055	2584	forward	CSAL01_03032	hypothetical protein	NO		putative cluster - CL57	57
JFFI01002006	46691	47893	1203	reverse	CSAL01_03033	hypothetical protein	NO		putative cluster - CL57	57
JFFI01002006	48496	49878	1383	forward	CSAL01_03034	putative phosphotransferase	NO		putative cluster - CL57	57
JFFI01002006	51785	52205	421	reverse	CSAL01_03035	hypothetical protein	YES		putative cluster - CL57	57
JFFI01002006	54543	56489	1947	reverse	CSAL01_03036	hypothetical protein	NO		putative cluster - CL57	57
JFFI01002006	57285	63137	5853	reverse	CSAL01_03037	hypothetical protein	NO		putative cluster - CL57	57
JFFI01002006	63689	64543	855	reverse	CSAL01_03038	putative esterase/lipase	NO		putative cluster - CL57	57
JFFI01002006	65065	66220	1156	reverse	CSAL01_03039	putative polysaccharide deacetylase family protein	NO		putative cluster - CL57	57
JFFI01002006	68531	71172	2642	forward	CSAL01_03040	putative fungal specific transcription factor domain-containing protein	NO		putative cluster - CL57	57
JFFI01002006	71850	73594	1745	forward	CSAL01_03041	putative cytochrome P450	NO	P450-Eclass-G1	putative cluster - CL57	57
JFFI01002006	74223	77315	3093	reverse	CSAL01_03042	hypothetical protein	NO		putative cluster - CL57	57
JFFI01002006	79849	82054	2206	forward	CSAL01_03043	putative fasciclin domain-containing protein	YES		putative cluster - CL57	57
JFFI01002006	82076	83006	931	forward	CSAL01_03044	hypothetical protein	NO		putative cluster - CL57	57
JFFI01002006	84544	87294	2751	reverse	CSAL01_03045	putative N-acetyl-gamma-glutamyl-phosphate reductase	NO		putative cluster - CL57	57
JFFI01002006	90077	91079	1003	reverse	CSAL01_03046	putative synaptobrevin	NO		putative cluster - CL57	57
JFFI01002087	39690	41859	2170	reverse	CSAL01_01799	putative benzaldehyde lyase	NO		nrps-t1pks cluster - CL58	58
JFFI01002087	42703	47325	4623	reverse	CSAL01_01800	putative ABC-2 type transporter	NO		nrps-t1pks cluster - CL58	58
JFFI01002087	50127	52229	2103	reverse	CSAL01_01801	hypothetical protein	NO		nrps-t1pks cluster - CL58	58
JFFI01002087	52966	53649	684	reverse	CSAL01_01802	hypothetical protein	YES		nrps-t1pks cluster - CL58	58
JFFI01002087	54871	55974	1104	forward	CSAL01_01803	putative acetoin reductase	NO		nrps-t1pks cluster - CL58	58
JFFI01002087	56442	57254	813	reverse	CSAL01_01804	hypothetical protein	YES		nrps-t1pks cluster - CL58	58
JFFI01002087	58764	60314	1551	reverse	CSAL01_01805	hypothetical protein	NO		nrps-t1pks cluster - CL58	58
JFFI01002087	62811	63595	785	reverse	CSAL01_01806	putative pectate lyase	YES		nrps-t1pks cluster - CL58	58
JFFI01002087	66712	68397	1686	reverse	CSAL01_01807	putative exo-rhamnogalacturonase B	YES		nrps-t1pks cluster - CL58	58
JFFI01002087	69096	69772	677	reverse	CSAL01_01808	hypothetical protein	NO		nrps-t1pks cluster - CL58	58
JFFI01002087	71704	72156	453	forward	CSAL01_01809	hypothetical protein	NO		nrps-t1pks cluster - CL58	58
JFFI01002087	72891	73637	747	reverse	CSAL01_01810	putative serine/threonine protein kinase	NO		nrps-t1pks cluster - CL58	58
JFFI01002087	77133	78497	1365	reverse	CSAL01_01811	hypothetical protein	NO		nrps-t1pks cluster - CL58	58
JFFI01002087	83642	84752	1111	forward	CSAL01_01812	putative glycosyl hydrolase family 61	YES		nrps-t1pks cluster - CL58	58
JFFI01002087	85864	86925	1062	forward	CSAL01_01813	putative SnoaL-like polyketide cyclase	NO		nrps-t1pks cluster - CL58	58
JFFI01002087	88344	90186	1843	reverse	CSAL01_01814	putative conserved hypothetical protein	NO		nrps-t1pks cluster - CL58	58
JFFI01002087	91234	92342	1109	reverse	CSAL01_01815	hypothetical protein	NO		nrps-t1pks cluster - CL58	58
JFFI01002087	93701	95286	1586	forward	CSAL01_01816	putative TLC domain-containing protein	NO		nrps-t1pks cluster - CL58	58
JFFI01002087	96464	97684	1221	forward	CSAL01_01817	putative TLC domain-containing protein	NO		nrps-t1pks cluster - CL58	58
JFFI01002087	98041	110161	12121	reverse	CSAL01_01818	putative beta-ketoacyl synthase domain-containing protein	NO	PKS-NRPS	nrps-t1pks cluster - CL58	58
JFFI01002087	111080	112193	1114	forward	CSAL01_01819	putative cytochrome P450	NO	P450	nrps-t1pks cluster - CL58	58
JFFI01002158	1120	1977	858	reverse	CSAL01_01058	putative O-methyltransferase	NO		putative cluster - CL59	59
JFFI01002158	3676	5021	1346	reverse	CSAL01_01059	hypothetical protein	NO		putative cluster - CL59	59
JFFI01002158	6609	7570	962	forward	CSAL01_01060	putative short chain dehydrogenase	NO		putative cluster - CL59	59
JFFI01002158	14181	16172	1992	forward	CSAL01_01061	putative POT family protein	NO		putative cluster - CL59	59
JFFI01002158	17226	17647	422	forward	CSAL01_01062	hypothetical protein	NO		putative cluster - CL59	59
JFFI01002158	19075	20271	1197	reverse	CSAL01_01063	hypothetical protein	NO		putative cluster - CL59	59
JFFI01002158	22619	24205	1587	reverse	CSAL01_01064	hypothetical protein	NO		putative cluster - CL59	59
JFFI01002158	26207	27443	1237	forward	CSAL01_01065	hypothetical protein	NO		putative cluster - CL59	59
JFFI01002158	29114	30209	1096	reverse	CSAL01_01066	putative linker histone H1 and H5 family protein	NO		putative cluster - CL59	59
JFFI01002158	35804	36939	1136	forward	CSAL01_01067	hypothetical protein	NO		putative cluster - CL59	59
JFFI01002158	37367	38341	975	forward	CSAL01_01068	hypothetical protein	NO		putative cluster - CL59	59
JFFI01002158	39621	40559	939	forward	CSAL01_01069	hypothetical protein	NO		putative cluster - CL59	59
JFFI01002158	41713	42615	903	forward	CSAL01_01070	putative coagulation factor 5/8 type domain-containing protein	YES		putative cluster - CL59	59
JFFI01002158	43580	44233	654	forward	CSAL01_01071	putative fatty acid hydroxylase superfamily protein	NO		putative cluster - CL59	59
JFFI01002158	44669	47409	2741	reverse	CSAL01_01072	hypothetical protein	NO		putative cluster - CL59	59
JFFI01002158	49082	50848	1767	reverse	CSAL01_01073	putative major facilitator superfamily transporter	NO		putative cluster - CL59	59
JFFI01002158	53361	54743	1383	reverse	CSAL01_01074	hypothetical protein	YES		putative cluster - CL59	59
JFFI01002158	57553	58542	990	forward	CSAL01_01075	hypothetical protein	NO		putative cluster - CL59	59
JFFI01002158	58843	60432	1590	reverse	CSAL01_01076	hypothetical protein	YES		putative cluster - CL59	59
JFFI01002158	60906	64217	3312	forward	CSAL01_01077	hypothetical protein	NO		putative cluster - CL59	59
JFFI01002158	64348	65410	1063	reverse	CSAL01_01078	hypothetical protein	NO		putative cluster - CL59	59
JFFI01002158	67661	69485	1825	reverse	CSAL01_01079	putative ferric reductase like transmembrane component	NO		putative cluster - CL59	59
JFFI01002158	76541	77519	979	reverse	CSAL01_01080	putative ubiquitin-conjugating enzyme	NO		putative cluster - CL59	59
JFFI01002158	80062	81452	1391	forward	CSAL01_01081	putative acyl-CoA dehydrogenase domain-containing protein	NO		putative cluster - CL59	59
JFFI01002158	83056	83763	708	reverse	CSAL01_01082	hypothetical protein	YES		putative cluster - CL59	59
JFFI01002158	85774	86637	864	reverse	CSAL01_01083	putative adenylate kinase	YES		putative cluster - CL59	59
JFFI01002158	86986	87312	327	forward	CSAL01_01084	hypothetical protein	YES		putative cluster - CL59	59
JFFI01002158	87324	88109	786	forward	CSAL01_01085	hypothetical protein	NO		putative cluster - CL59	59
JFFI01002158	90615	90905	291	forward	CSAL01_01086	hypothetical protein	YES		putative cluster - CL59	59
JFFI01002158	92058	93461	1404	reverse	CSAL01_01087	hypothetical protein	YES		putative cluster - CL59	59
JFFI01002158	95722	96529	808	reverse	CSAL01_01088	hypothetical protein	NO		putative cluster - CL59	59
JFFI01002158	97466	98102	637	forward	CSAL01_01089	hypothetical protein	NO		putative cluster - CL59	59
JFFI01002158	99158	102278	3121	reverse	CSAL01_01090	putative phosphatidylinositol-4-phosphate 5-Kinase	NO		putative cluster - CL59	59
JFFI01002158	107416	109385	1970	reverse	CSAL01_01091	hypothetical protein	YES		putative cluster - CL59	59
JFFI01002158	110873	112719	1847	reverse	CSAL01_01092	hypothetical protein	YES	P450-Eclass-G1	putative cluster - CL59	59
JFFI01002158	126209	127624	1416	reverse	CSAL01_01093	putative Gti1/Pac2 family protein	NO		putative cluster - CL59	59
JFFI01002161	<342	1225	>884	forward	CSAL01_06393	hypothetical protein	NO		t1pks cluster - CL60	60
JFFI01002161	1435	3055	1621	reverse	CSAL01_06394	putative major facilitator superfamily transporter	NO		t1pks cluster - CL60	60
JFFI01002161	4331	5425	1095	forward	CSAL01_06395	putative adenosine deaminase	NO		t1pks cluster - CL60	60
JFFI01002161	5707	7306	1600	reverse	CSAL01_06396	putative major facilitator superfamily transporter	NO		t1pks cluster - CL60	60
JFFI01002161	8616	9920	1305	forward	CSAL01_06397	putative TfdA family Taurine catabolism dioxygenase TauD	NO		t1pks cluster - CL60	60
JFFI01002161	10058	12330	2273	reverse	CSAL01_06398	putative cytochrome P450 3A19	NO	P450-Eclass-G4	t1pks cluster - CL60	60
JFFI01002161	14116	15739	1624	forward	CSAL01_06399	putative predicted protein	NO		t1pks cluster - CL60	60
JFFI01002161	16287	24265	7979	reverse	CSAL01_06400	putative type I polyketide synthase	NO	PKS	t1pks cluster - CL60	60
JFFI01002161	25200	27112	1913	forward	CSAL01_06401	putative major facilitator superfamily transporter	NO		t1pks cluster - CL60	60
JFFI01002161	27606	28555	950	reverse	CSAL01_06402	hypothetical protein	NO		t1pks cluster - CL60	60
JFFI01002161	28955	36581	7627	forward	CSAL01_06403	putative PKSN polyketide synthase for alternapyrone biosynthesis protein	NO	PKS	t1pks cluster - CL60	60
JFFI01002161	36845	39299	2455	reverse	CSAL01_06404	putative cytochrome b5	NO		t1pks cluster - CL60	60
JFFI01002161	39427	41147	1721	forward	CSAL01_06405	putative cytochrome P450 82A2	NO	P450-Eclass-G4	t1pks cluster - CL60	60
JFFI01002161	41611	43137	1527	forward	CSAL01_06406	putative transferase family protein	NO		t1pks cluster - CL60	60
JFFI01002161	44528	46515	1988	forward	CSAL01_06407	putative CorA-like Mg2+ transporter	NO		t1pks cluster - CL60	60
JFFI01002161	47247	48757	1511	forward	CSAL01_06408	putative zinc carboxypeptidase	YES		t1pks cluster - CL60	60
JFFI01002161	49160	49499	340	reverse	CSAL01_06409	hypothetical protein	YES		t1pks cluster - CL60	60
JFFI01002169	5476	7346	1871	reverse	CSAL01_07004	putative monooxygenase	NO		putative cluster - CL61	61
JFFI01002169	10051	11905	1855	reverse	CSAL01_07005	putative 4-coumarate-CoA ligase 2	NO		putative cluster - CL61	61
JFFI01002169	12424	13449	1026	forward	CSAL01_07006	putative rhamnolipids biosynthesis 3-oxoacyl-(acyl-carrier-protein) reductase	NO		putative cluster - CL61	61
JFFI01002169	13640	15412	1773	reverse	CSAL01_07007	putative aldehyde dehydrogenase	NO		putative cluster - CL61	61
JFFI01002169	16263	17648	1386	reverse	CSAL01_07008	putative acyl-CoA dehydrogenase family member 10	NO		putative cluster - CL61	61
JFFI01002169	19559	22247	2689	forward	CSAL01_07009	putative F-box domain-containing protein	NO		putative cluster - CL61	61
JFFI01002169	23533	24774	1242	reverse	CSAL01_07010	putative cytidylyltransferase	NO		putative cluster - CL61	61
JFFI01002169	26382	29511	3130	forward	CSAL01_07011	putative fungal specific transcription factor domain-containing protein	NO		putative cluster - CL61	61
JFFI01002169	32122	34535	2414	reverse	CSAL01_07012	hypothetical protein	NO		putative cluster - CL61	61
JFFI01002169	37191	38410	1220	reverse	CSAL01_07013	hypothetical protein	NO		putative cluster - CL61	61
JFFI01002169	41086	42162	1077	forward	CSAL01_07014	hypothetical protein	NO		putative cluster - CL61	61
JFFI01002169	42833	43722	890	forward	CSAL01_07015	putative fungal cellulose binding domain-containing protein	YES		putative cluster - CL61	61
JFFI01002176	10024	12373	2350	forward	CSAL01_07866	putative endonuclease/Exonuclease/phosphatase	NO		putative cluster - CL62	62
JFFI01002176	13918	15043	1126	forward	CSAL01_07867	putative sterol-4-alpha-carboxylate 3-dehydrogenase	NO		putative cluster - CL62	62
JFFI01002176	15131	20079	4949	reverse	CSAL01_07868	hypothetical protein	NO		putative cluster - CL62	62
JFFI01002176	20988	21884	897	reverse	CSAL01_07869	hypothetical protein	YES		putative cluster - CL62	62
JFFI01002176	22608	24074	1467	reverse	CSAL01_07870	putative argininosuccinate lyase	NO		putative cluster - CL62	62
JFFI01002176	24737	26446	1710	reverse	CSAL01_07871	putative major facilitator superfamily transporter	NO		putative cluster - CL62	62
JFFI01002176	29454	29777	324	forward	CSAL01_07872	hypothetical protein	NO		putative cluster - CL62	62
JFFI01002176	30738	31097	360	forward	CSAL01_07873	hypothetical protein	NO		putative cluster - CL62	62
JFFI01002176	31986	32414	429	forward	CSAL01_07874	hypothetical protein	NO		putative cluster - CL62	62
JFFI01002176	33038	34749	1712	reverse	CSAL01_07875	hypothetical protein	NO		putative cluster - CL62	62
JFFI01002176	37706	39067	1362	forward	CSAL01_07876	putative integral membrane protein	NO		putative cluster - CL62	62
JFFI01002176	39190	40644	1455	reverse	CSAL01_07877	putative aminobenzoyl-glutamate utilization protein B	NO		putative cluster - CL62	62
JFFI01002182	7334	8894	1561	reverse	CSAL01_04932	putative tRNA-specific adenosine deaminase subunit TAD2	NO		putative cluster - CL63	63
JFFI01002182	10343	12679	2337	reverse	CSAL01_04933	hypothetical protein	NO		putative cluster - CL63	63
JFFI01002182	16806	19073	2268	reverse	CSAL01_04934	hypothetical protein	NO		putative cluster - CL63	63
JFFI01002182	21287	22851	1565	forward	CSAL01_04935	putative SH3 domain-containing protein	NO		putative cluster - CL63	63
JFFI01002182	23457	26817	3361	reverse	CSAL01_04936	hypothetical protein	NO		putative cluster - CL63	63
JFFI01002182	30545	31210	666	reverse	CSAL01_04937	hypothetical protein	NO		putative cluster - CL63	63
JFFI01002182	33156	34238	1083	forward	CSAL01_04938	putative tyrosine phosphatase	NO		putative cluster - CL63	63
JFFI01002182	34564	35767	1204	reverse	CSAL01_04939	hypothetical protein	NO		putative cluster - CL63	63
JFFI01002182	36675	39501	2827	reverse	CSAL01_04940	putative response regulator receiver domain-containing protein	NO		putative cluster - CL63	63
JFFI01002182	41630	42364	735	forward	CSAL01_04941	putative coiled-coil domain-containing protein	NO		putative cluster - CL63	63
JFFI01002182	43448	44428	981	forward	CSAL01_04942	putative glycosyl hydrolase family 43	NO		putative cluster - CL63	63
JFFI01002182	44825	48379	3555	reverse	CSAL01_04943	putative lipase	NO		putative cluster - CL63	63
JFFI01002182	52204	52793	590	forward	CSAL01_04944	putative acetyltransferase	NO		putative cluster - CL63	63
JFFI01002182	54608	56102	1495	forward	CSAL01_04945	hypothetical protein	NO		putative cluster - CL63	63
JFFI01002182	56331	57204	874	reverse	CSAL01_04946	putative 2-deoxy-D-gluconate 3-dehydrogenase	YES		putative cluster - CL63	63
JFFI01002182	59803	61183	1381	forward	CSAL01_04947	putative alcohol dehydrogenase GroES-like domain-containing protein	NO		putative cluster - CL63	63
JFFI01002182	61520	62110	591	reverse	CSAL01_04948	putative aldo/keto reductase	NO		putative cluster - CL63	63
JFFI01002182	62168	62596	429	reverse	CSAL01_04949	putative aldo/keto reductase	NO		putative cluster - CL63	63
JFFI01002193	2189	2970	782	forward	CSAL01_01395	hypothetical protein	YES		nrps-t1pks cluster - CL64	64
JFFI01002193	3250	5936	2687	forward	CSAL01_01396	hypothetical protein	NO		nrps-t1pks cluster - CL64	64
JFFI01002193	6071	7920	1850	reverse	CSAL01_01397	putative C6 zinc finger domain-containing protein	NO		nrps-t1pks cluster - CL64	64
JFFI01002193	10885	12171	1287	reverse	CSAL01_01398	hypothetical protein	NO		nrps-t1pks cluster - CL64	64
JFFI01002193	14869	16861	1993	forward	CSAL01_01399	putative GMC oxidoreductase	YES		nrps-t1pks cluster - CL64	64
JFFI01002193	17373	19760	2388	reverse	CSAL01_01400	hypothetical protein	YES		nrps-t1pks cluster - CL64	64
JFFI01002193	23297	24127	831	reverse	CSAL01_01401	hypothetical protein	NO		nrps-t1pks cluster - CL64	64
JFFI01002193	25320	26714	1395	forward	CSAL01_01402	hypothetical protein	NO		nrps-t1pks cluster - CL64	64
JFFI01002193	26948	36958	10011	reverse	CSAL01_01403	putative peptide synthetase	NO	NRPS	nrps-t1pks cluster - CL64	64
JFFI01002193	38208	39792	1585	forward	CSAL01_01404	putative alpha-amylase	NO		nrps-t1pks cluster - CL64	64
JFFI01002193	43128	45544	2417	forward	CSAL01_01405	putative peptidase S41 family protein	YES		nrps-t1pks cluster - CL64	64
JFFI01002193	46518	46822	305	forward	CSAL01_01406	hypothetical protein	NO		nrps-t1pks cluster - CL64	64
JFFI01002193	48728	49693	966	reverse	CSAL01_01407	hypothetical protein	NO		nrps-t1pks cluster - CL64	64
JFFI01002193	51158	53943	2786	forward	CSAL01_01408	hypothetical protein	NO		nrps-t1pks cluster - CL64	64
JFFI01002193	54394	56051	1658	reverse	CSAL01_01409	putative cytochrome P450	NO	P450-Eclass-G4	nrps-t1pks cluster - CL64	64
JFFI01002193	56880	58123	1244	forward	CSAL01_01410	hypothetical protein	NO		nrps-t1pks cluster - CL64	64
JFFI01002193	58435	64539	6105	reverse	CSAL01_01411	putative polyketide synthase	NO	PKS	nrps-t1pks cluster - CL64	64
JFFI01002193	65142	66337	1196	forward	CSAL01_01412	hypothetical protein	NO		nrps-t1pks cluster - CL64	64
JFFI01002193	67483	68598	1116	forward	CSAL01_01413	putative polyketide synthase	NO		nrps-t1pks cluster - CL64	64
JFFI01002193	69554	71285	1732	forward	CSAL01_01414	hypothetical protein	NO		nrps-t1pks cluster - CL64	64
JFFI01002193	71521	72048	528	reverse	CSAL01_01415	hypothetical protein	NO		nrps-t1pks cluster - CL64	64
JFFI01002193	73040	73798	759	forward	CSAL01_01416	putative predicted protein	YES		nrps-t1pks cluster - CL64	64
JFFI01002193	74704	75306	603	forward	CSAL01_01417	hypothetical protein	YES		nrps-t1pks cluster - CL64	64
JFFI01002193	78182	79248	1067	forward	CSAL01_01418	hypothetical protein	NO		nrps-t1pks cluster - CL64	64
JFFI01002193	79678	80605	928	reverse	CSAL01_01419	putative thioesterase	NO		nrps-t1pks cluster - CL64	64
JFFI01002193	81014	81706	693	forward	CSAL01_01420	hypothetical protein	NO		nrps-t1pks cluster - CL64	64
JFFI01002193	82115	83177	1063	reverse	CSAL01_01421	hypothetical protein	NO		nrps-t1pks cluster - CL64	64
JFFI01002193	83788	91605	7818	forward	CSAL01_01422	putative polyketide synthase	NO	PKS	nrps-t1pks cluster - CL64	64
JFFI01002193	92034	93428	1395	forward	CSAL01_01423	putative ATP-NAD kinase	NO		nrps-t1pks cluster - CL64	64
JFFI01002193	97032	99130	2099	forward	CSAL01_01424	putative FAD binding domain-containing protein	YES		nrps-t1pks cluster - CL64	64
JFFI01002193	99298	100506	1209	reverse	CSAL01_01425	hypothetical protein	YES		nrps-t1pks cluster - CL64	64
JFFI01002193	101501	102858	1358	forward	CSAL01_01426	hypothetical protein	NO		nrps-t1pks cluster - CL64	64
JFFI01002193	103007	108176	5170	reverse	CSAL01_01427	putative chitinase	YES		nrps-t1pks cluster - CL64	64
JFFI01002193	109374	110185	812	forward	CSAL01_01428	hypothetical protein	YES		nrps-t1pks cluster - CL64	64
JFFI01002195	12167	15049	2883	reverse	CSAL01_04442	putative RhoGAP domain-containing protein	NO		other cluster - CL65	65
JFFI01002195	15737	17238	1502	reverse	CSAL01_04443	hypothetical protein	NO		other cluster - CL65	65
JFFI01002195	20289	22363	2075	forward	CSAL01_04444	putative vacuolar protein 8	NO		other cluster - CL65	65
JFFI01002195	22701	23469	769	reverse	CSAL01_04445	hypothetical protein	NO		other cluster - CL65	65
JFFI01002195	23682	24692	1011	forward	CSAL01_04446	putative translation initiation factor IF-3	NO		other cluster - CL65	65
JFFI01002195	25636	27068	1433	forward	CSAL01_04447	putative initiation factor 2 subunit family protein	NO		other cluster - CL65	65
JFFI01002195	27611	28056	446	reverse	CSAL01_04448	putative NADH2 dehydrogenase subunit 14K	NO		other cluster - CL65	65
JFFI01002195	28862	30613	1752	reverse	CSAL01_04449	hypothetical protein	NO		other cluster - CL65	65
JFFI01002195	30928	31579	652	forward	CSAL01_04450	putative NADH ubiquinone oxidoreductase subunit NDUFA12	NO		other cluster - CL65	65
JFFI01002195	32182	33699	1518	reverse	CSAL01_04451	putative tRNA-guanine transglycosylase	NO		other cluster - CL65	65
JFFI01002195	34644	38483	3840	reverse	CSAL01_04452	putative AMP-binding enzyme	NO		other cluster - CL65	65
JFFI01002195	40237	42219	1983	forward	CSAL01_04453	putative LCCL domain-containing protein	NO		other cluster - CL65	65
JFFI01002195	42462	42882	421	reverse	CSAL01_04454	hypothetical protein	YES		other cluster - CL65	65
JFFI01002195	44629	45455	827	reverse	CSAL01_04455	hypothetical protein	YES		other cluster - CL65	65
JFFI01002195	47401	48249	849	forward	CSAL01_04456	putative phospholipase/Carboxylesterase superfamily protein	YES		other cluster - CL65	65
JFFI01002195	48642	50070	1429	reverse	CSAL01_04457	hypothetical protein	NO		other cluster - CL65	65
JFFI01002195	50784	53562	2779	reverse	CSAL01_04458	putative WD domain-containing protein	NO		other cluster - CL65	65
JFFI01002195	54969	57965	2997	forward	CSAL01_04459	putative vacuolar protein sorting-associated protein 1	NO		other cluster - CL65	65
JFFI01002198	48	662	615	forward	CSAL01_09632	putative nitroreductase	NO		putative cluster - CL66	66
JFFI01002198	1170	2757	1588	reverse	CSAL01_09633	putative phosphatidylserine decarboxylase	NO		putative cluster - CL66	66
JFFI01002198	3803	6057	2255	forward	CSAL01_09634	putative ubiquitin family protein	NO		putative cluster - CL66	66
JFFI01002198	7550	9166	1617	reverse	CSAL01_09635	hypothetical protein	NO		putative cluster - CL66	66
JFFI01002198	13725	15311	1587	forward	CSAL01_09636	putative ssh-4	YES		putative cluster - CL66	66
JFFI01002198	17103	18096	994	reverse	CSAL01_09637	putative oxidoreductase	YES		putative cluster - CL66	66
JFFI01002198	18383	19333	951	forward	CSAL01_09638	hypothetical protein	NO		putative cluster - CL66	66
JFFI01002198	20483	21864	1382	reverse	CSAL01_09639	putative FAD binding domain-containing protein	NO		putative cluster - CL66	66
JFFI01002198	22745	24559	1815	forward	CSAL01_09640	hypothetical protein	NO		putative cluster - CL66	66
JFFI01002198	26287	27861	1575	forward	CSAL01_09641	hypothetical protein	NO		putative cluster - CL66	66
JFFI01002283	196	2073	1878	reverse	CSAL01_10811	hypothetical protein	NO		nrps cluster - CL67	67
JFFI01002283	3164	4932	1769	forward	CSAL01_10812	putative triose-phosphate transporter	NO		nrps cluster - CL67	67
JFFI01002283	5345	7022	1678	reverse	CSAL01_10813	putative origin recognition complex subunit Orc5	NO		nrps cluster - CL67	67
JFFI01002283	8615	10234	1620	forward	CSAL01_10814	hypothetical protein	NO		nrps cluster - CL67	67
JFFI01002283	10846	11824	979	reverse	CSAL01_10815	putative conserved hypothetical protein	NO		nrps cluster - CL67	67
JFFI01002283	11874	18883	7010	reverse	CSAL01_10816	putative AMP-binding enzyme	NO	NRPS	nrps cluster - CL67	67
JFFI01002283	21561	>21944	>384	forward	CSAL01_10817	putative acetyltransferase	NO		nrps cluster - CL67	67
JFFI01002299	4657	6310	1654	forward	CSAL01_07916	putative protein kinase domain-containing protein	NO		terpene cluster - CL68	68
JFFI01002299	8192	9926	1735	forward	CSAL01_07917	putative major facilitator superfamily transporter	NO		terpene cluster - CL68	68
JFFI01002299	10744	11608	865	forward	CSAL01_07918	hypothetical protein	NO		terpene cluster - CL68	68
JFFI01002299	12221	13416	1196	forward	CSAL01_07919	hypothetical protein	NO		terpene cluster - CL68	68
JFFI01002299	14079	14585	507	forward	CSAL01_07920	putative cytidine and deoxycytidylate deaminase zinc-binding region	NO		terpene cluster - CL68	68
JFFI01002299	14858	16580	1723	reverse	CSAL01_07921	hypothetical protein	NO	TS	terpene cluster - CL68	68
JFFI01002299	18879	20897	2019	forward	CSAL01_07922	hypothetical protein	YES	P450-Eclass-G1	terpene cluster - CL68	68
JFFI01002299	20974	22533	1560	reverse	CSAL01_07923	putative tannase and feruloyl esterase	YES		terpene cluster - CL68	68
JFFI01002299	25107	31447	6341	reverse	CSAL01_07924	putative ankyrin	NO		terpene cluster - CL68	68
JFFI01002402	4621	6190	1570	reverse	CSAL01_00361	putative integral membrane protein	NO		putative cluster - CL69	69
JFFI01002402	13476	15582	2107	forward	CSAL01_00362	hypothetical protein	NO		putative cluster - CL69	69
JFFI01002402	16492	17139	648	forward	CSAL01_00363	hypothetical protein	YES		putative cluster - CL69	69
JFFI01002402	19314	20288	975	forward	CSAL01_00364	putative enoyl-CoA hydratase/isomerase	NO		putative cluster - CL69	69
JFFI01002402	20849	21597	749	reverse	CSAL01_00365	hypothetical protein	NO		putative cluster - CL69	69
JFFI01002402	22512	23462	951	forward	CSAL01_00366	putative GDSL-like Lipase/Acylhydrolase	YES		putative cluster - CL69	69
JFFI01002402	23758	26286	2529	reverse	CSAL01_00367	putative conserved hypothetical protein	NO		putative cluster - CL69	69
JFFI01002402	27240	29731	2492	reverse	CSAL01_00368	hypothetical protein	NO		putative cluster - CL69	69
JFFI01002402	30908	31480	573	reverse	CSAL01_00369	putative GDSL-like Lipase/Acylhydrolase	NO		putative cluster - CL69	69
JFFI01002402	33067	34029	963	forward	CSAL01_00370	putative rta1 domain-containing protein	NO		putative cluster - CL69	69
JFFI01002402	34226	35077	852	reverse	CSAL01_00371	hypothetical protein	NO		putative cluster - CL69	69
JFFI01002402	35754	37199	1446	reverse	CSAL01_00372	putative conserved hypothetical protein	NO		putative cluster - CL69	69
JFFI01002402	38362	39672	1311	reverse	CSAL01_00373	putative metalloproteinase	YES		putative cluster - CL69	69
JFFI01002402	42224	44209	1986	reverse	CSAL01_00374	hypothetical protein	NO		putative cluster - CL69	69
JFFI01002402	45481	47253	1773	reverse	CSAL01_00375	putative peptidase family M28	YES		putative cluster - CL69	69
JFFI01002402	48583	51321	2739	forward	CSAL01_00376	hypothetical protein	NO		putative cluster - CL69	69
JFFI01002402	51802	53111	1310	forward	CSAL01_00377	putative beta-lactamase	NO		putative cluster - CL69	69
JFFI01002402	54397	56046	1650	forward	CSAL01_00378	putative TAM domain methyltransferase	NO		putative cluster - CL69	69
JFFI01002402	56667	58146	1480	reverse	CSAL01_00379	putative pantothenate transporter liz1	NO		putative cluster - CL69	69
JFFI01002402	59552	60995	1444	forward	CSAL01_00380	hypothetical protein	NO		putative cluster - CL69	69
JFFI01002402	61923	63147	1225	forward	CSAL01_00381	hypothetical protein	NO		putative cluster - CL69	69
JFFI01002402	65117	65989	873	forward	CSAL01_00382	hypothetical protein	YES		putative cluster - CL69	69
JFFI01002402	69081	71015	1935	forward	CSAL01_00383	hypothetical protein	NO		putative cluster - CL69	69
JFFI01002402	72643	73043	401	forward	CSAL01_00384	putative benzoate 4-monooxygenase cytochrome P450	YES	P450	putative cluster - CL69	69
JFFI01002402	73677	74222	546	forward	CSAL01_00385	putative cytochrome P450	YES	P450	putative cluster - CL69	69
JFFI01002402	75788	77138	1351	forward	CSAL01_00386	hypothetical protein	NO		putative cluster - CL69	69
JFFI01002402	77318	78035	718	reverse	CSAL01_00387	hypothetical protein	NO		putative cluster - CL69	69
JFFI01002402	78741	79375	635	reverse	CSAL01_00388	hypothetical protein	NO		putative cluster - CL69	69
JFFI01002402	80680	81695	1016	forward	CSAL01_00389	putative oxidoreductase NAD-binding domain-containing protein	NO		putative cluster - CL69	69
JFFI01002402	84475	86256	1782	reverse	CSAL01_00390	hypothetical protein	NO		putative cluster - CL69	69
JFFI01002402	87260	89690	2431	forward	CSAL01_00391	hypothetical protein	NO		putative cluster - CL69	69
JFFI01002402	90675	94751	4077	reverse	CSAL01_00392	hypothetical protein	NO		putative cluster - CL69	69
JFFI01002402	95932	96859	928	forward	CSAL01_00393	hypothetical protein	NO		putative cluster - CL69	69
JFFI01002402	98022	98524	503	reverse	CSAL01_00394	hypothetical protein	NO		putative cluster - CL69	69
JFFI01002402	106214	107344	1131	forward	CSAL01_00395	putative conserved hypothetical protein	YES		putative cluster - CL69	69
JFFI01002402	108484	109267	784	forward	CSAL01_00396	putative necrosis inducing protein	YES		putative cluster - CL69	69
JFFI01002402	109554	111137	1584	reverse	CSAL01_00397	hypothetical protein	NO		putative cluster - CL69	69
JFFI01002402	112615	113055	441	reverse	CSAL01_00398	hypothetical protein	YES		putative cluster - CL69	69
JFFI01002402	114646	115252	607	forward	CSAL01_00399	hypothetical protein	NO		putative cluster - CL69	69
JFFI01002402	116772	117647	876	reverse	CSAL01_00400	hypothetical protein	NO		putative cluster - CL69	69
JFFI01002402	118286	119441	1156	forward	CSAL01_00401	hypothetical protein	NO		putative cluster - CL69	69
JFFI01002402	119494	120769	1276	reverse	CSAL01_00402	hypothetical protein	NO		putative cluster - CL69	69
JFFI01002402	121915	122532	618	forward	CSAL01_00403	putative PdmS protein	NO		putative cluster - CL69	69
JFFI01002402	123664	125318	1655	reverse	CSAL01_00404	putative acetyl-CoA hydrolase	NO		putative cluster - CL69	69
JFFI01002402	126466	128254	1789	reverse	CSAL01_00405	putative dibenzothiophene desulfurization enzyme A	NO		putative cluster - CL69	69
JFFI01002402	129316	131042	1727	reverse	CSAL01_00406	putative major facilitator superfamily transporter	NO		putative cluster - CL69	69
JFFI01002402	132076	133978	1903	reverse	CSAL01_00407	putative 4-hydroxyacetophenone monooxygenase	NO		putative cluster - CL69	69
JFFI01002402	135166	136750	1585	forward	CSAL01_00408	putative major facilitator superfamily transporter	NO		putative cluster - CL69	69
JFFI01002402	137748	139423	1676	forward	CSAL01_00409	putative HK97 family phage prohead protease	NO		putative cluster - CL69	69
JFFI01002402	142545	143408	864	forward	CSAL01_00410	putative xyloglucan-specific endo-beta-1,4-glucanase A	YES		putative cluster - CL69	69
JFFI01002402	143801	146137	2337	reverse	CSAL01_00411	hypothetical protein	NO		putative cluster - CL69	69
JFFI01002402	146726	147960	1235	reverse	CSAL01_00412	hypothetical protein	NO		putative cluster - CL69	69
JFFI01002402	148619	149793	1175	reverse	CSAL01_00413	hypothetical protein	NO		putative cluster - CL69	69
JFFI01002402	151982	154222	2241	forward	CSAL01_00414	hypothetical protein	NO		putative cluster - CL69	69
JFFI01002402	154623	156121	1499	reverse	CSAL01_00415	hypothetical protein	YES		putative cluster - CL69	69
JFFI01002402	157911	159338	1428	reverse	CSAL01_00416	putative endoglucanase	YES		putative cluster - CL69	69
JFFI01002444	289	7795	7507	reverse	CSAL01_12899	putative beta-ketoacyl synthase domain-containing protein	NO	PKS	t1pks cluster - CL70	70
JFFI01002449	3454	4023	570	reverse	CSAL01_10183	hypothetical protein	NO		nrps-t1pks cluster - CL71	71
JFFI01002449	8253	20422	12170	forward	CSAL01_10184	putative beta-ketoacyl synthase domain-containing protein	NO	PKS-NRPS	nrps-t1pks cluster - CL71	71
JFFI01002449	21236	21529	294	forward	CSAL01_10185	hypothetical protein	NO		nrps-t1pks cluster - CL71	71
JFFI01002449	23273	25044	1772	forward	CSAL01_10186	putative adenosine/AMP deaminase	NO		nrps-t1pks cluster - CL71	71
JFFI01002482	16192	22939	6748	forward	CSAL01_04195	hypothetical protein	NO		putative cluster - CL72	72
JFFI01002482	23292	24812	1521	reverse	CSAL01_04196	hypothetical protein	NO		putative cluster - CL72	72
JFFI01002482	25282	29590	4309	reverse	CSAL01_04197	putative acyl-CoA dehydrogenase	NO		putative cluster - CL72	72
JFFI01002482	30142	31482	1341	forward	CSAL01_04198	putative CoA-transferase family III	NO		putative cluster - CL72	72
JFFI01002482	32191	34191	2001	forward	CSAL01_04199	putative conserved hypothetical protein	NO		putative cluster - CL72	72
JFFI01002482	34303	35436	1134	reverse	CSAL01_04200	hypothetical protein	NO		putative cluster - CL72	72
JFFI01002482	36740	38430	1691	reverse	CSAL01_04201	hypothetical protein	NO		putative cluster - CL72	72
JFFI01002482	39572	41328	1757	forward	CSAL01_04202	putative aromatic amino acid aminotransferase	NO		putative cluster - CL72	72
JFFI01002482	44452	45101	650	reverse	CSAL01_04203	hypothetical protein	YES		putative cluster - CL72	72
JFFI01002482	47962	48832	871	forward	CSAL01_04204	putative glycosyl hydrolase family 11	YES		putative cluster - CL72	72
JFFI01002482	49312	50927	1616	reverse	CSAL01_04205	hypothetical protein	YES		putative cluster - CL72	72
JFFI01002482	55071	57054	1984	forward	CSAL01_04206	putative multicopper oxidase	YES		putative cluster - CL72	72
JFFI01002482	58269	59268	1000	forward	CSAL01_04207	putative family 61 endoglucanase	YES		putative cluster - CL72	72
JFFI01002482	60085	61184	1100	reverse	CSAL01_04208	putative MFS transporter	NO		putative cluster - CL72	72
JFFI01002482	62452	63987	1536	forward	CSAL01_04209	hypothetical protein	NO		putative cluster - CL72	72
JFFI01002482	64707	65285	579	reverse	CSAL01_04210	hypothetical protein	YES		putative cluster - CL72	72
JFFI01002482	68163	69020	858	forward	CSAL01_04211	hypothetical protein	NO		putative cluster - CL72	72
JFFI01002512	23530	24411	882	reverse	CSAL01_03815	putative conserved hypothetical protein	NO		putative cluster - CL73	73
JFFI01002512	25353	27028	1676	forward	CSAL01_03816	putative pisatin demethylase	NO	P450-Eclass-G4	putative cluster - CL73	73
JFFI01002512	28313	29341	1029	forward	CSAL01_03817	putative NUDIX domain-containing protein	NO		putative cluster - CL73	73
JFFI01002512	29646	31602	1957	reverse	CSAL01_03818	putative isoamyl alcohol oxidase	YES		putative cluster - CL73	73
JFFI01002512	33572	35408	1837	reverse	CSAL01_03819	hypothetical protein	NO	P450-Eclass-G1	putative cluster - CL73	73
JFFI01002512	36685	37308	624	reverse	CSAL01_03820	putative SCP-like extracellular protein	YES		putative cluster - CL73	73
JFFI01002512	38528	39998	1471	reverse	CSAL01_03821	putative FAD binding domain-containing protein	NO		putative cluster - CL73	73
JFFI01002512	42217	43152	936	forward	CSAL01_03822	putative conserved hypothetical protein	YES		putative cluster - CL73	73
JFFI01002512	43455	44126	672	reverse	CSAL01_03823	putative acetyltransferase	NO		putative cluster - CL73	73
JFFI01002512	46199	47885	1687	forward	CSAL01_03824	hypothetical protein	YES		putative cluster - CL73	73
JFFI01002512	50267	51637	1371	forward	CSAL01_03825	hypothetical protein	YES		putative cluster - CL73	73
JFFI01002512	52152	53761	1610	reverse	CSAL01_03826	hypothetical protein	YES		putative cluster - CL73	73
JFFI01002512	55400	56029	630	forward	CSAL01_03827	putative conserved hypothetical protein	NO		putative cluster - CL73	73
JFFI01002512	56276	57787	1512	reverse	CSAL01_03828	hypothetical protein	YES		putative cluster - CL73	73
JFFI01002512	59972	62179	2208	forward	CSAL01_03829	hypothetical protein	NO		putative cluster - CL73	73
JFFI01002512	62869	64662	1794	reverse	CSAL01_03830	putative sugar porter family MFS transporter	NO		putative cluster - CL73	73
JFFI01002512	68144	69763	1620	reverse	CSAL01_03831	putative methyltransferase	NO		putative cluster - CL73	73
JFFI01002512	72911	73414	504	forward	CSAL01_03832	hypothetical protein	YES		putative cluster - CL73	73
JFFI01002512	74075	74473	399	reverse	CSAL01_03833	hypothetical protein	NO		putative cluster - CL73	73
JFFI01002512	74774	76621	1848	reverse	CSAL01_03834	putative beta-glucuronidase	NO		putative cluster - CL73	73
JFFI01002554	34802	36600	1799	forward	CSAL01_00696	putative NCS1 nucleoside transporter	NO		t1pks cluster - CL74	74
JFFI01002554	37266	38412	1147	reverse	CSAL01_00697	putative conserved hypothetical protein	YES		t1pks cluster - CL74	74
JFFI01002554	40444	41913	1470	forward	CSAL01_00698	putative conserved hypothetical protein	NO		t1pks cluster - CL74	74
JFFI01002554	44948	45712	765	forward	CSAL01_00699	hypothetical protein	YES		t1pks cluster - CL74	74
JFFI01002554	45947	46785	839	reverse	CSAL01_00700	putative GDSL-like Lipase/Acylhydrolase	YES		t1pks cluster - CL74	74
JFFI01002554	48077	48637	561	forward	CSAL01_00701	hypothetical protein	NO		t1pks cluster - CL74	74
JFFI01002554	48943	49562	620	reverse	CSAL01_00702	hypothetical protein	NO		t1pks cluster - CL74	74
JFFI01002554	50748	51209	462	forward	CSAL01_00703	hypothetical protein	YES		t1pks cluster - CL74	74
JFFI01002554	51548	54308	2761	reverse	CSAL01_00704	putative bacterial alpha-L-rhamnosidase domain-containing protein	NO		t1pks cluster - CL74	74
JFFI01002554	55250	58184	2935	reverse	CSAL01_00705	putative glycosyltransferase family 28 domain-containing protein	NO		t1pks cluster - CL74	74
JFFI01002554	59871	68115	8245	reverse	CSAL01_00706	putative beta-ketoacyl synthase domain-containing protein	NO	PKS	t1pks cluster - CL74	74
JFFI01002554	70558	72522	1965	forward	CSAL01_00707	putative TAM domain methyltransferase	NO		t1pks cluster - CL74	74
JFFI01002554	74038	74760	723	forward	CSAL01_00708	putative methyltransferase	NO		t1pks cluster - CL74	74
JFFI01002554	74997	76454	1458	reverse	CSAL01_00709	putative cullin-3	NO		t1pks cluster - CL74	74
JFFI01002554	76982	78475	1494	forward	CSAL01_00710	putative heterokaryon incompatibility protein	NO		t1pks cluster - CL74	74
JFFI01002554	79700	81253	1554	reverse	CSAL01_00711	putative myo-inositol transporter	NO		t1pks cluster - CL74	74
JFFI01002554	84458	85337	880	forward	CSAL01_00712	putative glycosyl hydrolase family 11	YES		t1pks cluster - CL74	74
JFFI01002554	86065	86520	456	reverse	CSAL01_00713	hypothetical protein	NO		t1pks cluster - CL74	74
JFFI01002554	88245	89507	1263	forward	CSAL01_00714	hypothetical protein	NO		t1pks cluster - CL74	74
JFFI01002554	89758	90995	1238	reverse	CSAL01_00715	putative cysteine synthase	NO		t1pks cluster - CL74	74
JFFI01002554	91220	94527	3308	reverse	CSAL01_00716	hypothetical protein	NO		t1pks cluster - CL74	74
JFFI01002554	95481	96411	931	reverse	CSAL01_00717	putative enoyl-CoA hydratase/isomerase	NO		t1pks cluster - CL74	74
JFFI01002554	97230	97934	705	forward	CSAL01_00718	putative Rer1 family protein	NO		t1pks cluster - CL74	74
JFFI01002554	98666	100110	1445	forward	CSAL01_00719	hypothetical protein	NO		t1pks cluster - CL74	74
JFFI01002554	100735	102663	1929	reverse	CSAL01_00720	hypothetical protein	NO		t1pks cluster - CL74	74
JFFI01002554	106019	108210	2192	reverse	CSAL01_00721	hypothetical protein	NO		t1pks cluster - CL74	74
JFFI01002554	109404	110860	1457	forward	CSAL01_00722	putative nucleoside transporter	NO		t1pks cluster - CL74	74
JFFI01002554	111154	112404	1251	reverse	CSAL01_00723	putative inositol-pentakisphosphate 2-kinase	NO		t1pks cluster - CL74	74
JFFI01002554	116130	118294	2165	forward	CSAL01_00724	putative mitochondrial distribution and morphology protein 34	NO		t1pks cluster - CL74	74
JFFI01002554	119313	120017	705	reverse	CSAL01_00725	hypothetical protein	NO		t1pks cluster - CL74	74
JFFI01002554	120273	121144	872	reverse	CSAL01_00726	putative YEATS family protein	NO		t1pks cluster - CL74	74
JFFI01002554	122247	123211	965	forward	CSAL01_00727	putative NAD dependent epimerase/dehydratase	NO		t1pks cluster - CL74	74
JFFI01002554	123787	124686	900	reverse	CSAL01_00728	putative SYF2 splicing factor	NO		t1pks cluster - CL74	74
JFFI01002554	125244	126452	1209	forward	CSAL01_00729	hypothetical protein	NO		t1pks cluster - CL74	74
JFFI01002554	127300	127584	285	forward	CSAL01_00730	hypothetical protein	NO		t1pks cluster - CL74	74
JFFI01002554	128101	130377	2277	forward	CSAL01_00731	putative cell wall anchored protein	YES		t1pks cluster - CL74	74
JFFI01002554	133689	134078	390	reverse	CSAL01_00732	hypothetical protein	NO		t1pks cluster - CL74	74
JFFI01002554	134250	135207	958	forward	CSAL01_00733	hypothetical protein	YES		t1pks cluster - CL74	74
JFFI01002558	1327	2458	1132	reverse	CSAL01_11127	putative aflatoxin B1 aldehyde reductase member 2	NO		t1pks cluster - CL75	75
JFFI01002558	3290	11604	8315	reverse	CSAL01_11128	putative mycocerosic acid synthase	NO	PKS	t1pks cluster - CL75	75
JFFI01002558	12719	14248	1530	reverse	CSAL01_11129	hypothetical protein	NO		t1pks cluster - CL75	75
JFFI01002558	14864	16521	1658	forward	CSAL01_11130	hypothetical protein	YES	P450-Eclass-G1	t1pks cluster - CL75	75
JFFI01002558	17839	18195	357	forward	CSAL01_11131	hypothetical protein	NO		t1pks cluster - CL75	75
JFFI01002594	359	1991	1633	forward	CSAL01_01634	putative amidohydrolase	NO		putative cluster - CL76	76
JFFI01002594	2888	3277	390	forward	CSAL01_01635	putative cupin domain-containing protein	NO		putative cluster - CL76	76
JFFI01002594	3439	6981	3543	reverse	CSAL01_01636	putative subtilase	YES		putative cluster - CL76	76
JFFI01002594	8455	10553	2099	reverse	CSAL01_01637	putative H+ symporter family protein	NO		putative cluster - CL76	76
JFFI01002594	12054	12833	780	reverse	CSAL01_01638	putative short chain dehydrogenase	NO		putative cluster - CL76	76
JFFI01002594	15178	17590	2413	forward	CSAL01_01639	putative integral membrane protein	NO		putative cluster - CL76	76
JFFI01002594	19013	20568	1556	forward	CSAL01_01640	hypothetical protein	YES		putative cluster - CL76	76
JFFI01002594	20785	22481	1697	reverse	CSAL01_01641	putative conserved hypothetical protein	NO		putative cluster - CL76	76
JFFI01002594	25573	26945	1373	forward	CSAL01_01642	putative AkeP protein	YES		putative cluster - CL76	76
JFFI01002594	27090	28751	1662	reverse	CSAL01_01643	hypothetical protein	NO		putative cluster - CL76	76
JFFI01002594	29284	30698	1415	reverse	CSAL01_01644	putative 2-dehydropantoate 2-reductase	NO		putative cluster - CL76	76
JFFI01002594	31533	32498	966	reverse	CSAL01_01645	hypothetical protein	NO		putative cluster - CL76	76
JFFI01002594	34129	35136	1008	forward	CSAL01_01646	putative dihydrodipicolinate synthetase	NO		putative cluster - CL76	76
JFFI01002594	35465	36233	769	reverse	CSAL01_01647	putative acetyltransferase	NO		putative cluster - CL76	76
JFFI01002594	37404	38251	848	forward	CSAL01_01648	putative 2-deoxy-D-gluconate 3-dehydrogenase	NO		putative cluster - CL76	76
JFFI01002594	38853	40171	1319	reverse	CSAL01_01649	putative galactonate dehydratase	NO		putative cluster - CL76	76
JFFI01002594	41460	43314	1855	reverse	CSAL01_01650	hypothetical protein	NO		putative cluster - CL76	76
JFFI01002594	45246	46313	1068	forward	CSAL01_01651	putative uracil permease	NO		putative cluster - CL76	76
JFFI01002594	46410	50416	4007	reverse	CSAL01_01652	putative chitin deacetylase 1	NO		putative cluster - CL76	76
JFFI01002594	51049	52771	1723	forward	CSAL01_01653	putative amidase	NO		putative cluster - CL76	76
JFFI01002594	54004	55821	1818	forward	CSAL01_01654	putative major facilitator superfamily transporter	NO		putative cluster - CL76	76
JFFI01002594	56635	57192	558	forward	CSAL01_01655	putative acetyltransferase	NO		putative cluster - CL76	76
JFFI01002594	57966	59444	1479	forward	CSAL01_01656	putative CCCH zinc finger DNA binding protein	NO		putative cluster - CL76	76
JFFI01002594	60016	62160	2145	reverse	CSAL01_01657	putative conserved hypothetical protein	NO		putative cluster - CL76	76
JFFI01002594	62773	63211	439	reverse	CSAL01_01658	hypothetical protein	NO		putative cluster - CL76	76
JFFI01002594	64563	66182	1620	forward	CSAL01_01659	putative transferase	NO		putative cluster - CL76	76
JFFI01002594	66949	68353	1405	reverse	CSAL01_01660	hypothetical protein	YES		putative cluster - CL76	76
JFFI01002594	70532	72093	1562	forward	CSAL01_01661	hypothetical protein	NO		putative cluster - CL76	76
JFFI01002594	72560	74780	2221	reverse	CSAL01_01662	putative high-affinity methionine permease	NO		putative cluster - CL76	76
JFFI01002594	77142	79401	2260	reverse	CSAL01_01663	hypothetical protein	NO		putative cluster - CL76	76
JFFI01002594	81134	84197	3064	reverse	CSAL01_01664	putative fungal specific transcription factor domain-containing protein	NO		putative cluster - CL76	76
JFFI01002594	87103	87849	747	forward	CSAL01_01665	hypothetical protein	NO		putative cluster - CL76	76
JFFI01002594	93026	94424	1399	forward	CSAL01_01666	hypothetical protein	NO	P450	putative cluster - CL76	76
JFFI01002594	95787	96125	339	forward	CSAL01_01667	hypothetical protein	YES		putative cluster - CL76	76
JFFI01002594	98156	98786	631	forward	CSAL01_01668	hypothetical protein	NO		putative cluster - CL76	76
JFFI01002594	100421	102528	2108	forward	CSAL01_01669	putative major facilitator superfamily transporter	NO		putative cluster - CL76	76
JFFI01002594	103153	103922	770	forward	CSAL01_01670	putative emopamil binding protein	NO		putative cluster - CL76	76
JFFI01002594	104252	105346	1095	reverse	CSAL01_01671	putative L-asparaginase	YES		putative cluster - CL76	76
JFFI01002594	106534	107304	771	reverse	CSAL01_01672	hypothetical protein	YES		putative cluster - CL76	76
JFFI01002594	109009	110900	1892	reverse	CSAL01_01673	hypothetical protein	NO		putative cluster - CL76	76
JFFI01002594	111805	114444	2640	reverse	CSAL01_01674	hypothetical protein	NO		putative cluster - CL76	76
JFFI01002670	388	819	432	forward	CSAL01_06777	putative tannase and feruloyl esterase	NO		putative cluster - CL77	77
JFFI01002670	1791	2995	1205	forward	CSAL01_06778	putative zinc-binding dehydrogenase	NO		putative cluster - CL77	77
JFFI01002670	3822	6854	3033	forward	CSAL01_06779	putative subtilisin Carlsberg	YES		putative cluster - CL77	77
JFFI01002670	7494	8024	531	reverse	CSAL01_06780	hypothetical protein	NO		putative cluster - CL77	77
JFFI01002670	12524	13264	741	forward	CSAL01_06781	hypothetical protein	YES		putative cluster - CL77	77
JFFI01002670	14161	17538	3378	reverse	CSAL01_06782	putative P-type ATPase	NO		putative cluster - CL77	77
JFFI01002670	18670	20073	1404	forward	CSAL01_06783	putative CDC50 family protein	NO		putative cluster - CL77	77
JFFI01002670	20548	22303	1756	reverse	CSAL01_06784	putative polyamine transporter 3	NO		putative cluster - CL77	77
JFFI01002670	23699	26645	2947	forward	CSAL01_06785	putative cytochrome P450 ClCP1	NO	P450-Eclass-G1	putative cluster - CL77	77
JFFI01002670	26937	27925	989	reverse	CSAL01_06786	hypothetical protein	NO		putative cluster - CL77	77
JFFI01002670	31296	37285	5990	reverse	CSAL01_06787	putative non-repetitive/WGA-negative nucleoporin	NO		putative cluster - CL77	77
JFFI01002670	38091	39156	1066	reverse	CSAL01_06788	putative 3-ketoacyl-CoA reductase	NO		putative cluster - CL77	77
JFFI01002670	39643	40223	581	forward	CSAL01_06789	putative Erg28 like protein	YES		putative cluster - CL77	77
JFFI01002691	15671	16843	1173	reverse	CSAL01_09199	hypothetical protein	NO		terpene cluster - CL78	78
JFFI01002691	18987	19541	555	reverse	CSAL01_09200	putative histidine permease	YES		terpene cluster - CL78	78
JFFI01002691	20289	20830	542	forward	CSAL01_09201	hypothetical protein	YES		terpene cluster - CL78	78
JFFI01002691	21937	23241	1305	reverse	CSAL01_09202	putative terpene synthase family protein	NO	TS	terpene cluster - CL78	78
JFFI01002691	24791	26948	2158	forward	CSAL01_09203	putative FAD binding domain-containing protein	NO		terpene cluster - CL78	78
JFFI01002691	28145	28878	734	reverse	CSAL01_09204	hypothetical protein	NO		terpene cluster - CL78	78
JFFI01002691	30344	31599	1256	reverse	CSAL01_09205	putative acyl-CoA thioesterase II	NO		terpene cluster - CL78	78
JFFI01002696	469	2309	1841	reverse	CSAL01_11044	putative sugar porter family MFS transporter	NO		other cluster - CL79	79
JFFI01002696	3925	4350	426	reverse	CSAL01_11045	hypothetical protein	NO		other cluster - CL79	79
JFFI01002696	4171	6450	2280	forward	CSAL01_11046	hypothetical protein	NO		other cluster - CL79	79
JFFI01002696	6940	8482	1543	reverse	CSAL01_11047	hypothetical protein	NO		other cluster - CL79	79
JFFI01002696	8591	9598	1008	forward	CSAL01_11048	hypothetical protein	NO		other cluster - CL79	79
JFFI01002696	13198	15192	1995	forward	CSAL01_11049	putative multicopper oxidase	YES		other cluster - CL79	79
JFFI01002696	15624	19225	3602	reverse	CSAL01_11050	putative male sterility protein	NO		other cluster - CL79	79
JFFI01002714	330	2342	2013	forward	CSAL01_04384	putative methyltransferase domain-containing protein	NO		putative cluster - CL80	80
JFFI01002714	2688	3309	622	reverse	CSAL01_04385	hypothetical protein	NO		putative cluster - CL80	80
JFFI01002714	4852	9754	4903	reverse	CSAL01_04386	putative Sec7 domain-containing protein	NO		putative cluster - CL80	80
JFFI01002714	17131	18734	1604	reverse	CSAL01_04387	putative FAD binding domain-containing protein	NO		putative cluster - CL80	80
JFFI01002714	19486	20526	1041	forward	CSAL01_04388	hypothetical protein	NO		putative cluster - CL80	80
JFFI01002714	24157	26425	2269	forward	CSAL01_04389	hypothetical protein	NO		putative cluster - CL80	80
JFFI01002714	30399	32263	1865	forward	CSAL01_04390	putative sterol esterase carbohydrate esterase family CE10	YES		putative cluster - CL80	80
JFFI01002714	32576	33772	1197	reverse	CSAL01_04391	putative alpha/beta hydrolase fold-3 domain-containing protein	YES		putative cluster - CL80	80
JFFI01002714	34899	36250	1352	forward	CSAL01_04392	hypothetical protein	NO		putative cluster - CL80	80
JFFI01002714	37610	39555	1946	forward	CSAL01_04393	putative carotenoid ester lipase	YES		putative cluster - CL80	80
JFFI01002714	40366	42249	1884	reverse	CSAL01_04394	hypothetical protein	YES		putative cluster - CL80	80
JFFI01002714	44148	45671	1524	forward	CSAL01_04395	hypothetical protein	NO		putative cluster - CL80	80
JFFI01002714	46262	47317	1056	forward	CSAL01_04396	putative NAD dependent epimerase/dehydratase	NO		putative cluster - CL80	80

## Sheet: CFIO
Scaffold accession	Minimum	Maximum	Length	Direction	locus_tag	Putative function	secreted	Class	SM CLUSTERS	N
JARH01000005	75965	77584	1620	reverse	CFIO01_06855	putative fungal Zn binuclear cluster domain-containing protein	NO		nrps cluster - CL1	1
JARH01000005	80234	81259	1026	forward	CFIO01_06856	hypothetical protein	NO		nrps cluster - CL1	1
JARH01000005	84709	87005	2297	reverse	CFIO01_06857	hypothetical protein	NO		nrps cluster - CL1	1
JARH01000005	87803	92522	4720	forward	CFIO01_06858	hypothetical protein	NO		nrps cluster - CL1	1
JARH01000005	92736	94762	2027	reverse	CFIO01_06859	putative fungalysin metallopeptidase	YES		nrps cluster - CL1	1
JARH01000005	97378	112341	14964	reverse	CFIO01_06860	putative amino acid adenylation domain-containing protein	NO	NRPS	nrps cluster - CL1	1
JARH01000005	118953	119240	288	forward	CFIO01_06861	hypothetical protein	NO		nrps cluster - CL1	1
JARH01000005	120843	122604	1762	forward	CFIO01_06862	putative L-ornithine 5-monooxygenase	NO		nrps cluster - CL1	1
JARH01000005	122961	125676	2716	reverse	CFIO01_06863	putative fungal specific transcription factor domain-containing protein	NO		nrps cluster - CL1	1
JARH01000005	130181	131806	1626	forward	CFIO01_06864	putative NUDIX domain-containing protein	NO		nrps cluster - CL1	1
JARH01000005	131839	133817	1979	reverse	CFIO01_06865	putative major facilitator superfamily transporter	NO		nrps cluster - CL1	1
JARH01000012	948	2114	1167	reverse	CFIO01_00001	putative glycosyl hydrolase family 88	YES		t1pks cluster - CL2	2
JARH01000012	3697	6563	2867	forward	CFIO01_00002	hypothetical protein	NO		t1pks cluster - CL2	2
JARH01000012	8688	10461	1774	reverse	CFIO01_00003	putative cytochrome P450	NO	P450-Eclass-G1	t1pks cluster - CL2	2
JARH01000012	12029	18593	6565	forward	CFIO01_00004	putative beta-ketoacyl synthase domain-containing protein	NO	PKS	t1pks cluster - CL2	2
JARH01000012	19191	19908	718	forward	CFIO01_00005	putative 3-oxoacyl-(acyl-carrier-protein) reductase	NO		t1pks cluster - CL2	2
JARH01000012	21471	23087	1617	forward	CFIO01_00006	putative cytochrome P450	NO	P450-Eclass-G1	t1pks cluster - CL2	2
JARH01000012	23598	25609	2012	reverse	CFIO01_00007	putative conserved hypothetical protein	NO		t1pks cluster - CL2	2
JARH01000012	26550	28582	2033	forward	CFIO01_00008	putative GliA	NO		t1pks cluster - CL2	2
JARH01000012	28970	29830	861	reverse	CFIO01_00009	putative methyltransferase	NO		t1pks cluster - CL2	2
JARH01000012	30469	31281	813	forward	CFIO01_00010	putative conserved hypothetical protein	NO		t1pks cluster - CL2	2
JARH01000012	31669	32281	613	forward	CFIO01_00011	putative 3-oxoacyl-(acyl-carrier-protein) reductase	NO		t1pks cluster - CL2	2
JARH01000012	33195	40541	7347	reverse	CFIO01_00012	hypothetical protein	NO	PKS	t1pks cluster - CL2	2
JARH01000012	41648	45416	3769	forward	CFIO01_00013	putative beta-glucosidase A	YES		t1pks cluster - CL2	2
JARH01000012	45513	48279	2767	reverse	CFIO01_00014	putative subtilisin Carlsberg	YES		t1pks cluster - CL2	2
JARH01000012	49957	51872	1916	reverse	CFIO01_00015	putative averantin oxidoreductase	YES	P450-Eclass-G1	t1pks cluster - CL2	2
JARH01000012	53678	54589	912	reverse	CFIO01_00016	putative methyltransferase domain-containing protein	NO		t1pks cluster - CL2	2
JARH01000012	55376	59688	4313	reverse	CFIO01_00017	putative non-repetitive/WGA-negative nucleoporin	NO		t1pks cluster - CL2	2
JARH01000012	60474	61540	1067	reverse	CFIO01_00018	putative 3-ketoacyl-CoA reductase	NO		t1pks cluster - CL2	2
JARH01000012	62026	62606	581	forward	CFIO01_00019	putative Erg28 like protein	NO		t1pks cluster - CL2	2
JARH01000012	350292	354080	3789	reverse	CFIO01_00113	putative spindle pole body-associated protein sad1	NO		putative cluster - CL3	3
JARH01000012	356893	358274	1382	forward	CFIO01_00114	putative UDP-glucose 4-epimerase	NO		putative cluster - CL3	3
JARH01000012	358515	359582	1068	reverse	CFIO01_00115	hypothetical protein	NO		putative cluster - CL3	3
JARH01000012	364212	369898	5687	forward	CFIO01_00116	hypothetical protein	NO		putative cluster - CL3	3
JARH01000012	375417	376927	1511	forward	CFIO01_00117	hypothetical protein	NO		putative cluster - CL3	3
JARH01000012	377635	378852	1218	reverse	CFIO01_00118	hypothetical protein	YES		putative cluster - CL3	3
JARH01000012	380602	382515	1914	reverse	CFIO01_00119	putative peptidase family M28	YES		putative cluster - CL3	3
JARH01000012	384030	385043	1014	forward	CFIO01_00120	hypothetical protein	YES		putative cluster - CL3	3
JARH01000012	386879	388244	1366	forward	CFIO01_00121	hypothetical protein	YES		putative cluster - CL3	3
JARH01000012	389367	390820	1454	forward	CFIO01_00122	putative methyltransferase domain-containing protein	NO		putative cluster - CL3	3
JARH01000012	390968	392005	1038	reverse	CFIO01_00123	hypothetical protein	NO		putative cluster - CL3	3
JARH01000012	396682	397648	967	reverse	CFIO01_00124	putative MIP family channel protein	NO		putative cluster - CL3	3
JARH01000012	400189	403003	2815	reverse	CFIO01_00125	hypothetical protein	NO		putative cluster - CL3	3
JARH01000045	9002	16011	7010	forward	CFIO01_05902	putative acetyl-CoA carboxylase	NO		putative cluster - CL4	4
JARH01000045	16777	19269	2493	reverse	CFIO01_05903	hypothetical protein	NO		putative cluster - CL4	4
JARH01000045	20583	21815	1233	reverse	CFIO01_05904	hypothetical protein	NO		putative cluster - CL4	4
JARH01000045	22144	23794	1651	reverse	CFIO01_05905	putative xylosidase/arabinosidase	YES		putative cluster - CL4	4
JARH01000045	24039	26090	2052	reverse	CFIO01_05906	putative conserved hypothetical protein	NO		putative cluster - CL4	4
JARH01000045	26757	28114	1358	forward	CFIO01_05907	putative maltose permease	NO		putative cluster - CL4	4
JARH01000045	28845	30761	1917	forward	CFIO01_05908	hypothetical protein	NO		putative cluster - CL4	4
JARH01000045	31391	33458	2068	forward	CFIO01_05909	putative thiol-specific monooxygenase	YES		putative cluster - CL4	4
JARH01000045	34349	36315	1967	forward	CFIO01_05910	hypothetical protein	NO		putative cluster - CL4	4
JARH01000045	36454	37567	1114	reverse	CFIO01_05911	hypothetical protein	NO		putative cluster - CL4	4
JARH01000045	40119	43165	3047	forward	CFIO01_05912	hypothetical protein	NO		putative cluster - CL4	4
JARH01000045	43400	45116	1717	reverse	CFIO01_05913	putative FAD binding domain-containing protein	YES		putative cluster - CL4	4
JARH01000045	46098	47413	1316	forward	CFIO01_05914	hypothetical protein	NO		putative cluster - CL4	4
JARH01000045	47756	48007	252	reverse	CFIO01_05915	hypothetical protein	YES		putative cluster - CL4	4
JARH01000045	49346	50413	1068	reverse	CFIO01_05916	putative short chain dehydrogenase	NO		putative cluster - CL4	4
JARH01000045	54488	55520	1033	forward	CFIO01_05917	hypothetical protein	YES		putative cluster - CL4	4
JARH01000045	56977	57471	495	forward	CFIO01_05918	hypothetical protein	NO		putative cluster - CL4	4
JARH01000045	60811	61728	918	reverse	CFIO01_05919	hypothetical protein	YES		putative cluster - CL4	4
JARH01000045	62966	63916	951	forward	CFIO01_05920	hypothetical protein	YES		putative cluster - CL4	4
JARH01000045	64230	66511	2282	reverse	CFIO01_05921	putative catalase	NO		putative cluster - CL4	4
JARH01000046	<11223	14157	>2935	forward	CFIO01_05953	putative fungal specific transcription factor	NO		putative cluster - CL5	5
JARH01000046	15400	16226	827	forward	CFIO01_05954	putative nucleoside-diphosphate-sugar epimerase	NO		putative cluster - CL5	5
JARH01000046	16937	17293	357	forward	CFIO01_05955	hypothetical protein	NO		putative cluster - CL5	5
JARH01000046	17316	17798	483	reverse	CFIO01_05956	hypothetical protein	NO		putative cluster - CL5	5
JARH01000046	18452	19971	1520	reverse	CFIO01_05957	hypothetical protein	NO		putative cluster - CL5	5
JARH01000046	22540	24349	1810	forward	CFIO01_05958	hypothetical protein	NO		putative cluster - CL5	5
JARH01000046	25146	26148	1003	forward	CFIO01_05959	putative short-chain dehydrogenase	NO		putative cluster - CL5	5
JARH01000046	26945	27850	906	forward	CFIO01_05960	hypothetical protein	NO		putative cluster - CL5	5
JARH01000046	28377	29183	807	forward	CFIO01_05961	putative calcineurin-like phosphoesterase	NO		putative cluster - CL5	5
JARH01000046	31684	33502	1819	forward	CFIO01_05962	hypothetical protein	NO		putative cluster - CL5	5
JARH01000056	59983	61192	1210	forward	CFIO01_10840	hypothetical protein	NO		terpene cluster - CL6	6
JARH01000056	64887	66350	1464	forward	CFIO01_10841	putative aromatic prenyltransferase	NO	DMATS	terpene cluster - CL6	6
JARH01000056	68280	69476	1197	reverse	CFIO01_10842	hypothetical protein	NO		terpene cluster - CL6	6
JARH01000084	13878	17965	4088	reverse	CFIO01_11985	hypothetical protein	NO		terpene cluster - CL7	7
JARH01000084	24464	26068	1605	forward	CFIO01_11986	putative integral peroxisomal membrane peroxin	NO		terpene cluster - CL7	7
JARH01000084	26738	28114	1377	reverse	CFIO01_11987	putative polyprenyl synthetase	NO	TS	terpene cluster - CL7	7
JARH01000084	30825	31776	952	forward	CFIO01_11988	putative cell division control protein 14	NO		terpene cluster - CL7	7
JARH01000084	32304	34090	1787	reverse	CFIO01_11989	hypothetical protein	YES		terpene cluster - CL7	7
JARH01000084	36028	36885	858	forward	CFIO01_11990	putative serine/threonine-protein kinase BUD32	NO		terpene cluster - CL7	7
JARH01000084	37432	39051	1620	reverse	CFIO01_11991	putative acyltransferase	NO		terpene cluster - CL7	7
JARH01000085	516	1170	655	reverse	CFIO01_06869	putative histidine permease	YES		terpene cluster - CL8	8
JARH01000085	4815	6114	1300	reverse	CFIO01_06870	putative terpene synthase family protein	NO	TS	terpene cluster - CL8	8
JARH01000085	7634	9792	2159	forward	CFIO01_06871	putative FAD binding domain-containing protein	NO		terpene cluster - CL8	8
JARH01000085	10958	11683	726	reverse	CFIO01_06872	hypothetical protein	NO		terpene cluster - CL8	8
JARH01000085	13042	14280	1239	reverse	CFIO01_06873	putative acyl-CoA thioesterase II	NO		terpene cluster - CL8	8
JARH01000086	72385	73478	1094	forward	CFIO01_09979	hypothetical protein	NO		terpene cluster - CL9	9
JARH01000086	73742	74277	536	reverse	CFIO01_09980	putative endoribonuclease L-PSP	NO		terpene cluster - CL9	9
JARH01000086	75716	77508	1793	forward	CFIO01_09981	putative major facilitator superfamily transporter	NO		terpene cluster - CL9	9
JARH01000086	78122	80218	2097	forward	CFIO01_09982	hypothetical protein	NO		terpene cluster - CL9	9
JARH01000086	81759	83157	1399	forward	CFIO01_09983	putative aromatic prenyltransferase	NO	DMATS	terpene cluster - CL9	9
JARH01000086	84840	85798	959	forward	CFIO01_09984	hypothetical protein	NO		terpene cluster - CL9	9
JARH01000104	2590	4080	1491	forward	CFIO01_04390	hypothetical protein	YES		t1pks cluster - CL10	10
JARH01000104	7001	8235	1235	forward	CFIO01_04391	hypothetical protein	YES		t1pks cluster - CL10	10
JARH01000104	8605	9702	1098	reverse	CFIO01_04392	hypothetical protein	NO		t1pks cluster - CL10	10
JARH01000104	14025	21129	7105	reverse	CFIO01_04393	putative beta-ketoacyl synthase domain-containing protein	NO	PKS	t1pks cluster - CL10	10
JARH01000104	22008	22540	533	reverse	CFIO01_04394	hypothetical protein	NO		t1pks cluster - CL10	10
JARH01000104	25829	26819	991	forward	CFIO01_04395	hypothetical protein	NO		t1pks cluster - CL10	10
JARH01000104	29092	33953	4862	forward	CFIO01_04396	putative ABC transporter	NO		t1pks cluster - CL10	10
JARH01000104	34785	40059	5275	reverse	CFIO01_04397	putative cytochrome b5-like Heme/Steroid binding domain-containing protein	NO		t1pks cluster - CL10	10
JARH01000104	46245	46890	646	forward	CFIO01_04398	hypothetical protein	NO		t1pks cluster - CL10	10
JARH01000104	48183	49697	1515	reverse	CFIO01_04399	putative aldehyde dehydrogenase	NO		t1pks cluster - CL10	10
JARH01000104	53117	54843	1727	forward	CFIO01_04400	putative GMC oxidoreductase	NO		t1pks cluster - CL10	10
JARH01000106	74098	76828	2731	forward	CFIO01_02532	putative glycosyl transferase group 1	NO		t1pks cluster - CL11	11
JARH01000106	77539	79425	1887	forward	CFIO01_02533	hypothetical protein	YES		t1pks cluster - CL11	11
JARH01000106	83479	84753	1275	forward	CFIO01_02534	putative globin	NO		t1pks cluster - CL11	11
JARH01000106	91658	93579	1922	forward	CFIO01_02535	hypothetical protein	NO		t1pks cluster - CL11	11
JARH01000106	94758	102274	7517	forward	CFIO01_02536	putative beta-ketoacyl synthase domain-containing protein	NO	PKS	t1pks cluster - CL11	11
JARH01000106	103665	105136	1472	forward	CFIO01_02537	putative fungal cellulose binding domain-containing protein	YES		t1pks cluster - CL11	11
JARH01000106	105308	106249	942	reverse	CFIO01_02538	putative quinone oxidoreductase	NO		t1pks cluster - CL11	11
JARH01000106	109149	109697	549	forward	CFIO01_02539	hypothetical protein	NO		t1pks cluster - CL11	11
JARH01000106	115982	116302	321	reverse	CFIO01_02540	hypothetical protein	NO		t1pks cluster - CL11	11
JARH01000106	227982	230412	2431	forward	CFIO01_02559	putative beta-glucosidase	YES		putative cluster - CL12	12
JARH01000106	236030	236499	470	reverse	CFIO01_02560	putative conserved hypothetical protein	NO		putative cluster - CL12	12
JARH01000106	237689	239190	1502	forward	CFIO01_02561	hypothetical protein	NO		putative cluster - CL12	12
JARH01000106	241525	242922	1398	forward	CFIO01_02562	putative flavin containing amine oxidoreductase	NO		putative cluster - CL12	12
JARH01000106	243158	244145	988	reverse	CFIO01_02563	hypothetical protein	YES		putative cluster - CL12	12
JARH01000106	245134	246393	1260	reverse	CFIO01_02564	putative fungal cellulose binding domain-containing protein	YES		putative cluster - CL12	12
JARH01000106	247756	248370	615	forward	CFIO01_02565	hypothetical protein	NO		putative cluster - CL12	12
JARH01000106	248907	250468	1562	reverse	CFIO01_02566	hypothetical protein	YES		putative cluster - CL12	12
JARH01000106	253518	255268	1751	forward	CFIO01_02567	hypothetical protein	NO	P450-Eclass-G4	putative cluster - CL12	12
JARH01000106	255874	257408	1535	forward	CFIO01_02568	hypothetical protein	NO		putative cluster - CL12	12
JARH01000106	258454	260079	1626	forward	CFIO01_02569	hypothetical protein	NO		putative cluster - CL12	12
JARH01000106	260755	262177	1423	forward	CFIO01_02570	hypothetical protein	NO		putative cluster - CL12	12
JARH01000106	264038	265049	1012	forward	CFIO01_02571	hypothetical protein	NO		putative cluster - CL12	12
JARH01000106	267002	267458	457	forward	CFIO01_02572	hypothetical protein	NO		putative cluster - CL12	12
JARH01000106	270152	271981	1830	forward	CFIO01_02573	putative GMC oxidoreductase	YES		putative cluster - CL12	12
JARH01000106	272221	273506	1286	reverse	CFIO01_02574	hypothetical protein	NO		putative cluster - CL12	12
JARH01000106	275628	280255	4628	reverse	CFIO01_02575	putative ABC-2 type transporter	NO		putative cluster - CL12	12
JARH01000106	282145	283844	1700	reverse	CFIO01_02576	putative integral membrane protein	NO		putative cluster - CL12	12
JARH01000106	286783	287933	1151	forward	CFIO01_02577	putative longiborneol synthase	NO	TS	putative cluster - CL12	12
JARH01000106	288793	290137	1345	reverse	CFIO01_02578	putative cytochrome c/c1 heme lyase	NO		putative cluster - CL12	12
JARH01000106	292903	293373	471	reverse	CFIO01_02579	hypothetical protein	NO		putative cluster - CL12	12
JARH01000106	298436	299869	1434	reverse	CFIO01_02580	hypothetical protein	NO		putative cluster - CL12	12
JARH01000106	300384	301617	1234	reverse	CFIO01_02581	putative diphosphomevalonate decarboxylase	NO		putative cluster - CL12	12
JARH01000106	302443	303387	945	reverse	CFIO01_02582	hypothetical protein	NO		putative cluster - CL12	12
JARH01000106	304615	305805	1191	reverse	CFIO01_02583	hypothetical protein	NO		putative cluster - CL12	12
JARH01000106	306861	307334	474	reverse	CFIO01_02584	hypothetical protein	NO		putative cluster - CL12	12
JARH01000106	310378	312345	1968	forward	CFIO01_02585	putative phosphate-repressible phosphate permease	NO		putative cluster - CL12	12
JARH01000106	312567	314597	2031	reverse	CFIO01_02586	putative HET domain-containing protein	NO		putative cluster - CL12	12
JARH01000118	12259	13361	1103	forward	CFIO01_03208	putative zinc-binding dehydrogenase	NO		putative cluster - CL13	13
JARH01000118	13953	15056	1104	forward	CFIO01_03209	putative predicted protein	YES		putative cluster - CL13	13
JARH01000118	15078	15527	450	forward	CFIO01_03210	hypothetical protein	NO		putative cluster - CL13	13
JARH01000118	15878	17296	1419	reverse	CFIO01_03211	hypothetical protein	NO		putative cluster - CL13	13
JARH01000118	17471	18145	675	reverse	CFIO01_03212	hypothetical protein	NO		putative cluster - CL13	13
JARH01000118	21590	22074	485	forward	CFIO01_03213	putative conserved hypothetical protein	NO		putative cluster - CL13	13
JARH01000118	22447	23121	675	reverse	CFIO01_03214	hypothetical protein	NO		putative cluster - CL13	13
JARH01000118	23846	27236	3391	reverse	CFIO01_03215	putative subtilase	YES		putative cluster - CL13	13
JARH01000118	28199	29818	1620	reverse	CFIO01_03216	hypothetical protein	NO		putative cluster - CL13	13
JARH01000118	32559	33260	702	reverse	CFIO01_03217	hypothetical protein	YES		putative cluster - CL13	13
JARH01000118	34970	35425	456	forward	CFIO01_03218	hypothetical protein	YES		putative cluster - CL13	13
JARH01000118	43426	44223	798	forward	CFIO01_03219	putative peptidase A4 family protein	YES		putative cluster - CL13	13
JARH01000118	45041	46831	1791	reverse	CFIO01_03220	hypothetical protein	YES		putative cluster - CL13	13
JARH01000118	47464	48767	1304	reverse	CFIO01_03221	hypothetical protein	NO		putative cluster - CL13	13
JARH01000118	51949	54078	2130	forward	CFIO01_03222	hypothetical protein	NO		putative cluster - CL13	13
JARH01000118	55320	58856	3537	forward	CFIO01_03223	hypothetical protein	NO		putative cluster - CL13	13
JARH01000118	59867	60778	912	forward	CFIO01_03224	hypothetical protein	NO		putative cluster - CL13	13
JARH01000118	60857	64096	3240	reverse	CFIO01_03225	hypothetical protein	NO		putative cluster - CL13	13
JARH01000118	65150	66109	960	forward	CFIO01_03226	hypothetical protein	YES		putative cluster - CL13	13
JARH01000118	67293	68207	915	forward	CFIO01_03227	hypothetical protein	NO		putative cluster - CL13	13
JARH01000118	69791	70482	692	forward	CFIO01_03228	hypothetical protein	NO		putative cluster - CL13	13
JARH01000118	71319	74004	2686	forward	CFIO01_03229	putative RhaA is able to hydrolyze alpha-1	YES		putative cluster - CL13	13
JARH01000118	75188	75749	562	forward	CFIO01_03230	hypothetical protein	NO		putative cluster - CL13	13
JARH01000118	76198	78726	2529	reverse	CFIO01_03231	putative fungal specific transcription factor domain-containing protein	NO		putative cluster - CL13	13
JARH01000118	79985	81129	1145	forward	CFIO01_03232	hypothetical protein	NO		putative cluster - CL13	13
JARH01000118	81664	82715	1052	forward	CFIO01_03233	hypothetical protein	NO		putative cluster - CL13	13
JARH01000118	82926	84375	1450	reverse	CFIO01_03234	putative proline dehydrogenase	NO		putative cluster - CL13	13
JARH01000118	86208	86552	345	reverse	CFIO01_03235	hypothetical protein	YES		putative cluster - CL13	13
JARH01000118	87362	88701	1340	reverse	CFIO01_03236	hypothetical protein	NO		putative cluster - CL13	13
JARH01000118	90015	91508	1494	reverse	CFIO01_03237	putative CreD	NO		putative cluster - CL13	13
JARH01000118	92790	93725	936	forward	CFIO01_03238	hypothetical protein	NO		putative cluster - CL13	13
JARH01000118	94734	95612	879	forward	CFIO01_03239	putative endonuclease/Exonuclease/phosphatase	NO		putative cluster - CL13	13
JARH01000118	96458	97837	1380	forward	CFIO01_03240	hypothetical protein	YES		putative cluster - CL13	13
JARH01000118	98237	99544	1308	reverse	CFIO01_03241	putative NAD dependent epimerase/dehydratase	NO		putative cluster - CL13	13
JARH01000118	100761	101498	738	reverse	CFIO01_03242	putative base excision DNA repair protein	NO		putative cluster - CL13	13
JARH01000118	102117	104579	2463	reverse	CFIO01_03243	putative ABC transporter	NO		putative cluster - CL13	13
JARH01000118	105390	107423	2034	reverse	CFIO01_03244	hypothetical protein	NO		putative cluster - CL13	13
JARH01000118	108034	109181	1148	forward	CFIO01_03245	putative phytanoyl-CoA dioxygenase	NO		putative cluster - CL13	13
JARH01000118	110305	112205	1901	forward	CFIO01_03246	putative major facilitator superfamily transporter	NO		putative cluster - CL13	13
JARH01000118	112809	114635	1827	reverse	CFIO01_03247	putative X-Pro dipeptidyl-peptidase C-terminal non-catalytic domain-containing protein	NO		putative cluster - CL13	13
JARH01000118	115353	116502	1150	forward	CFIO01_03248	hypothetical protein	NO		putative cluster - CL13	13
JARH01000118	117371	119692	2322	forward	CFIO01_03249	putative fungal specific transcription factor domain-containing protein	NO		putative cluster - CL13	13
JARH01000118	148258	150309	2052	reverse	CFIO01_03262	hypothetical protein	NO		t1pks cluster - CL14	14
JARH01000118	150903	151256	354	reverse	CFIO01_03263	hypothetical protein	NO		t1pks cluster - CL14	14
JARH01000118	156632	158840	2209	reverse	CFIO01_03264	putative glycosyltransferase family 2	NO		t1pks cluster - CL14	14
JARH01000118	165126	166562	1437	reverse	CFIO01_03265	hypothetical protein	YES		t1pks cluster - CL14	14
JARH01000118	169068	169532	465	forward	CFIO01_03266	hypothetical protein	NO		t1pks cluster - CL14	14
JARH01000118	176250	177187	938	forward	CFIO01_03267	putative nucleotide sugar dehydrogenase	NO		t1pks cluster - CL14	14
JARH01000118	181542	182708	1167	reverse	CFIO01_03268	putative glycosyl hydrolase family 43	NO		t1pks cluster - CL14	14
JARH01000118	184701	189091	4391	forward	CFIO01_03269	hypothetical protein	NO		t1pks cluster - CL14	14
JARH01000118	190858	192715	1858	reverse	CFIO01_03270	putative P450 monooxygenase	NO	P450-Eclass-G1	t1pks cluster - CL14	14
JARH01000118	193215	195051	1837	forward	CFIO01_03271	hypothetical protein	NO	P450-Eclass-G1	t1pks cluster - CL14	14
JARH01000118	195349	195961	613	reverse	CFIO01_03272	hypothetical protein	NO		t1pks cluster - CL14	14
JARH01000118	198192	200290	2099	forward	CFIO01_03273	putative major facilitator superfamily transporter	NO		t1pks cluster - CL14	14
JARH01000118	202495	203471	977	forward	CFIO01_03274	hypothetical protein	NO		t1pks cluster - CL14	14
JARH01000118	203769	205484	1716	forward	CFIO01_03275	putative polyamine transporter 2	NO		t1pks cluster - CL14	14
JARH01000118	206317	207048	732	forward	CFIO01_03276	hypothetical protein	NO		t1pks cluster - CL14	14
JARH01000118	207466	209245	1780	reverse	CFIO01_03277	putative cytochrome P450	NO	P450-Eclass-G1	t1pks cluster - CL14	14
JARH01000118	209868	210981	1114	forward	CFIO01_03278	putative tat pathway signal sequence	NO		t1pks cluster - CL14	14
JARH01000118	212569	220298	7730	forward	CFIO01_03279	putative PKSN polyketide synthase for alternapyrone biosynthesis protein	NO	PKS	t1pks cluster - CL14	14
JARH01000118	220886	222514	1629	reverse	CFIO01_03280	hypothetical protein	NO		t1pks cluster - CL14	14
JARH01000118	223686	224825	1140	forward	CFIO01_03281	putative menadione-induced gene-4	NO		t1pks cluster - CL14	14
JARH01000118	225309	226403	1095	forward	CFIO01_03282	hypothetical protein	NO		t1pks cluster - CL14	14
JARH01000118	226477	227307	831	reverse	CFIO01_03283	putative DltD domain-containing protein	NO		t1pks cluster - CL14	14
JARH01000118	228276	235931	7656	forward	CFIO01_03284	putative beta-ketoacyl synthase domain-containing protein	NO	PKS	t1pks cluster - CL14	14
JARH01000118	236470	238252	1783	reverse	CFIO01_03285	putative cytochrome P450	NO	P450-Eclass-G1	t1pks cluster - CL14	14
JARH01000118	238705	243370	4666	forward	CFIO01_03286	putative long-chain-fatty-acid-CoA ligase	YES		t1pks cluster - CL14	14
JARH01000118	245964	247097	1134	forward	CFIO01_03287	hypothetical protein	NO		t1pks cluster - CL14	14
JARH01000118	248375	249120	746	reverse	CFIO01_03288	hypothetical protein	NO		t1pks cluster - CL14	14
JARH01000118	249736	250201	466	reverse	CFIO01_03289	hypothetical protein	YES		t1pks cluster - CL14	14
JARH01000118	252692	253558	867	forward	CFIO01_03290	hypothetical protein	NO		t1pks cluster - CL14	14
JARH01000118	255640	258025	2386	forward	CFIO01_03291	putative MFS transporter	NO		t1pks cluster - CL14	14
JARH01000118	258261	259987	1727	reverse	CFIO01_03292	putative carboxylesterase	YES		t1pks cluster - CL14	14
JARH01000118	260712	262509	1798	reverse	CFIO01_03293	hypothetical protein	NO		t1pks cluster - CL14	14
JARH01000134	96224	98006	1783	forward	CFIO01_02147	putative short-chain dehydrogenase/reductase family Oxidoreductase	NO		terpene cluster - CL15	15
JARH01000134	109368	113180	3813	forward	CFIO01_02148	hypothetical protein	NO		terpene cluster - CL15	15
JARH01000134	114306	116069	1764	forward	CFIO01_02149	putative xylan 1,4-beta-xylosidase	NO		terpene cluster - CL15	15
JARH01000134	116133	117869	1737	reverse	CFIO01_02150	hypothetical protein	NO	P450-Eclass-G1	terpene cluster - CL15	15
JARH01000134	118183	119684	1502	reverse	CFIO01_02151	hypothetical protein	NO	TS	terpene cluster - CL15	15
JARH01000134	120265	122161	1897	forward	CFIO01_02152	hypothetical protein	NO	P450-Eclass-G1	terpene cluster - CL15	15
JARH01000134	123246	124130	885	reverse	CFIO01_02153	hypothetical protein	YES		terpene cluster - CL15	15
JARH01000134	127594	129430	1837	reverse	CFIO01_02154	putative peroxidase	YES		terpene cluster - CL15	15
JARH01000134	130934	132487	1554	reverse	CFIO01_02155	putative glycosyltransferase family 71	YES		terpene cluster - CL15	15
JARH01000134	133080	135421	2342	reverse	CFIO01_02156	putative AMP-binding enzyme	YES		terpene cluster - CL15	15
JARH01000134	138013	138798	786	forward	CFIO01_02157	putative class II Aldolase and Adducin domain-containing protein	NO		terpene cluster - CL15	15
JARH01000134	139548	141635	2088	forward	CFIO01_02158	putative amino acid permease	NO		terpene cluster - CL15	15
JARH01000134	142006	143016	1011	reverse	CFIO01_02159	putative carbon-nitrogen hydrolase	NO		terpene cluster - CL15	15
JARH01000134	144096	145496	1401	forward	CFIO01_02160	hypothetical protein	NO		terpene cluster - CL15	15
JARH01000134	146159	147453	1295	forward	CFIO01_02161	putative spt3	NO		terpene cluster - CL15	15
JARH01000134	148745	149605	861	forward	CFIO01_02162	hypothetical protein	NO		terpene cluster - CL15	15
JARH01000134	150646	152412	1767	forward	CFIO01_02163	hypothetical protein	NO		terpene cluster - CL15	15
JARH01000134	154369	156228	1860	forward	CFIO01_02164	hypothetical protein	NO		terpene cluster - CL15	15
JARH01000134	156352	159104	2753	reverse	CFIO01_02165	putative FAD dependent oxidoreductase	NO		terpene cluster - CL15	15
JARH01000134	162078	163854	1777	forward	CFIO01_02166	putative cytochrome P450	NO	P450-Eclass-G1	terpene cluster - CL15	15
JARH01000134	164820	167390	2571	reverse	CFIO01_02167	putative glycosyl hydrolase	YES		terpene cluster - CL15	15
JARH01000134	168260	169183	924	reverse	CFIO01_02168	putative NmrA-like family protein	NO		terpene cluster - CL15	15
JARH01000134	<169665	171531	>1867	forward	CFIO01_02169	hypothetical protein	NO		terpene cluster - CL15	15
JARH01000134	172275	173241	967	forward	CFIO01_02170	putative conserved hypothetical protein	NO		terpene cluster - CL15	15
JARH01000134	175665	176093	429	forward	CFIO01_02171	hypothetical protein	YES		terpene cluster - CL15	15
JARH01000134	177496	182262	4767	reverse	CFIO01_02172	putative ABC-2 type transporter	NO		terpene cluster - CL15	15
JARH01000134	190660	192592	1933	reverse	CFIO01_02173	putative major facilitator superfamily transporter	NO		terpene cluster - CL15	15
JARH01000134	194096	197077	2982	reverse	CFIO01_02174	putative pfs domain-containing protein	NO		terpene cluster - CL15	15
JARH01000134	197669	198925	1257	reverse	CFIO01_02175	putative acetyl-CoA acetyltransferase	NO		terpene cluster - CL15	15
JARH01000134	200407	201456	1050	forward	CFIO01_02176	putative thiamine pyrophosphokinase	NO		terpene cluster - CL15	15
JARH01000134	202032	202835	804	reverse	CFIO01_02177	putative conserved hypothetical protein	NO		terpene cluster - CL15	15
JARH01000134	204962	205741	780	forward	CFIO01_02178	putative nitrogen starvation-induced glutamine rich protein	NO		terpene cluster - CL15	15
JARH01000134	206001	208003	2003	reverse	CFIO01_02179	putative coenzyme A transferase	NO		terpene cluster - CL15	15
JARH01000134	208695	210717	2023	forward	CFIO01_02180	putative major facilitator superfamily transporter	NO		terpene cluster - CL15	15
JARH01000134	211151	212114	964	reverse	CFIO01_02181	hypothetical protein	NO		terpene cluster - CL15	15
JARH01000134	212653	214091	1439	forward	CFIO01_02182	hypothetical protein	NO		terpene cluster - CL15	15
JARH01000134	214125	216358	2234	reverse	CFIO01_02183	hypothetical protein	YES		terpene cluster - CL15	15
JARH01000134	217794	222707	4914	forward	CFIO01_02184	hypothetical protein	NO		terpene cluster - CL15	15
JARH01000134	223419	224814	1396	forward	CFIO01_02185	hypothetical protein	NO		terpene cluster - CL15	15
JARH01000134	225751	227007	1257	forward	CFIO01_02186	hypothetical protein	NO		terpene cluster - CL15	15
JARH01000134	228444	229481	1038	reverse	CFIO01_02187	hypothetical protein	YES		terpene cluster - CL15	15
JARH01000134	231935	233594	1660	reverse	CFIO01_02188	putative glycosyl hydrolase family 76	YES		terpene cluster - CL15	15
JARH01000144	1563	2449	887	forward	CFIO01_10881	hypothetical protein	NO		terpene cluster - CL16	16
JARH01000144	3124	4317	1194	forward	CFIO01_10882	putative gibberellin 20-oxidase	NO		terpene cluster - CL16	16
JARH01000144	5584	6589	1006	forward	CFIO01_10883	putative short chain dehydrogenase	NO		terpene cluster - CL16	16
JARH01000144	7476	8654	1179	forward	CFIO01_10884	putative aristolochene synthase	NO	TS	terpene cluster - CL16	16
JARH01000144	9043	10982	1940	reverse	CFIO01_10885	putative O-acetylhomoserine (thiol)-lyase	NO		terpene cluster - CL16	16
JARH01000144	11328	13151	1824	forward	CFIO01_10886	putative cytochrome P450	NO	P450-Eclass-G4	terpene cluster - CL16	16
JARH01000144	15033	16490	1458	reverse	CFIO01_10887	hypothetical protein	NO		terpene cluster - CL16	16
JARH01000144	21366	22133	768	reverse	CFIO01_10888	putative 3-oxoacyl-(acyl-carrier protein) reductase	NO		terpene cluster - CL16	16
JARH01000144	23207	23497	291	reverse	CFIO01_10889	hypothetical protein	NO		terpene cluster - CL16	16
JARH01000144	24261	28854	4594	reverse	CFIO01_10890	hypothetical protein	NO		terpene cluster - CL16	16
JARH01000144	29558	30721	1164	forward	CFIO01_10891	putative S-methyl-5-thioribose-1-phosphate isomerase	NO		terpene cluster - CL16	16
JARH01000144	30881	32196	1316	reverse	CFIO01_10892	hypothetical protein	YES		terpene cluster - CL16	16
JARH01000144	34146	37139	2994	forward	CFIO01_10893	hypothetical protein	NO		terpene cluster - CL16	16
JARH01000144	37524	38942	1419	reverse	CFIO01_10894	putative prenyltransferase and squalene oxidase	YES		terpene cluster - CL16	16
JARH01000144	39466	40176	711	forward	CFIO01_10895	hypothetical protein	NO		terpene cluster - CL16	16
JARH01000144	40500	43853	3354	reverse	CFIO01_10896	putative N-acetyltransferase B complex non catalytic subunit	NO		terpene cluster - CL16	16
JARH01000144	44478	44968	491	reverse	CFIO01_10897	putative cytochrome c oxidase-assembly factor cox-23	NO		terpene cluster - CL16	16
JARH01000144	48760	49782	1023	forward	CFIO01_10898	putative glycosyl hydrolase family 61	YES		terpene cluster - CL16	16
JARH01000144	53055	54621	1567	forward	CFIO01_10899	hypothetical protein	NO		terpene cluster - CL16	16
JARH01000144	54973	59440	4468	reverse	CFIO01_10900	putative amidohydrolase	NO		terpene cluster - CL16	16
JARH01000144	60988	62274	1287	forward	CFIO01_10901	hypothetical protein	NO		terpene cluster - CL16	16
JARH01000144	63899	65050	1152	forward	CFIO01_10902	hypothetical protein	YES		terpene cluster - CL16	16
JARH01000144	65394	66554	1161	reverse	CFIO01_10903	putative short-chain dehydrogenase	NO		terpene cluster - CL16	16
JARH01000144	<67478	69177	>1700	forward	CFIO01_10904	putative DEK C terminal domain-containing protein	NO		terpene cluster - CL16	16
JARH01000151	5627	7729	2103	reverse	CFIO01_12849	hypothetical protein	NO		putative cluster - CL17	17
JARH01000151	8233	10071	1839	forward	CFIO01_12850	putative cytochrome P450	NO	P450-Eclass-G4	putative cluster - CL17	17
JARH01000151	11011	12511	1501	forward	CFIO01_12851	putative aminotransferase	NO		putative cluster - CL17	17
JARH01000151	12686	>13488	>803	reverse	CFIO01_12852	hypothetical protein	NO		putative cluster - CL17	17
JARH01000151	14994	18343	3350	forward	CFIO01_12853	putative conserved hypothetical protein	NO		putative cluster - CL17	17
JARH01000151	19683	21469	1787	forward	CFIO01_12854	hypothetical protein	NO		putative cluster - CL17	17
JARH01000151	24736	25215	480	forward	CFIO01_12855	hypothetical protein	YES		putative cluster - CL17	17
JARH01000151	26185	26770	586	forward	CFIO01_12856	hypothetical protein	NO		putative cluster - CL17	17
JARH01000151	27497	28930	1434	reverse	CFIO01_12857	hypothetical protein	NO		putative cluster - CL17	17
JARH01000151	29660	32047	2388	forward	CFIO01_12858	hypothetical protein	NO		putative cluster - CL17	17
JARH01000161	56521	58961	2441	forward	CFIO01_04723	hypothetical protein	NO		putative cluster - CL18	18
JARH01000161	59845	60694	850	forward	CFIO01_04724	putative iron-sulfur cluster assembly accessory protein	NO		putative cluster - CL18	18
JARH01000161	61556	63262	1707	forward	CFIO01_04725	putative ATPase	NO		putative cluster - CL18	18
JARH01000161	65472	66071	600	reverse	CFIO01_04726	hypothetical protein	NO		putative cluster - CL18	18
JARH01000161	68349	68930	582	forward	CFIO01_04727	hypothetical protein	YES		putative cluster - CL18	18
JARH01000161	70291	72716	2426	forward	CFIO01_04728	putative dipeptidyl-peptidase 3	NO		putative cluster - CL18	18
JARH01000161	72780	73658	879	reverse	CFIO01_04729	putative conserved hypothetical protein	NO		putative cluster - CL18	18
JARH01000161	<74702	78524	>3823	forward	CFIO01_04730	putative conserved hypothetical protein	NO		putative cluster - CL18	18
JARH01000161	80223	81164	942	forward	CFIO01_04731	hypothetical protein	NO		putative cluster - CL18	18
JARH01000161	81234	84370	3137	reverse	CFIO01_04732	putative thermostable alkaline protease	NO		putative cluster - CL18	18
JARH01000161	85784	87607	1824	forward	CFIO01_04733	hypothetical protein	NO		putative cluster - CL18	18
JARH01000161	88982	89492	511	reverse	CFIO01_04734	hypothetical protein	YES		putative cluster - CL18	18
JARH01000161	91053	91725	673	reverse	CFIO01_04735	hypothetical protein	YES		putative cluster - CL18	18
JARH01000161	93183	93734	552	forward	CFIO01_04736	hypothetical protein	YES		putative cluster - CL18	18
JARH01000161	94431	96304	1874	forward	CFIO01_04737	putative carboxylesterase	YES		putative cluster - CL18	18
JARH01000161	96484	98653	2170	reverse	CFIO01_04738	putative fungal specific transcription factor domain-containing protein	NO		putative cluster - CL18	18
JARH01000161	99515	101234	1720	forward	CFIO01_04739	putative allantoate permease	NO		putative cluster - CL18	18
JARH01000161	103202	105145	1944	forward	CFIO01_04740	hypothetical protein	YES		putative cluster - CL18	18
JARH01000161	105962	107207	1246	reverse	CFIO01_04741	putative FMN-dependent dehydrogenase	NO		putative cluster - CL18	18
JARH01000161	108843	109769	927	forward	CFIO01_04742	hypothetical protein	NO		putative cluster - CL18	18
JARH01000161	110050	111893	1844	reverse	CFIO01_04743	putative p450 monooxygenase	NO	P450-Eclass-G4	putative cluster - CL18	18
JARH01000161	113370	114923	1554	reverse	CFIO01_04744	hypothetical protein	NO		putative cluster - CL18	18
JARH01000161	115508	116382	875	reverse	CFIO01_04745	hypothetical protein	NO		putative cluster - CL18	18
JARH01000161	117438	118013	576	reverse	CFIO01_04746	putative thioesterase superfamily protein	NO		putative cluster - CL18	18
JARH01000161	118593	119977	1385	reverse	CFIO01_04747	putative acyl-CoA dehydrogenase domain-containing protein	NO		putative cluster - CL18	18
JARH01000161	120734	121693	960	reverse	CFIO01_04748	putative AMP-dependent synthetase/ligase	NO		putative cluster - CL18	18
JARH01000161	124219	125636	1418	forward	CFIO01_04749	putative fatty acid desaturase	NO		putative cluster - CL18	18
JARH01000161	126738	128587	1850	forward	CFIO01_04750	putative cytochrome P450 3A9	NO	P450-Eclass-G1	putative cluster - CL18	18
JARH01000161	130501	132125	1625	reverse	CFIO01_04751	hypothetical protein	NO		putative cluster - CL18	18
JARH01000161	132645	137010	4366	forward	CFIO01_04752	hypothetical protein	NO		putative cluster - CL18	18
JARH01000161	138225	139858	1634	forward	CFIO01_04753	putative hydroxymethylglutaryl-CoA synthase	NO		putative cluster - CL18	18
JARH01000161	139982	140692	711	reverse	CFIO01_04754	putative 2OG-Fe(II)oxygenase	NO		putative cluster - CL18	18
JARH01000161	142046	142885	840	reverse	CFIO01_04755	hypothetical protein	YES		putative cluster - CL18	18
JARH01000161	147257	147649	393	forward	CFIO01_04756	hypothetical protein	YES		putative cluster - CL18	18
JARH01000161	148207	150105	1899	reverse	CFIO01_04757	hypothetical protein	NO		putative cluster - CL18	18
JARH01000161	151039	151779	741	reverse	CFIO01_04758	hypothetical protein	NO		putative cluster - CL18	18
JARH01000161	152507	153564	1058	reverse	CFIO01_04759	putative thiazole biosynthetic enzyme	NO		putative cluster - CL18	18
JARH01000161	155556	157190	1635	reverse	CFIO01_04760	hypothetical protein	NO		putative cluster - CL18	18
JARH01000161	159307	160962	1656	forward	CFIO01_04761	putative prostacyclin synthase	NO	P450-Eclass-G4	putative cluster - CL18	18
JARH01000164	34171	35696	1526	reverse	CFIO01_09647	hypothetical protein	NO		putative cluster - CL19	19
JARH01000164	36701	38091	1391	forward	CFIO01_09648	hypothetical protein	NO		putative cluster - CL19	19
JARH01000164	38120	39068	949	reverse	CFIO01_09649	putative short-chain dehydrogenase	NO		putative cluster - CL19	19
JARH01000164	40762	41852	1091	forward	CFIO01_09650	putative alcohol dehydrogenase GroES-like domain-containing protein	NO		putative cluster - CL19	19
JARH01000164	42532	44787	2256	forward	CFIO01_09651	hypothetical protein	NO		putative cluster - CL19	19
JARH01000164	46080	47562	1483	reverse	CFIO01_09652	hypothetical protein	NO		putative cluster - CL19	19
JARH01000164	54947	56548	1602	reverse	CFIO01_09653	hypothetical protein	NO		putative cluster - CL19	19
JARH01000164	57875	59518	1644	reverse	CFIO01_09654	putative FAD binding domain-containing protein	NO		putative cluster - CL19	19
JARH01000164	60009	61347	1339	reverse	CFIO01_09655	hypothetical protein	YES		putative cluster - CL19	19
JARH01000164	64310	65895	1586	reverse	CFIO01_09656	hypothetical protein	NO	P450-Eclass-G1	putative cluster - CL19	19
JARH01000164	67434	68285	852	forward	CFIO01_09657	hypothetical protein	NO	P450-Eclass-G1	putative cluster - CL19	19
JARH01000164	68502	70168	1667	reverse	CFIO01_09658	putative beta-fructofuranosidase	YES		putative cluster - CL19	19
JARH01000164	72742	73877	1136	reverse	CFIO01_09659	putative aflatoxin B1 aldehyde reductase member 2	YES		putative cluster - CL19	19
JARH01000164	74630	76343	1714	forward	CFIO01_09660	hypothetical protein	YES		putative cluster - CL19	19
JARH01000164	76798	78473	1676	reverse	CFIO01_09661	hypothetical protein	NO	P450-Eclass-G1	putative cluster - CL19	19
JARH01000164	83522	84095	574	forward	CFIO01_09662	putative mycocerosic acid synthase	NO		putative cluster - CL19	19
JARH01000168	80321	81564	1244	reverse	CFIO01_02717	hypothetical protein	NO		putative cluster - CL20	20
JARH01000168	82157	84157	2001	forward	CFIO01_02718	putative pantothenate transporter	NO		putative cluster - CL20	20
JARH01000168	84453	87909	3457	reverse	CFIO01_02719	hypothetical protein	NO		putative cluster - CL20	20
JARH01000168	88203	89383	1181	forward	CFIO01_02720	putative oxidoreductase	NO		putative cluster - CL20	20
JARH01000168	90303	91211	909	reverse	CFIO01_02721	hypothetical protein	YES		putative cluster - CL20	20
JARH01000168	94810	96741	1932	reverse	CFIO01_02722	putative GMC oxidoreductase	YES		putative cluster - CL20	20
JARH01000168	99762	102238	2477	reverse	CFIO01_02723	putative glycosyl hydrolase family 3 N terminal domain-containing protein	YES		putative cluster - CL20	20
JARH01000168	103478	104595	1118	reverse	CFIO01_02724	hypothetical protein	NO		putative cluster - CL20	20
JARH01000168	105258	105980	723	reverse	CFIO01_02725	hypothetical protein	YES		putative cluster - CL20	20
JARH01000168	106099	107759	1661	forward	CFIO01_02726	putative kinase activator	NO		putative cluster - CL20	20
JARH01000168	111143	112939	1797	forward	CFIO01_02727	hypothetical protein	NO		putative cluster - CL20	20
JARH01000168	113335	114823	1489	reverse	CFIO01_02728	hypothetical protein	NO		putative cluster - CL20	20
JARH01000168	115621	117210	1590	reverse	CFIO01_02729	hypothetical protein	YES		putative cluster - CL20	20
JARH01000168	120712	123876	3165	reverse	CFIO01_02730	hypothetical protein	NO		putative cluster - CL20	20
JARH01000168	125577	126701	1125	forward	CFIO01_02731	hypothetical protein	NO		putative cluster - CL20	20
JARH01000168	129939	131177	1239	reverse	CFIO01_02732	hypothetical protein	NO		putative cluster - CL20	20
JARH01000168	132060	133402	1343	reverse	CFIO01_02733	hypothetical protein	NO		putative cluster - CL20	20
JARH01000168	134179	135293	1115	reverse	CFIO01_02734	hypothetical protein	YES		putative cluster - CL20	20
JARH01000168	136091	137779	1689	reverse	CFIO01_02735	putative RIO1 family protein	NO		putative cluster - CL20	20
JARH01000168	139906	141562	1657	forward	CFIO01_02736	hypothetical protein	YES		putative cluster - CL20	20
JARH01000168	143451	144920	1470	forward	CFIO01_02737	hypothetical protein	YES		putative cluster - CL20	20
JARH01000168	145531	147003	1473	forward	CFIO01_02738	hypothetical protein	NO		putative cluster - CL20	20
JARH01000168	147538	148914	1377	forward	CFIO01_02739	hypothetical protein	NO		putative cluster - CL20	20
JARH01000168	150542	152051	1510	forward	CFIO01_02740	putative zinc carboxypeptidase	YES		putative cluster - CL20	20
JARH01000168	152804	153987	1184	reverse	CFIO01_02741	hypothetical protein	NO		putative cluster - CL20	20
JARH01000168	155231	158349	3119	reverse	CFIO01_02742	hypothetical protein	NO		putative cluster - CL20	20
JARH01000168	159550	161205	1656	forward	CFIO01_02743	putative amidohydrolase	NO		putative cluster - CL20	20
JARH01000168	161667	163101	1435	forward	CFIO01_02744	putative cutinase	NO		putative cluster - CL20	20
JARH01000168	163865	165813	1949	reverse	CFIO01_02745	putative major facilitator superfamily transporter	NO		putative cluster - CL20	20
JARH01000168	167032	168336	1305	forward	CFIO01_02746	putative oxidoreductase	NO		putative cluster - CL20	20
JARH01000168	168539	170094	1556	reverse	CFIO01_02747	hypothetical protein	NO		putative cluster - CL20	20
JARH01000168	171608	173093	1486	forward	CFIO01_02748	putative integral membrane protein	NO		putative cluster - CL20	20
JARH01000168	175524	177383	1860	forward	CFIO01_02749	hypothetical protein	NO		putative cluster - CL20	20
JARH01000168	178143	181259	3117	forward	CFIO01_02750	hypothetical protein	NO		putative cluster - CL20	20
JARH01000168	182647	184139	1493	forward	CFIO01_02751	hypothetical protein	YES		putative cluster - CL20	20
JARH01000168	185893	188073	2181	forward	CFIO01_02752	putative MFS transporter, SP family, general alpha glucoside:H+ symporter	NO		putative cluster - CL20	20
JARH01000168	189349	191298	1950	forward	CFIO01_02753	hypothetical protein	NO		putative cluster - CL20	20
JARH01000168	194127	194960	834	forward	CFIO01_02754	putative fungal cellulose binding domain-containing protein	YES		putative cluster - CL20	20
JARH01000168	195722	201387	5666	forward	CFIO01_02755	hypothetical protein	NO		putative cluster - CL20	20
JARH01000168	201557	203965	2409	reverse	CFIO01_02756	putative heterokaryon incompatibility protein	NO		putative cluster - CL20	20
JARH01000168	207614	209255	1642	forward	CFIO01_02757	putative major facilitator superfamily transporter	NO		putative cluster - CL20	20
JARH01000168	210564	211625	1062	reverse	CFIO01_02758	hypothetical protein	NO		putative cluster - CL20	20
JARH01000168	214229	217758	3530	forward	CFIO01_02759	putative alpha-galactosidase	YES		putative cluster - CL20	20
JARH01000168	218773	219263	491	forward	CFIO01_02760	hypothetical protein	YES		putative cluster - CL20	20
JARH01000168	219476	222907	3432	reverse	CFIO01_02761	putative glycoside hydrolase family 2	NO		putative cluster - CL20	20
JARH01000168	223349	224382	1034	reverse	CFIO01_02762	putative AFUA_2G17970 family ergot alkaloid biosynthesis protein	NO		putative cluster - CL20	20
JARH01000168	225120	225713	594	reverse	CFIO01_02763	putative riboflavin biosynthesis protein RibD domain-containing protein	NO		putative cluster - CL20	20
JARH01000168	227731	228863	1133	forward	CFIO01_02764	hypothetical protein	NO		putative cluster - CL20	20
JARH01000168	229155	229764	610	reverse	CFIO01_02765	hypothetical protein	YES		putative cluster - CL20	20
JARH01000168	231221	232789	1569	reverse	CFIO01_02766	putative TAM domain methyltransferase	NO		putative cluster - CL20	20
JARH01000168	233468	234952	1485	reverse	CFIO01_02767	hypothetical protein	NO		putative cluster - CL20	20
JARH01000168	236158	237992	1835	forward	CFIO01_02768	hypothetical protein	YES		putative cluster - CL20	20
JARH01000168	239516	240388	873	forward	CFIO01_02769	putative cutinase	YES		putative cluster - CL20	20
JARH01000168	242333	243901	1569	forward	CFIO01_02770	putative conserved hypothetical protein	YES		putative cluster - CL20	20
JARH01000168	244169	245032	864	reverse	CFIO01_02771	putative formyltetrahydrofolate deformylase	NO		putative cluster - CL20	20
JARH01000168	247488	249776	2289	forward	CFIO01_02772	hypothetical protein	NO		putative cluster - CL20	20
JARH01000168	250313	251835	1523	reverse	CFIO01_02773	hypothetical protein	NO		putative cluster - CL20	20
JARH01000168	253386	255685	2300	forward	CFIO01_02774	hypothetical protein	NO		putative cluster - CL20	20
JARH01000168	256987	259140	2154	reverse	CFIO01_02775	hypothetical protein	NO		putative cluster - CL20	20
JARH01000168	260471	261338	868	forward	CFIO01_02776	hypothetical protein	NO		putative cluster - CL20	20
JARH01000168	262196	264871	2676	reverse	CFIO01_02777	hypothetical protein	NO		putative cluster - CL20	20
JARH01000168	267178	267950	773	reverse	CFIO01_02778	hypothetical protein	NO		putative cluster - CL20	20
JARH01000168	268097	269836	1740	forward	CFIO01_02779	putative dynactin p62 family protein	NO		putative cluster - CL20	20
JARH01000168	270161	271234	1074	reverse	CFIO01_02780	putative 40S ribosomal protein S7	NO		putative cluster - CL20	20
JARH01000168	272080	273108	1029	reverse	CFIO01_02781	hypothetical protein	YES		putative cluster - CL20	20
JARH01000168	275463	276137	675	forward	CFIO01_02782	putative carbonic anhydrase	NO		putative cluster - CL20	20
JARH01000168	277046	278257	1212	reverse	CFIO01_02783	putative acetyltransferase	NO		putative cluster - CL20	20
JARH01000168	279419	280364	946	forward	CFIO01_02784	hypothetical protein	NO		putative cluster - CL20	20
JARH01000168	281188	283002	1815	forward	CFIO01_02785	putative para-nitrobenzyl esterase	YES		putative cluster - CL20	20
JARH01000168	283577	285393	1817	forward	CFIO01_02786	hypothetical protein	NO		putative cluster - CL20	20
JARH01000168	286893	288418	1526	forward	CFIO01_02787	hypothetical protein	YES		putative cluster - CL20	20
JARH01000168	288857	289809	953	reverse	CFIO01_02788	hypothetical protein	NO		putative cluster - CL20	20
JARH01000168	292610	293975	1366	forward	CFIO01_02789	putative UMTA	NO		putative cluster - CL20	20
JARH01000168	295346	296989	1644	forward	CFIO01_02790	putative UMTA	NO		putative cluster - CL20	20
JARH01000168	298275	298754	480	forward	CFIO01_02791	hypothetical protein	YES		putative cluster - CL20	20
JARH01000168	299319	300880	1562	reverse	CFIO01_02792	putative FAD binding domain-containing protein	YES		putative cluster - CL20	20
JARH01000168	302104	303505	1402	reverse	CFIO01_02793	putative conserved hypothetical protein	NO		putative cluster - CL20	20
JARH01000168	307303	308915	1613	forward	CFIO01_02794	putative UMTA methyltransferase	NO		putative cluster - CL20	20
JARH01000168	309914	311222	1309	reverse	CFIO01_02795	hypothetical protein	YES		putative cluster - CL20	20
JARH01000203	18277	20182	1906	forward	CFIO01_09037	putative ATP-dependent RNA helicase DBP9	NO		t1pks cluster - CL21	21
JARH01000203	21520	22401	882	forward	CFIO01_09038	putative methyltransferase	NO		t1pks cluster - CL21	21
JARH01000203	23510	25281	1772	reverse	CFIO01_09039	hypothetical protein	NO		t1pks cluster - CL21	21
JARH01000203	30202	31548	1347	forward	CFIO01_09040	putative zinc finger transcription factor	NO		t1pks cluster - CL21	21
JARH01000203	32158	33530	1373	reverse	CFIO01_09041	putative O-methyltransferase	NO		t1pks cluster - CL21	21
JARH01000203	34910	37554	2645	reverse	CFIO01_09042	putative O-methyltransferase	NO		t1pks cluster - CL21	21
JARH01000203	39264	45671	6408	forward	CFIO01_09043	putative beta-ketoacyl synthase	NO	PKS	t1pks cluster - CL21	21
JARH01000203	46776	48468	1693	reverse	CFIO01_09044	putative FAD binding domain-containing protein	YES		t1pks cluster - CL21	21
JARH01000203	48885	49915	1031	forward	CFIO01_09045	hypothetical protein	NO		t1pks cluster - CL21	21
JARH01000203	50331	52220	1890	reverse	CFIO01_09046	putative multicopper oxidase	YES		t1pks cluster - CL21	21
JARH01000203	52638	53865	1228	forward	CFIO01_09047	putative MFP1 protein	YES		t1pks cluster - CL21	21
JARH01000203	55003	56490	1488	forward	CFIO01_09048	putative MFS transporter	NO		t1pks cluster - CL21	21
JARH01000203	57315	58423	1109	reverse	CFIO01_09049	hypothetical protein	NO		t1pks cluster - CL21	21
JARH01000203	59353	59877	525	reverse	CFIO01_09050	hypothetical protein	NO		t1pks cluster - CL21	21
JARH01000203	60533	61410	878	forward	CFIO01_09051	putative short-chain dehydrogenase	NO		t1pks cluster - CL21	21
JARH01000203	61955	62957	1003	reverse	CFIO01_09052	putative GA4 desaturase	NO		t1pks cluster - CL21	21
JARH01000203	64275	65405	1131	forward	CFIO01_09053	putative short-chain dehydrogenase	NO		t1pks cluster - CL21	21
JARH01000221	114473	115078	606	forward	CFIO01_03913	putative acetyltransferase	NO		other cluster - CL22/23	22.23
JARH01000221	120144	121017	874	forward	CFIO01_03914	putative C2H2 type zinc finger protein	NO		other cluster - CL22/23	22.23
JARH01000221	122148	124585	2438	reverse	CFIO01_03915	hypothetical protein	NO		other cluster - CL22/23	22.23
JARH01000221	128711	131116	2406	reverse	CFIO01_03916	putative nucleotide sugar dehydrogenase	NO		other cluster - CL22/23	22.23
JARH01000221	133257	134822	1566	forward	CFIO01_03917	putative glycosyl transferase group 1	NO		other cluster - CL22/23	22.23
JARH01000221	139238	140307	1070	forward	CFIO01_03918	hypothetical protein	YES		other cluster - CL22/23	22.23
JARH01000221	146441	156233	9793	forward	CFIO01_03919	hypothetical protein	NO		other cluster - CL22/23	22.23
JARH01000221	157007	159742	2736	forward	CFIO01_03920	putative cutinase transcription factor 1 beta	NO		other cluster - CL22/23	22.23
JARH01000221	160642	161621	980	reverse	CFIO01_03921	hypothetical protein	NO		other cluster - CL22/23	22.23
JARH01000221	165357	168795	3439	forward	CFIO01_03922	putative cytochrome P450	NO	P450-Eclass-G1	other cluster - CL22/23	22.23
JARH01000221	170650	174265	3616	forward	CFIO01_03923	putative male sterility protein	NO		other cluster - CL22/23	22.23
JARH01000221	174657	176729	2073	reverse	CFIO01_03924	putative multicopper oxidase	YES		other cluster - CL22/23	22.23
JARH01000221	180494	181502	1009	reverse	CFIO01_03925	hypothetical protein	NO		other cluster - CL22/23	22.23
JARH01000221	183711	186225	2515	reverse	CFIO01_03926	hypothetical protein	NO		other cluster - CL22/23	22.23
JARH01000221	187967	189803	1837	forward	CFIO01_03927	putative sugar porter family MFS transporter	NO		other cluster - CL22/23	22.23
JARH01000221	191449	193238	1790	forward	CFIO01_03928	putative inner membrane transport protein yfaV	NO		other cluster - CL22/23	22.23
JARH01000221	194864	197317	2454	forward	CFIO01_03929	putative fungal specific transcription factor domain-containing protein	NO		other cluster - CL22/23	22.23
JARH01000221	197369	198422	1054	reverse	CFIO01_03930	putative GCY	NO		other cluster - CL22/23	22.23
JARH01000221	199106	202903	3798	forward	CFIO01_03931	putative male sterility protein	NO		other cluster - CL22/23	22.23
JARH01000221	204823	205867	1045	forward	CFIO01_03932	putative metallo-beta-lactamase family protein	YES		other cluster - CL22/23	22.23
JARH01000221	206279	208169	1891	reverse	CFIO01_03933	hypothetical protein	YES		other cluster - CL22/23	22.23
JARH01000221	212282	215320	3039	forward	CFIO01_03934	hypothetical protein	YES		other cluster - CL22/23	22.23
JARH01000221	218914	219698	785	forward	CFIO01_03935	hypothetical protein	YES		other cluster - CL22/23	22.23
JARH01000221	223079	225200	2122	forward	CFIO01_03936	putative L-amino-acid oxidase	NO		other cluster - CL22/23	22.23
JARH01000221	225507	228372	2866	reverse	CFIO01_03937	putative protein kinase domain-containing protein	NO		other cluster - CL22/23	22.23
JARH01000221	230489	232526	2038	forward	CFIO01_03938	putative CMGC/DYRK protein kinase	NO		other cluster - CL22/23	22.23
JARH01000221	234092	235969	1878	forward	CFIO01_03939	putative conserved hypothetical protein	NO		other cluster - CL22/23	22.23
JARH01000221	236505	238298	1794	reverse	CFIO01_03940	hypothetical protein	NO		other cluster - CL22/23	22.23
JARH01000221	240208	240870	663	reverse	CFIO01_03941	hypothetical protein	NO		other cluster - CL22/23	22.23
JARH01000221	242003	242364	362	forward	CFIO01_03942	hypothetical protein	YES		other cluster - CL22/23	22.23
JARH01000221	243001	244039	1039	reverse	CFIO01_03943	hypothetical protein	NO		other cluster - CL22/23	22.23
JARH01000221	245265	246287	1023	forward	CFIO01_03944	hypothetical protein	NO		other cluster - CL22/23	22.23
JARH01000221	246626	247883	1258	reverse	CFIO01_03945	putative Fip1 domain-containing protein	NO		other cluster - CL22/23	22.23
JARH01000221	247919	250036	2118	forward	CFIO01_03946	putative nucleoporin NUP49/NSP49	NO		other cluster - CL22/23	22.23
JARH01000221	250988	251874	887	reverse	CFIO01_03947	hypothetical protein	NO		other cluster - CL22/23	22.23
JARH01000222	49535	50695	1161	forward	CFIO01_01467	putative methyltransferase domain-containing protein	NO		putative cluster - CL24	24
JARH01000222	54505	55284	780	forward	CFIO01_01468	putative developmentally Regulated MAPK Interacting protein	YES		putative cluster - CL24	24
JARH01000222	57001	59608	2608	reverse	CFIO01_01469	putative conserved hypothetical protein	NO		putative cluster - CL24	24
JARH01000222	61658	63387	1730	forward	CFIO01_01470	hypothetical protein	NO		putative cluster - CL24	24
JARH01000222	64076	65225	1150	forward	CFIO01_01471	putative isoflavone reductase	NO		putative cluster - CL24	24
JARH01000222	65563	66297	735	reverse	CFIO01_01472	putative glycosyl hydrolase family 11	YES		putative cluster - CL24	24
JARH01000222	68481	69392	912	forward	CFIO01_01473	hypothetical protein	NO		putative cluster - CL24	24
JARH01000222	69612	71275	1664	reverse	CFIO01_01474	putative major facilitator superfamily transporter	NO		putative cluster - CL24	24
JARH01000222	72123	73790	1668	forward	CFIO01_01475	putative aldehyde dehydrogenase 3H1	NO		putative cluster - CL24	24
JARH01000222	75027	78398	3372	forward	CFIO01_01476	hypothetical protein	YES		putative cluster - CL24	24
JARH01000222	79572	81290	1719	reverse	CFIO01_01477	hypothetical protein	YES		putative cluster - CL24	24
JARH01000222	81795	85960	4166	reverse	CFIO01_01478	hypothetical protein	NO		putative cluster - CL24	24
JARH01000222	85946	86793	848	forward	CFIO01_01479	hypothetical protein	NO		putative cluster - CL24	24
JARH01000222	88096	89772	1677	reverse	CFIO01_01480	putative uroporphyrin-III	NO		putative cluster - CL24	24
JARH01000222	90679	93174	2496	reverse	CFIO01_01481	hypothetical protein	NO		putative cluster - CL24	24
JARH01000223	100884	101165	282	forward	CFIO01_07123	hypothetical protein	NO		nrps cluster - CL25	25
JARH01000223	102177	104070	1894	forward	CFIO01_07124	putative amino acid permease	NO		nrps cluster - CL25	25
JARH01000223	105956	108850	2895	forward	CFIO01_07125	hypothetical protein	NO		nrps cluster - CL25	25
JARH01000223	109491	110647	1157	forward	CFIO01_07126	putative short-chain dehydrogenase	NO		nrps cluster - CL25	25
JARH01000223	110805	111969	1165	reverse	CFIO01_07127	hypothetical protein	NO		nrps cluster - CL25	25
JARH01000223	112363	113442	1080	reverse	CFIO01_07128	putative NmrA-like family protein	NO		nrps cluster - CL25	25
JARH01000223	114415	115821	1407	reverse	CFIO01_07129	putative O-methyltransferase	NO		nrps cluster - CL25	25
JARH01000223	116760	117671	912	reverse	CFIO01_07130	hypothetical protein	NO		nrps cluster - CL25	25
JARH01000223	118121	126169	8049	reverse	CFIO01_07131	putative AMP-binding enzyme	NO	NRPS	nrps cluster - CL25	25
JARH01000223	133166	134373	1208	reverse	CFIO01_07132	putative alpha/beta hydrolase fold protein	NO		nrps cluster - CL25	25
JARH01000223	136024	>139765	>3742	reverse	CFIO01_07133	putative SIT4 phosphatase-associated protein	NO		nrps cluster - CL25	25
JARH01000224	162423	163576	1154	reverse	CFIO01_00732	putative phytanoyl-CoA hydroxylase	NO		other cluster - CL26	26
JARH01000224	164599	166297	1699	reverse	CFIO01_00733	putative NPP1 domain-containing protein	YES		other cluster - CL26	26
JARH01000224	168022	168570	549	reverse	CFIO01_00734	hypothetical protein	NO		other cluster - CL26	26
JARH01000224	169268	170232	965	forward	CFIO01_00735	putative necrosis inducing protein	YES		other cluster - CL26	26
JARH01000224	171009	172003	995	reverse	CFIO01_00736	putative NPP1 domain-containing protein	YES		other cluster - CL26	26
JARH01000224	174222	174863	642	forward	CFIO01_00737	hypothetical protein	YES		other cluster - CL26	26
JARH01000224	175196	176158	963	reverse	CFIO01_00738	hypothetical protein	YES		other cluster - CL26	26
JARH01000224	177872	178231	360	forward	CFIO01_00739	hypothetical protein	YES		other cluster - CL26	26
JARH01000224	179496	180125	630	forward	CFIO01_00740	putative NADPH-dependent FMN reductase	NO		other cluster - CL26	26
JARH01000224	180501	182324	1824	forward	CFIO01_00741	putative aspartic proteinase	YES		other cluster - CL26	26
JARH01000224	184055	185493	1439	forward	CFIO01_00742	putative glycosyl hydrolase family 18	YES		other cluster - CL26	26
JARH01000224	185802	187153	1352	reverse	CFIO01_00743	putative TAM domain methyltransferase	NO		other cluster - CL26	26
JARH01000224	188310	188555	246	reverse	CFIO01_00744	putative predicted protein	NO		other cluster - CL26	26
JARH01000224	190710	191190	481	forward	CFIO01_00745	hypothetical protein	YES		other cluster - CL26	26
JARH01000224	192109	192655	547	forward	CFIO01_00746	hypothetical protein	YES		other cluster - CL26	26
JARH01000224	193860	194355	496	forward	CFIO01_00747	hypothetical protein	YES		other cluster - CL26	26
JARH01000224	194559	196010	1452	reverse	CFIO01_00748	hypothetical protein	NO		other cluster - CL26	26
JARH01000224	198374	199858	1485	reverse	CFIO01_00749	hypothetical protein	YES		other cluster - CL26	26
JARH01000224	200751	201927	1177	forward	CFIO01_00750	putative monooxygenase	YES		other cluster - CL26	26
JARH01000224	202201	202890	690	reverse	CFIO01_00751	hypothetical protein	YES		other cluster - CL26	26
JARH01000224	204078	204977	900	forward	CFIO01_00752	hypothetical protein	NO		other cluster - CL26	26
JARH01000224	205982	206674	693	reverse	CFIO01_00753	hypothetical protein	NO		other cluster - CL26	26
JARH01000224	207146	208119	974	forward	CFIO01_00754	hypothetical protein	NO		other cluster - CL26	26
JARH01000224	208437	209386	950	forward	CFIO01_00755	hypothetical protein	NO		other cluster - CL26	26
JARH01000224	212283	212762	480	reverse	CFIO01_00756	hypothetical protein	NO		other cluster - CL26	26
JARH01000224	214566	217404	2839	reverse	CFIO01_00757	hypothetical protein	NO		other cluster - CL26	26
JARH01000224	219039	221083	2045	forward	CFIO01_00758	putative conserved hypothetical protein	NO		other cluster - CL26	26
JARH01000224	221119	222480	1362	reverse	CFIO01_00759	putative UbiD family decarboxylase	NO		other cluster - CL26	26
JARH01000224	223906	226675	2770	reverse	CFIO01_00760	hypothetical protein	NO		other cluster - CL26	26
JARH01000224	230798	231962	1165	forward	CFIO01_00761	putative cinnamyl alcohol dehydrogenase	NO		other cluster - CL26	26
JARH01000224	233634	236314	2681	forward	CFIO01_00762	putative major facilitator superfamily transporter	NO		other cluster - CL26	26
JARH01000224	236663	237130	468	reverse	CFIO01_00763	hypothetical protein	NO		other cluster - CL26	26
JARH01000224	238365	239709	1345	reverse	CFIO01_00764	hypothetical protein	YES		other cluster - CL26	26
JARH01000224	241555	243252	1698	reverse	CFIO01_00765	putative predicted protein	NO		other cluster - CL26	26
JARH01000224	243794	247255	3462	reverse	CFIO01_00766	putative male sterility protein	NO		other cluster - CL26	26
JARH01000224	247899	249695	1797	forward	CFIO01_00767	putative NCS1 nucleoside transporter	NO		other cluster - CL26	26
JARH01000224	249864	252008	2145	reverse	CFIO01_00768	putative fungal specific transcription factor domain-containing protein	NO		other cluster - CL26	26
JARH01000224	252282	254102	1821	reverse	CFIO01_00769	putative carbon-nitrogen hydrolase	NO		other cluster - CL26	26
JARH01000224	254635	256294	1660	forward	CFIO01_00770	putative dihydropyrimidinase	NO		other cluster - CL26	26
JARH01000224	259795	262290	2496	forward	CFIO01_00771	hypothetical protein	NO		other cluster - CL26	26
JARH01000224	263512	264617	1106	reverse	CFIO01_00772	hypothetical protein	NO		other cluster - CL26	26
JARH01000224	267254	268631	1378	forward	CFIO01_00773	putative integral membrane protein	NO		other cluster - CL26	26
JARH01000224	268973	270297	1325	reverse	CFIO01_00774	hypothetical protein	NO		other cluster - CL26	26
JARH01000224	271352	273678	2327	forward	CFIO01_00775	hypothetical protein	YES	P450-Eclass-G1	other cluster - CL26	26
JARH01000224	274141	276583	2443	reverse	CFIO01_00776	hypothetical protein	NO		other cluster - CL26	26
JARH01000224	277184	279162	1979	reverse	CFIO01_00777	hypothetical protein	NO		other cluster - CL26	26
JARH01000224	282361	284142	1782	reverse	CFIO01_00778	putative X-Pro dipeptidyl-peptidase C-terminal non-catalytic domain-containing protein	NO		other cluster - CL26	26
JARH01000224	285096	286030	935	forward	CFIO01_00779	hypothetical protein	NO		other cluster - CL26	26
JARH01000224	286699	288575	1877	reverse	CFIO01_00780	putative major facilitator superfamily transporter	NO		other cluster - CL26	26
JARH01000224	289527	292067	2541	forward	CFIO01_00781	putative fungal specific transcription factor domain-containing protein	NO		other cluster - CL26	26
JARH01000224	293584	294654	1071	forward	CFIO01_00782	hypothetical protein	YES		other cluster - CL26	26
JARH01000224	295739	297366	1628	forward	CFIO01_00783	putative transmembrane amino acid transporter	NO		other cluster - CL26	26
JARH01000224	299734	300922	1189	forward	CFIO01_00784	hypothetical protein	NO		other cluster - CL26	26
JARH01000224	300953	302426	1474	reverse	CFIO01_00785	hypothetical protein	NO		other cluster - CL26	26
JARH01000224	303881	304475	595	forward	CFIO01_00786	hypothetical protein	NO		other cluster - CL26	26
JARH01000224	306504	309269	2766	reverse	CFIO01_00787	hypothetical protein	YES		other cluster - CL26	26
JARH01000224	311985	314393	2409	reverse	CFIO01_00788	hypothetical protein	NO		other cluster - CL26	26
JARH01000224	315431	316728	1298	reverse	CFIO01_00789	hypothetical protein	YES		other cluster - CL26	26
JARH01000224	317642	320371	2730	reverse	CFIO01_00790	putative beta-galactosidase	YES		other cluster - CL26	26
JARH01000224	380800	384182	3383	forward	CFIO01_00811	putative fungal specific transcription factor domain-containing protein	NO		terpene cluster - CL27	27
JARH01000224	384419	385521	1103	reverse	CFIO01_00812	hypothetical protein	NO		terpene cluster - CL27	27
JARH01000224	386346	386846	501	reverse	CFIO01_00813	hypothetical protein	NO		terpene cluster - CL27	27
JARH01000224	389559	391563	2005	reverse	CFIO01_00814	putative FAD binding domain-containing protein	NO		terpene cluster - CL27	27
JARH01000224	392961	394345	1385	forward	CFIO01_00815	putative aromatic prenyltransferase	NO	DMATS	terpene cluster - CL27	27
JARH01000224	396300	396977	678	forward	CFIO01_00816	hypothetical protein	NO		terpene cluster - CL27	27
JARH01000224	397841	398802	962	forward	CFIO01_00817	hypothetical protein	NO		terpene cluster - CL27	27
JARH01000224	401070	402125	1056	forward	CFIO01_00818	putative integral membrane protein	NO		terpene cluster - CL27	27
JARH01000224	403440	404558	1119	reverse	CFIO01_00819	hypothetical protein	NO		terpene cluster - CL27	27
JARH01000269	101570	102886	1317	forward	CFIO01_01264	hypothetical protein	YES		putative cluster - CL28	28
JARH01000269	103268	104540	1273	reverse	CFIO01_01265	putative conserved hypothetical protein	YES		putative cluster - CL28	28
JARH01000269	105407	107275	1869	reverse	CFIO01_01266	hypothetical protein	NO		putative cluster - CL28	28
JARH01000269	109889	111859	1971	reverse	CFIO01_01267	putative amidase	YES		putative cluster - CL28	28
JARH01000269	114034	115104	1071	forward	CFIO01_01268	putative NAD dependent epimerase/dehydratase	NO		putative cluster - CL28	28
JARH01000269	118126	119061	936	forward	CFIO01_01269	hypothetical protein	YES		putative cluster - CL28	28
JARH01000269	119534	120553	1020	reverse	CFIO01_01270	putative alcohol dehydrogenase GroES-like domain-containing protein	NO		putative cluster - CL28	28
JARH01000269	121576	122496	921	reverse	CFIO01_01271	hypothetical protein	YES		putative cluster - CL28	28
JARH01000269	124580	125466	887	reverse	CFIO01_01272	hypothetical protein	YES		putative cluster - CL28	28
JARH01000269	127532	128893	1362	reverse	CFIO01_01273	putative conserved hypothetical protein	NO		putative cluster - CL28	28
JARH01000269	130330	131061	732	forward	CFIO01_01274	hypothetical protein	NO		putative cluster - CL28	28
JARH01000269	135115	135991	877	reverse	CFIO01_01275	hypothetical protein	NO		putative cluster - CL28	28
JARH01000269	137621	138502	882	forward	CFIO01_01276	hypothetical protein	NO		putative cluster - CL28	28
JARH01000269	140097	141254	1158	reverse	CFIO01_01277	putative base excision DNA repair protein	NO		putative cluster - CL28	28
JARH01000269	143549	145274	1726	forward	CFIO01_01278	hypothetical protein	NO		putative cluster - CL28	28
JARH01000269	147395	149348	1954	forward	CFIO01_01279	putative major facilitator superfamily transporter	NO		putative cluster - CL28	28
JARH01000269	150175	152414	2240	forward	CFIO01_01280	putative carboxylesterase	YES		putative cluster - CL28	28
JARH01000269	153437	156495	3059	forward	CFIO01_01281	hypothetical protein	NO		putative cluster - CL28	28
JARH01000269	343566	346795	3230	reverse	CFIO01_01344	hypothetical protein	NO		putative cluster - CL29	29
JARH01000269	347787	349281	1495	forward	CFIO01_01345	putative FAD binding domain-containing protein	YES		putative cluster - CL29	29
JARH01000269	350448	351707	1260	forward	CFIO01_01346	hypothetical protein	YES		putative cluster - CL29	29
JARH01000269	352253	352978	726	reverse	CFIO01_01347	putative NADH:flavin oxidoreductase/NADH oxidase	NO		putative cluster - CL29	29
JARH01000269	352980	353668	689	reverse	CFIO01_01348	putative NADH:flavin oxidoreductase/NADH oxidase	NO		putative cluster - CL29	29
JARH01000269	354840	356655	1816	reverse	CFIO01_01349	putative major facilitator superfamily transporter	NO		putative cluster - CL29	29
JARH01000269	358309	360079	1771	reverse	CFIO01_01350	putative FAD binding domain-containing protein	NO		putative cluster - CL29	29
JARH01000269	360844	362967	2124	forward	CFIO01_01351	putative amidase	NO		putative cluster - CL29	29
JARH01000269	363433	364723	1291	reverse	CFIO01_01352	putative polysaccharide deacetylase	NO		putative cluster - CL29	29
JARH01000269	367061	368578	1518	forward	CFIO01_01353	putative cytochrome P450	YES	P450-Eclass-G1	putative cluster - CL29	29
JARH01000269	369350	370469	1120	forward	CFIO01_01354	putative zinc-containing alcohol dehydrogenase	NO		putative cluster - CL29	29
JARH01000269	371629	373264	1636	forward	CFIO01_01355	putative acyltransferase	NO		putative cluster - CL29	29
JARH01000269	373412	374301	890	reverse	CFIO01_01356	putative 2OG-Fe(II)oxygenase superfamily protein	NO		putative cluster - CL29	29
JARH01000269	375793	377166	1374	reverse	CFIO01_01357	putative Rieske domain-containing protein	NO		putative cluster - CL29	29
JARH01000269	379185	379847	663	forward	CFIO01_01358	hypothetical protein	NO		putative cluster - CL29	29
JARH01000269	380891	381538	648	forward	CFIO01_01359	putative conserved hypothetical protein	NO		putative cluster - CL29	29
JARH01000308	27636	28498	863	reverse	CFIO01_06071	putative ADP-ribosylation factor 4	NO		putative cluster - CL30	30
JARH01000308	29618	32346	2729	forward	CFIO01_06072	hypothetical protein	NO		putative cluster - CL30	30
JARH01000308	33410	35239	1830	reverse	CFIO01_06073	putative conserved hypothetical protein	NO		putative cluster - CL30	30
JARH01000308	36637	39035	2399	reverse	CFIO01_06074	hypothetical protein	NO		putative cluster - CL30	30
JARH01000308	46970	48387	1418	reverse	CFIO01_06075	putative tricarboxylate carrier	NO		putative cluster - CL30	30
JARH01000308	50183	52086	1904	reverse	CFIO01_06076	putative GMC oxidoreductase	YES		putative cluster - CL30	30
JARH01000308	53511	54993	1483	forward	CFIO01_06077	putative integral membrane protein	NO		putative cluster - CL30	30
JARH01000308	55136	56566	1431	reverse	CFIO01_06078	hypothetical protein	NO		putative cluster - CL30	30
JARH01000308	59887	61725	1839	reverse	CFIO01_06079	hypothetical protein	NO		putative cluster - CL30	30
JARH01000308	62728	63642	915	reverse	CFIO01_06080	putative retinol dehydrogenase	NO		putative cluster - CL30	30
JARH01000308	64255	65770	1516	reverse	CFIO01_06081	hypothetical protein	NO		putative cluster - CL30	30
JARH01000308	66579	68392	1814	forward	CFIO01_06082	putative maltose permease MAL31	NO		putative cluster - CL30	30
JARH01000308	68646	69750	1105	reverse	CFIO01_06083	hypothetical protein	NO		putative cluster - CL30	30
JARH01000308	70179	71102	924	forward	CFIO01_06084	hypothetical protein	NO		putative cluster - CL30	30
JARH01000308	71329	73455	2127	reverse	CFIO01_06085	putative WSC domain-containing protein	YES		putative cluster - CL30	30
JARH01000308	77346	79446	2101	reverse	CFIO01_06086	hypothetical protein	YES		putative cluster - CL30	30
JARH01000308	81639	83978	2340	reverse	CFIO01_06087	hypothetical protein	NO		putative cluster - CL30	30
JARH01000308	88112	89236	1125	reverse	CFIO01_06088	putative PX domain-containing protein	NO		putative cluster - CL30	30
JARH01000308	90804	92154	1351	reverse	CFIO01_06089	putative EB1-like domain-containing protein	YES		putative cluster - CL30	30
JARH01000308	92504	94897	2394	forward	CFIO01_06090	putative DEAD/DEAH box helicase	NO		putative cluster - CL30	30
JARH01000308	100717	101767	1051	forward	CFIO01_06091	putative pectate lyase A	YES		putative cluster - CL30	30
JARH01000308	103358	105274	1917	forward	CFIO01_06092	putative penicillin-binding protein	YES		putative cluster - CL30	30
JARH01000308	105390	107329	1940	reverse	CFIO01_06093	hypothetical protein	NO	P450-Eclass-G1	putative cluster - CL30	30
JARH01000308	107723	109943	2221	forward	CFIO01_06094	hypothetical protein	NO		putative cluster - CL30	30
JARH01000308	110557	111213	657	reverse	CFIO01_06095	hypothetical protein	NO		putative cluster - CL30	30
JARH01000308	113460	114339	880	forward	CFIO01_06096	putative short chain dehydrogenase	NO		putative cluster - CL30	30
JARH01000308	115185	115916	732	reverse	CFIO01_06097	hypothetical protein	NO		putative cluster - CL30	30
JARH01000308	116740	117609	870	reverse	CFIO01_06098	putative glyoxalase	NO		putative cluster - CL30	30
JARH01000308	120187	121830	1644	forward	CFIO01_06099	putative cellulase	YES		putative cluster - CL30	30
JARH01000308	123357	126809	3453	reverse	CFIO01_06100	putative metallo-beta-lactamase superfamily protein	NO		putative cluster - CL30	30
JARH01000308	127603	127869	267	reverse	CFIO01_06101	hypothetical protein	YES		putative cluster - CL30	30
JARH01000308	129910	131010	1101	forward	CFIO01_06102	putative nitrilotriacetate monooxygenase component B	NO		putative cluster - CL30	30
JARH01000308	131378	133401	2024	reverse	CFIO01_06103	putative cAMP phosphodiesterase class-II	NO		putative cluster - CL30	30
JARH01000308	137702	140239	2538	reverse	CFIO01_06104	hypothetical protein	NO		putative cluster - CL30	30
JARH01000308	142020	143629	1610	reverse	CFIO01_06105	putative hard surface induced protein 3	NO		putative cluster - CL30	30
JARH01000308	146751	152629	5879	forward	CFIO01_06106	putative acyl-CoA ligase	NO		putative cluster - CL30	30
JARH01000308	152921	154465	1545	reverse	CFIO01_06107	putative conserved hypothetical protein	NO		putative cluster - CL30	30
JARH01000308	156057	157460	1404	forward	CFIO01_06108	putative conserved hypothetical protein	NO		putative cluster - CL30	30
JARH01000308	158577	160934	2358	forward	CFIO01_06109	putative glycosyl hydrolase family 81	YES		putative cluster - CL30	30
JARH01000308	160979	161888	910	reverse	CFIO01_06110	hypothetical protein	NO		putative cluster - CL30	30
JARH01000308	163130	163975	846	forward	CFIO01_06111	hypothetical protein	NO		putative cluster - CL30	30
JARH01000321	51708	53231	1524	reverse	CFIO01_01809	putative oxidoreductase NAD-binding domain-containing protein	NO		putative cluster - CL31	31
JARH01000321	55624	57340	1717	forward	CFIO01_01810	putative cytochrome P450	NO	P450-Eclass-G4	putative cluster - CL31	31
JARH01000321	57609	58673	1065	reverse	CFIO01_01811	hypothetical protein	NO		putative cluster - CL31	31
JARH01000321	59175	60221	1047	reverse	CFIO01_01812	hypothetical protein	NO		putative cluster - CL31	31
JARH01000321	60943	61987	1045	reverse	CFIO01_01813	putative conserved hypothetical protein	NO		putative cluster - CL31	31
JARH01000321	64612	65520	909	forward	CFIO01_01814	putative O-methyltransferase	YES		putative cluster - CL31	31
JARH01000321	66084	67137	1054	reverse	CFIO01_01815	putative UbiA prenyltransferase	NO		putative cluster - CL31	31
JARH01000321	71382	74160	2779	reverse	CFIO01_01816	putative ABC transporter	NO		putative cluster - CL31	31
JARH01000321	74428	74896	469	forward	CFIO01_01817	hypothetical protein	NO		putative cluster - CL31	31
JARH01000321	76068	77283	1216	forward	CFIO01_01818	hypothetical protein	NO		putative cluster - CL31	31
JARH01000321	77841	80141	2301	reverse	CFIO01_01819	hypothetical protein	NO		putative cluster - CL31	31
JARH01000321	83968	85807	1840	reverse	CFIO01_01820	putative alpha amylase	NO		putative cluster - CL31	31
JARH01000321	87210	89000	1791	reverse	CFIO01_01821	hypothetical protein	NO		putative cluster - CL31	31
JARH01000321	91889	95175	3287	reverse	CFIO01_01822	putative amino acid adenylation domain-containing protein	NO		putative cluster - CL31	31
JARH01000321	266102	268998	2897	reverse	CFIO01_01875	hypothetical protein	NO		putative cluster - CL32	32
JARH01000321	269738	270532	795	forward	CFIO01_01876	putative autophagy protein 16	NO		putative cluster - CL32	32
JARH01000321	270879	272433	1555	reverse	CFIO01_01877	putative histone methylation protein DOT1	NO		putative cluster - CL32	32
JARH01000321	274198	275274	1077	reverse	CFIO01_01878	putative F-box domain-containing protein	NO		putative cluster - CL32	32
JARH01000321	276496	277795	1300	reverse	CFIO01_01879	hypothetical protein	NO		putative cluster - CL32	32
JARH01000321	279191	280117	927	forward	CFIO01_01880	putative alkaline phytoceramidase	NO		putative cluster - CL32	32
JARH01000321	282025	283512	1488	reverse	CFIO01_01881	putative glycosyltransferase family 2	NO		putative cluster - CL32	32
JARH01000321	284367	284951	585	reverse	CFIO01_01882	hypothetical protein	NO		putative cluster - CL32	32
JARH01000321	285645	287362	1718	reverse	CFIO01_01883	hypothetical protein	NO		putative cluster - CL32	32
JARH01000321	288126	289190	1065	reverse	CFIO01_01884	putative parallel beta-helix repeat protein	YES		putative cluster - CL32	32
JARH01000321	294564	295154	591	forward	CFIO01_01885	putative Mpv17/PMP22 family protein	NO		putative cluster - CL32	32
JARH01000321	295337	296845	1509	reverse	CFIO01_01886	hypothetical protein	YES		putative cluster - CL32	32
JARH01000321	297380	297679	300	reverse	CFIO01_01887	hypothetical protein	NO		putative cluster - CL32	32
JARH01000321	297784	298247	464	reverse	CFIO01_01888	hypothetical protein	NO		putative cluster - CL32	32
JARH01000321	300445	301951	1507	reverse	CFIO01_01889	putative integral membrane protein	NO		putative cluster - CL32	32
JARH01000321	304457	306278	1822	forward	CFIO01_01890	putative FAD binding domain-containing protein	YES		putative cluster - CL32	32
JARH01000321	306810	308630	1821	reverse	CFIO01_01891	hypothetical protein	NO		putative cluster - CL32	32
JARH01000321	309582	310571	990	reverse	CFIO01_01892	hypothetical protein	NO		putative cluster - CL32	32
JARH01000321	311668	312078	411	reverse	CFIO01_01893	hypothetical protein	YES		putative cluster - CL32	32
JARH01000321	313568	315616	2049	reverse	CFIO01_01894	hypothetical protein	YES	P450-Eclass-G4	putative cluster - CL32	32
JARH01000321	316280	318647	2368	forward	CFIO01_01895	hypothetical protein	NO	P450-Eclass-G1	putative cluster - CL32	32
JARH01000321	319649	320755	1107	reverse	CFIO01_01896	hypothetical protein	NO		putative cluster - CL32	32
JARH01000321	321586	322179	594	forward	CFIO01_01897	hypothetical protein	NO		putative cluster - CL32	32
JARH01000321	323740	325083	1344	reverse	CFIO01_01898	putative beta-lactamase	NO		putative cluster - CL32	32
JARH01000321	325663	328252	2590	forward	CFIO01_01899	hypothetical protein	NO		putative cluster - CL32	32
JARH01000321	328886	330878	1993	forward	CFIO01_01900	putative choline transport protein	NO		putative cluster - CL32	32
JARH01000321	331298	332688	1391	reverse	CFIO01_01901	hypothetical protein	NO		putative cluster - CL32	32
JARH01000321	333118	334546	1429	forward	CFIO01_01902	putative O-acetylhomoserine	NO		putative cluster - CL32	32
JARH01000321	335132	335971	840	forward	CFIO01_01903	putative 3-oxoacyl-(acyl-carrier protein) reductase	NO		putative cluster - CL32	32
JARH01000321	337402	341314	3913	forward	CFIO01_01904	putative L-amino-acid oxidase	NO		putative cluster - CL32	32
JARH01000321	342136	344003	1868	forward	CFIO01_01905	hypothetical protein	NO		putative cluster - CL32	32
JARH01000333	13480	14597	1118	forward	CFIO01_03126	putative short-chain dehydrogenase	NO		putative cluster - CL33	33
JARH01000333	14766	15679	914	reverse	CFIO01_03127	hypothetical protein	YES		putative cluster - CL33	33
JARH01000333	16404	17725	1322	reverse	CFIO01_03128	putative glyoxalase family protein	NO		putative cluster - CL33	33
JARH01000333	18286	20458	2173	forward	CFIO01_03129	putative 2,4-dichlorophenol 6-monooxygenase	NO		putative cluster - CL33	33
JARH01000333	21216	23417	2202	reverse	CFIO01_03130	putative cytochrome P450 2D18	NO	P450-Eclass-G1	putative cluster - CL33	33
JARH01000333	23916	26664	2749	forward	CFIO01_03131	hypothetical protein	NO		putative cluster - CL33	33
JARH01000333	27221	28326	1106	forward	CFIO01_03132	putative fumarylacetoacetate hydrolase domain-containing protein 2A	NO		putative cluster - CL33	33
JARH01000333	28683	29539	857	reverse	CFIO01_03133	hypothetical protein	NO		putative cluster - CL33	33
JARH01000333	30113	31217	1105	forward	CFIO01_03134	putative 3-oxoacyl-(acyl-carrier-protein) reductase	NO		putative cluster - CL33	33
JARH01000333	31990	32499	510	forward	CFIO01_03135	putative cupin domain-containing protein	NO		putative cluster - CL33	33
JARH01000340	2491	3678	1188	reverse	CFIO01_09248	hypothetical protein	NO		putative cluster - CL34	34
JARH01000340	4656	6225	1570	forward	CFIO01_09249	hypothetical protein	NO		putative cluster - CL34	34
JARH01000340	6803	8489	1687	reverse	CFIO01_09250	hypothetical protein	NO		putative cluster - CL34	34
JARH01000340	10051	11627	1577	forward	CFIO01_09251	hypothetical protein	NO		putative cluster - CL34	34
JARH01000340	12563	13135	573	forward	CFIO01_09252	hypothetical protein	NO		putative cluster - CL34	34
JARH01000340	13555	14005	451	reverse	CFIO01_09253	hypothetical protein	YES		putative cluster - CL34	34
JARH01000340	14794	22229	7436	reverse	CFIO01_09254	putative alpha-1,3-glucan synthase	NO		putative cluster - CL34	34
JARH01000340	33705	35307	1603	reverse	CFIO01_09255	putative methyltransferase domain-containing protein	NO		putative cluster - CL34	34
JARH01000340	46520	48037	1518	reverse	CFIO01_09256	putative FAD dependent oxidoreductase	NO		putative cluster - CL34	34
JARH01000340	49569	51445	1877	forward	CFIO01_09257	hypothetical protein	NO		putative cluster - CL34	34
JARH01000340	51923	53232	1310	reverse	CFIO01_09258	hypothetical protein	YES		putative cluster - CL34	34
JARH01000340	56046	56876	831	forward	CFIO01_09259	hypothetical protein	NO		putative cluster - CL34	34
JARH01000340	57302	58510	1209	forward	CFIO01_09260	hypothetical protein	NO		putative cluster - CL34	34
JARH01000340	59372	60619	1248	forward	CFIO01_09261	hypothetical protein	NO		putative cluster - CL34	34
JARH01000340	60986	61342	357	reverse	CFIO01_09262	hypothetical protein	YES		putative cluster - CL34	34
JARH01000340	61770	62582	813	reverse	CFIO01_09263	putative phosphatidylethanolamine-binding protein	YES		putative cluster - CL34	34
JARH01000340	66061	68860	2800	forward	CFIO01_09264	hypothetical protein	YES		putative cluster - CL34	34
JARH01000340	69962	70797	836	reverse	CFIO01_09265	putative aflatoxin biosynthesis ketoreductase nor-1	NO		putative cluster - CL34	34
JARH01000340	72639	73913	1275	reverse	CFIO01_09266	hypothetical protein	NO		putative cluster - CL34	34
JARH01000340	76393	77076	684	forward	CFIO01_09267	putative cytidine and deoxycytidylate deaminase zinc-binding region	NO		putative cluster - CL34	34
JARH01000341	46598	48669	2072	forward	CFIO01_00535	putative serine carboxypeptidase	YES		putative cluster - CL35	35
JARH01000341	51290	52749	1460	forward	CFIO01_00536	putative formamidopyrimidine-DNA glycosylase domain-containing protein	NO		putative cluster - CL35	35
JARH01000341	52849	53659	811	reverse	CFIO01_00537	putative cupin	NO		putative cluster - CL35	35
JARH01000341	55250	56039	790	reverse	CFIO01_00538	putative vivid PAS protein VVD	NO		putative cluster - CL35	35
JARH01000341	59663	61760	2098	reverse	CFIO01_00539	putative oxidoreductase FAD-binding domain-containing protein	NO		putative cluster - CL35	35
JARH01000341	62766	64693	1928	reverse	CFIO01_00540	hypothetical protein	NO		putative cluster - CL35	35
JARH01000341	64871	66392	1522	reverse	CFIO01_00541	hypothetical protein	NO		putative cluster - CL35	35
JARH01000341	68102	71081	2980	forward	CFIO01_00542	hypothetical protein	NO		putative cluster - CL35	35
JARH01000341	71591	73582	1992	reverse	CFIO01_00543	hypothetical protein	NO		putative cluster - CL35	35
JARH01000341	74969	75299	331	reverse	CFIO01_00544	hypothetical protein	YES		putative cluster - CL35	35
JARH01000341	78687	79273	587	reverse	CFIO01_00545	hypothetical protein	NO		putative cluster - CL35	35
JARH01000341	81823	83620	1798	forward	CFIO01_00546	putative major facilitator superfamily transporter	NO		putative cluster - CL35	35
JARH01000341	84213	85466	1254	reverse	CFIO01_00547	hypothetical protein	YES		putative cluster - CL35	35
JARH01000341	86522	87910	1389	forward	CFIO01_00548	hypothetical protein	NO		putative cluster - CL35	35
JARH01000341	88090	91855	3766	reverse	CFIO01_00549	hypothetical protein	NO		putative cluster - CL35	35
JARH01000341	92913	94522	1610	forward	CFIO01_00550	hypothetical protein	NO		putative cluster - CL35	35
JARH01000341	95311	96161	851	forward	CFIO01_00551	putative phospholipid methyltransferase	NO		putative cluster - CL35	35
JARH01000341	97296	99188	1893	forward	CFIO01_00552	putative metal ion transporter metal ion transporter	NO		putative cluster - CL35	35
JARH01000341	103062	104002	941	forward	CFIO01_00553	hypothetical protein	NO		putative cluster - CL35	35
JARH01000341	104639	106309	1671	reverse	CFIO01_00554	putative phosphotyrosyl phosphate activator protein	NO		putative cluster - CL35	35
JARH01000341	107039	107870	832	reverse	CFIO01_00555	putative cutinase	YES		putative cluster - CL35	35
JARH01000341	109451	111946	2496	forward	CFIO01_00556	hypothetical protein	NO		putative cluster - CL35	35
JARH01000341	113002	113499	498	reverse	CFIO01_00557	hypothetical protein	NO		putative cluster - CL35	35
JARH01000341	117536	119345	1810	forward	CFIO01_00558	putative cytochrome P450	NO	P450-Eclass-G1	putative cluster - CL35	35
JARH01000341	119798	121587	1790	reverse	CFIO01_00559	hypothetical protein	NO		putative cluster - CL35	35
JARH01000341	124619	128642	4024	reverse	CFIO01_00560	putative viral A-type inclusion protein repeat domain-containing protein	NO		putative cluster - CL35	35
JARH01000341	131763	135655	3893	reverse	CFIO01_00561	putative patched sphingolipid transporter	NO		putative cluster - CL35	35
JARH01000341	137285	137635	351	reverse	CFIO01_00562	hypothetical protein	YES		putative cluster - CL35	35
JARH01000341	138182	141154	2973	reverse	CFIO01_00563	putative UvrD/REP helicase	NO		putative cluster - CL35	35
JARH01000341	143148	144797	1650	forward	CFIO01_00564	hypothetical protein	NO		putative cluster - CL35	35
JARH01000341	147842	148643	802	forward	CFIO01_00565	hypothetical protein	NO		putative cluster - CL35	35
JARH01000341	148669	151678	3010	forward	CFIO01_00566	putative helix-loop-helix DNA-binding domain-containing protein	NO		putative cluster - CL35	35
JARH01000341	154257	159519	5263	forward	CFIO01_00567	putative neutral/alkaline non-lysosomal ceramidase	YES		putative cluster - CL35	35
JARH01000341	161380	161888	509	reverse	CFIO01_00568	hypothetical protein	NO		putative cluster - CL35	35
JARH01000341	162354	164115	1762	reverse	CFIO01_00569	putative gamma-glutamyltranspeptidase	YES		putative cluster - CL35	35
JARH01000341	166873	168237	1365	reverse	CFIO01_00570	putative O-methyltransferase	NO		putative cluster - CL35	35
JARH01000341	169245	170039	795	reverse	CFIO01_00571	putative short chain dehydrogenase	NO		putative cluster - CL35	35
JARH01000341	171379	172944	1566	reverse	CFIO01_00572	hypothetical protein	NO		putative cluster - CL35	35
JARH01000341	173569	175781	2213	reverse	CFIO01_00573	putative FAD binding domain-containing protein	NO		putative cluster - CL35	35
JARH01000341	176286	176909	624	reverse	CFIO01_00574	hypothetical protein	NO		putative cluster - CL35	35
JARH01000341	182453	183842	1390	forward	CFIO01_00575	hypothetical protein	NO		putative cluster - CL35	35
JARH01000341	184497	186047	1551	reverse	CFIO01_00576	putative conserved hypothetical protein	YES		putative cluster - CL35	35
JARH01000341	188700	190481	1782	forward	CFIO01_00577	putative predicted protein	NO		putative cluster - CL35	35
JARH01000341	190804	192473	1670	reverse	CFIO01_00578	putative monooxygenase	NO		putative cluster - CL35	35
JARH01000341	195206	196664	1459	forward	CFIO01_00579	hypothetical protein	NO		putative cluster - CL35	35
JARH01000341	196977	197888	912	reverse	CFIO01_00580	putative X-Pro dipeptidyl-peptidase protein	YES		putative cluster - CL35	35
JARH01000341	198555	199553	999	forward	CFIO01_00581	putative retinol dehydrogenase	YES		putative cluster - CL35	35
JARH01000341	200102	200908	807	reverse	CFIO01_00582	hypothetical protein	YES		putative cluster - CL35	35
JARH01000341	205252	206769	1518	forward	CFIO01_00583	hypothetical protein	YES		putative cluster - CL35	35
JARH01000341	207021	208820	1800	reverse	CFIO01_00584	putative flavoprotein	NO		putative cluster - CL35	35
JARH01000341	212620	213117	498	reverse	CFIO01_00585	hypothetical protein	YES		putative cluster - CL35	35
JARH01000341	214096	214579	484	forward	CFIO01_00586	hypothetical protein	NO		putative cluster - CL35	35
JARH01000341	214886	217771	2886	reverse	CFIO01_00587	putative NACHT domain-containing protein	NO		putative cluster - CL35	35
JARH01000341	217944	218651	708	reverse	CFIO01_00588	putative NACHT domain-containing protein	NO		putative cluster - CL35	35
JARH01000341	219753	221519	1767	reverse	CFIO01_00589	putative major facilitator superfamily transporter	NO		putative cluster - CL35	35
JARH01000341	222253	224617	2365	forward	CFIO01_00590	putative fungal specific transcription factor	NO		putative cluster - CL35	35
JARH01000341	370077	371728	1652	reverse	CFIO01_00634	putative major facilitator superfamily transporter	NO		putative cluster - CL36	36
JARH01000341	372200	373111	912	reverse	CFIO01_00635	hypothetical protein	NO		putative cluster - CL36	36
JARH01000341	374766	375695	930	forward	CFIO01_00636	hypothetical protein	NO		putative cluster - CL36	36
JARH01000341	375718	376236	519	reverse	CFIO01_00637	putative MarR-family transcriptional regulator	NO		putative cluster - CL36	36
JARH01000341	379083	380228	1146	forward	CFIO01_00638	hypothetical protein	YES		putative cluster - CL36	36
JARH01000341	381906	382885	980	forward	CFIO01_00639	hypothetical protein	NO		putative cluster - CL36	36
JARH01000341	383807	385301	1495	forward	CFIO01_00640	putative predicted protein	NO		putative cluster - CL36	36
JARH01000341	386303	387866	1564	forward	CFIO01_00641	putative glycolipid 2-alpha-mannosyltransferase	YES		putative cluster - CL36	36
JARH01000341	388354	388968	615	reverse	CFIO01_00642	hypothetical protein	NO		putative cluster - CL36	36
JARH01000341	389526	390338	813	reverse	CFIO01_00643	hypothetical protein	NO		putative cluster - CL36	36
JARH01000341	392422	393023	602	forward	CFIO01_00644	putative acetyltransferase	NO		putative cluster - CL36	36
JARH01000341	393064	394336	1273	reverse	CFIO01_00645	putative FtsJ-like methyltransferase	NO		putative cluster - CL36	36
JARH01000341	394750	397198	2449	forward	CFIO01_00646	putative DEAD/DEAH box helicase	NO		putative cluster - CL36	36
JARH01000341	397534	399888	2355	reverse	CFIO01_00647	hypothetical protein	NO		putative cluster - CL36	36
JARH01000341	401361	402706	1346	reverse	CFIO01_00648	hypothetical protein	NO		putative cluster - CL36	36
JARH01000341	404679	406448	1770	forward	CFIO01_00649	putative carboxylesterase	YES		putative cluster - CL36	36
JARH01000341	407866	408975	1110	forward	CFIO01_00650	hypothetical protein	NO		putative cluster - CL36	36
JARH01000341	410611	412493	1883	forward	CFIO01_00651	hypothetical protein	YES		putative cluster - CL36	36
JARH01000341	413422	419857	6436	forward	CFIO01_00652	putative TPR/MLP1/MLP2-like protein	NO		putative cluster - CL36	36
JARH01000341	421023	422830	1808	reverse	CFIO01_00653	putative P450 monooxygenase	NO	P450-Eclass-G4	putative cluster - CL36	36
JARH01000341	424381	425483	1103	reverse	CFIO01_00654	hypothetical protein	NO		putative cluster - CL36	36
JARH01000341	426107	427407	1301	reverse	CFIO01_00655	hypothetical protein	NO		putative cluster - CL36	36
JARH01000341	429500	431181	1682	forward	CFIO01_00656	putative FAD binding domain-containing protein	YES		putative cluster - CL36	36
JARH01000341	431615	433259	1645	reverse	CFIO01_00657	putative major facilitator superfamily transporter	NO		putative cluster - CL36	36
JARH01000344	191861	192883	1023	reverse	CFIO01_02641	hypothetical protein	YES		putative cluster - CL37	37
JARH01000344	197232	198562	1331	forward	CFIO01_02642	putative integral membrane protein	NO		putative cluster - CL37	37
JARH01000344	198768	200649	1882	reverse	CFIO01_02643	putative acetylcholinesterase	YES		putative cluster - CL37	37
JARH01000344	201652	202116	465	forward	CFIO01_02644	putative dihydroflavonol-4-reductase	NO		putative cluster - CL37	37
JARH01000344	202182	202947	766	forward	CFIO01_02645	putative NAD dependent epimerase/dehydratase	NO		putative cluster - CL37	37
JARH01000344	204015	205013	999	forward	CFIO01_02646	putative oxidoreductase	NO		putative cluster - CL37	37
JARH01000344	205423	206139	717	reverse	CFIO01_02647	hypothetical protein	NO		putative cluster - CL37	37
JARH01000344	206705	207938	1234	reverse	CFIO01_02648	putative cyanide hydratase	NO		putative cluster - CL37	37
JARH01000344	209175	210701	1527	reverse	CFIO01_02649	putative FAD binding domain-containing protein	NO		putative cluster - CL37	37
JARH01000344	212157	213236	1080	forward	CFIO01_02650	hypothetical protein	NO		putative cluster - CL37	37
JARH01000344	213601	215362	1762	reverse	CFIO01_02651	hypothetical protein	NO		putative cluster - CL37	37
JARH01000344	216254	217783	1530	forward	CFIO01_02652	putative extracellular sulfatase Sulf-2	NO		putative cluster - CL37	37
JARH01000344	218443	220333	1891	forward	CFIO01_02653	putative conserved hypothetical protein	NO		putative cluster - CL37	37
JARH01000344	222128	223357	1230	forward	CFIO01_02654	hypothetical protein	NO		putative cluster - CL37	37
JARH01000344	223540	226058	2519	reverse	CFIO01_02655	putative beta-glucosidase	YES		putative cluster - CL37	37
JARH01000344	226764	228688	1925	reverse	CFIO01_02656	hypothetical protein	NO		putative cluster - CL37	37
JARH01000344	229325	231410	2086	forward	CFIO01_02657	putative fungal specific transcription factor	NO		putative cluster - CL37	37
JARH01000344	233025	235352	2328	forward	CFIO01_02658	putative GMC oxidoreductase	NO		putative cluster - CL37	37
JARH01000344	235762	237742	1981	reverse	CFIO01_02659	putative quinate permease	NO		putative cluster - CL37	37
JARH01000344	242207	243890	1684	forward	CFIO01_02660	hypothetical protein	NO		putative cluster - CL37	37
JARH01000344	244058	244925	868	reverse	CFIO01_02661	hypothetical protein	NO		putative cluster - CL37	37
JARH01000344	245555	246118	564	reverse	CFIO01_02662	hypothetical protein	YES		putative cluster - CL37	37
JARH01000344	250527	250788	262	forward	CFIO01_02663	hypothetical protein	YES		putative cluster - CL37	37
JARH01000344	252658	254472	1815	reverse	CFIO01_02664	hypothetical protein	NO		putative cluster - CL37	37
JARH01000344	256441	258870	2430	forward	CFIO01_02665	hypothetical protein	NO		putative cluster - CL37	37
JARH01000344	263654	265563	1910	forward	CFIO01_02666	putative major facilitator superfamily transporter	NO		putative cluster - CL37	37
JARH01000344	266737	268128	1392	forward	CFIO01_02667	putative C6 zinc finger protein	NO		putative cluster - CL37	37
JARH01000344	270651	272333	1683	forward	CFIO01_02668	putative purine-cytosine permease FCY21	NO		putative cluster - CL37	37
JARH01000344	277006	277664	659	forward	CFIO01_02669	putative CFEM domain-containing protein	YES		putative cluster - CL37	37
JARH01000351	4588	6485	1898	reverse	CFIO01_09179	putative alpha-galactosidase	YES		putative cluster - CL38	38
JARH01000351	7439	7864	426	reverse	CFIO01_09180	hypothetical protein	NO		putative cluster - CL38	38
JARH01000351	8738	9562	825	reverse	CFIO01_09181	putative aminodeoxychorismate lyase	NO		putative cluster - CL38	38
JARH01000351	10116	10528	413	reverse	CFIO01_09182	hypothetical protein	YES		putative cluster - CL38	38
JARH01000351	13975	14935	961	forward	CFIO01_09183	hypothetical protein	NO		putative cluster - CL38	38
JARH01000351	16168	18918	2751	forward	CFIO01_09184	putative serin endopeptidase	YES		putative cluster - CL38	38
JARH01000351	19703	20494	792	reverse	CFIO01_09185	putative short-chain dehydrogenase	NO		putative cluster - CL38	38
JARH01000351	21230	22908	1679	reverse	CFIO01_09186	putative cytochrome P450 3A17	NO	P450-Eclass-G4	putative cluster - CL38	38
JARH01000351	24374	25468	1095	reverse	CFIO01_09187	putative phosphorylcholine phosphatase	NO		putative cluster - CL38	38
JARH01000351	27317	28917	1601	forward	CFIO01_09188	putative unsaturated glucuronyl hydrolase	NO		putative cluster - CL38	38
JARH01000351	29017	31937	2921	reverse	CFIO01_09189	hypothetical protein	NO		putative cluster - CL38	38
JARH01000351	34060	36363	2304	forward	CFIO01_09190	putative conserved hypothetical protein	YES		putative cluster - CL38	38
JARH01000351	37093	37722	630	forward	CFIO01_09191	hypothetical protein	NO		putative cluster - CL38	38
JARH01000351	38452	39163	712	forward	CFIO01_09192	putative peroxiredoxin DOT5	NO		putative cluster - CL38	38
JARH01000351	39356	41083	1728	reverse	CFIO01_09193	putative averantin oxidoreductase	YES	P450-Eclass-G1	putative cluster - CL38	38
JARH01000351	42962	47587	4626	forward	CFIO01_09194	hypothetical protein	NO		putative cluster - CL38	38
JARH01000351	47622	48395	774	forward	CFIO01_09195	hypothetical protein	NO		putative cluster - CL38	38
JARH01000351	48595	50538	1944	reverse	CFIO01_09196	putative major facilitator superfamily transporter	NO		putative cluster - CL38	38
JARH01000351	51605	52605	1001	reverse	CFIO01_09197	putative L-xylulose reductase	NO		putative cluster - CL38	38
JARH01000351	53292	55327	2036	forward	CFIO01_09198	hypothetical protein	NO		putative cluster - CL38	38
JARH01000351	56262	57143	882	forward	CFIO01_09199	putative catalytic activity	NO		putative cluster - CL38	38
JARH01000351	57661	59914	2254	forward	CFIO01_09200	putative catalytic activity	NO		putative cluster - CL38	38
JARH01000351	59938	60901	964	reverse	CFIO01_09201	hypothetical protein	NO		putative cluster - CL38	38
JARH01000351	61382	62456	1075	forward	CFIO01_09202	putative SMP-30/Gluconolaconase/LRE-like region	NO		putative cluster - CL38	38
JARH01000351	63590	66402	2813	forward	CFIO01_09203	putative OPT family small oligopeptide transporter	NO		putative cluster - CL38	38
JARH01000351	66899	68141	1243	reverse	CFIO01_09204	putative peroxisomal (S)-2-hydroxy-acid oxidase	YES		putative cluster - CL38	38
JARH01000351	70541	71656	1116	reverse	CFIO01_09205	hypothetical protein	NO		putative cluster - CL38	38
JARH01000351	72499	73687	1189	forward	CFIO01_09206	putative aldehyde reductase	NO		putative cluster - CL38	38
JARH01000351	74446	76451	2006	reverse	CFIO01_09207	putative kynurenine 3-monooxygenase	NO		putative cluster - CL38	38
JARH01000351	77434	78887	1454	forward	CFIO01_09208	putative methionine aminopeptidase	NO		putative cluster - CL38	38
JARH01000351	80642	81423	782	forward	CFIO01_09209	putative cornichon protein	NO		putative cluster - CL38	38
JARH01000351	82289	83961	1673	forward	CFIO01_09210	putative WD repeat domain-containing protein	NO		putative cluster - CL38	38
JARH01000351	85217	85935	719	forward	CFIO01_09211	hypothetical protein	NO		putative cluster - CL38	38
JARH01000351	86816	88624	1809	reverse	CFIO01_09212	hypothetical protein	NO		putative cluster - CL38	38
JARH01000351	89271	89938	668	reverse	CFIO01_09213	putative proclavaminate amidinohydrolase	NO		putative cluster - CL38	38
JARH01000351	90547	90873	327	reverse	CFIO01_09214	putative proclavaminate amidinohydrolase	YES		putative cluster - CL38	38
JARH01000351	91502	93455	1954	forward	CFIO01_09215	hypothetical protein	NO		putative cluster - CL38	38
JARH01000351	94475	97461	2987	forward	CFIO01_09216	putative fungal specific transcription factor	NO		putative cluster - CL38	38
JARH01000359	75656	77786	2131	reverse	CFIO01_08019	putative sulfate adenylyltransferase	NO		putative cluster - CL39	39
JARH01000359	84373	87365	2993	forward	CFIO01_08020	putative transient receptor potential ion channel	NO		putative cluster - CL39	39
JARH01000359	89408	89980	573	forward	CFIO01_08021	hypothetical protein	NO		putative cluster - CL39	39
JARH01000359	90331	100133	9803	reverse	CFIO01_08022	hypothetical protein	NO		putative cluster - CL39	39
JARH01000359	100290	100844	555	reverse	CFIO01_08023	hypothetical protein	NO		putative cluster - CL39	39
JARH01000359	102494	103861	1368	forward	CFIO01_08024	putative SNARE domain-containing protein	NO		putative cluster - CL39	39
JARH01000359	105261	106351	1091	forward	CFIO01_08025	putative aldo/keto reductase	NO		putative cluster - CL39	39
JARH01000359	106677	108039	1363	reverse	CFIO01_08026	putative alcohol dehydrogenase GroES-like domain-containing protein	NO		putative cluster - CL39	39
JARH01000359	110521	111573	1053	forward	CFIO01_08027	putative 2-deoxy-D-gluconate 3-dehydrogenase	YES		putative cluster - CL39	39
JARH01000359	111576	113056	1481	reverse	CFIO01_08028	hypothetical protein	NO		putative cluster - CL39	39
JARH01000359	114866	115462	597	reverse	CFIO01_08029	putative acetyltransferase	NO		putative cluster - CL39	39
JARH01000359	119315	>122767	>3453	forward	CFIO01_08030	putative lipase	NO		putative cluster - CL39	39
JARH01000363	100498	102362	1865	reverse	CFIO01_03817	putative phosphoglucose isomerase	NO		nrps cluster - CL40	40
JARH01000363	104529	106635	2107	reverse	CFIO01_03818	hypothetical protein	NO		nrps cluster - CL40	40
JARH01000363	110239	112440	2202	forward	CFIO01_03819	putative major facilitator superfamily transporter	NO		nrps cluster - CL40	40
JARH01000363	114404	116953	2550	forward	CFIO01_03820	putative GMC oxidoreductase	NO		nrps cluster - CL40	40
JARH01000363	117583	119010	1428	forward	CFIO01_03821	putative FMN-dependent dehydrogenase	NO		nrps cluster - CL40	40
JARH01000363	119933	126700	6768	reverse	CFIO01_03822	putative non-ribosomal peptide synthetase	NO	NRPS	nrps cluster - CL40	40
JARH01000363	129332	131107	1776	forward	CFIO01_03823	putative MFS transporter	NO		nrps cluster - CL40	40
JARH01000363	132354	133550	1197	forward	CFIO01_03824	hypothetical protein	NO		nrps cluster - CL40	40
JARH01000363	134766	135299	534	forward	CFIO01_03825	hypothetical protein	NO		nrps cluster - CL40	40
JARH01000363	138197	139161	965	forward	CFIO01_03826	putative polysaccharide lyase family 3	YES		nrps cluster - CL40	40
JARH01000363	140393	141793	1401	forward	CFIO01_03827	hypothetical protein	NO		nrps cluster - CL40	40
JARH01000363	144388	145365	978	reverse	CFIO01_03828	putative laccase-2	NO		nrps cluster - CL40	40
JARH01000363	146862	148370	1509	reverse	CFIO01_03829	putative major facilitator superfamily transporter	NO		nrps cluster - CL40	40
JARH01000363	149644	151387	1744	forward	CFIO01_03830	putative pyoverdine/dityrosine biosynthesis protein	NO		nrps cluster - CL40	40
JARH01000363	151916	154881	2966	reverse	CFIO01_03831	putative dihydroorotate dehydrogenase	NO		nrps cluster - CL40	40
JARH01000363	155707	157140	1434	forward	CFIO01_03832	putative heterokaryon incompatibility protein	YES		nrps cluster - CL40	40
JARH01000363	158611	161148	2538	reverse	CFIO01_03833	hypothetical protein	NO		nrps cluster - CL40	40
JARH01000363	161796	163107	1312	reverse	CFIO01_03834	hypothetical protein	NO		nrps cluster - CL40	40
JARH01000363	166855	167180	326	reverse	CFIO01_03835	hypothetical protein	NO		nrps cluster - CL40	40
JARH01000363	168909	170351	1443	forward	CFIO01_03836	putative Nuf2 family protein	NO		nrps cluster - CL40	40
JARH01000363	170576	171244	669	reverse	CFIO01_03837	hypothetical protein	NO		nrps cluster - CL40	40
JARH01000363	172645	175102	2458	forward	CFIO01_03838	hypothetical protein	NO		nrps cluster - CL40	40
JARH01000363	176708	177880	1173	forward	CFIO01_03839	putative RTA1 like protein	NO		nrps cluster - CL40	40
JARH01000363	178411	178836	426	forward	CFIO01_03840	hypothetical protein	NO		nrps cluster - CL40	40
JARH01000363	178915	180202	1288	reverse	CFIO01_03841	putative 3-hydroxyisobutyrate dehydrogenase	NO		nrps cluster - CL40	40
JARH01000363	181685	183066	1382	reverse	CFIO01_03842	putative KilA-N domain-containing protein	NO		nrps cluster - CL40	40
JARH01000363	186594	188172	1579	forward	CFIO01_03843	putative RHO protein GDP dissociation inhibitor	NO		nrps cluster - CL40	40
JARH01000367	884	2236	1353	reverse	CFIO01_10310	putative short chain dehydrogenase	NO		putative cluster - CL41	41
JARH01000367	4608	7395	2788	reverse	CFIO01_10311	hypothetical protein	NO		putative cluster - CL41	41
JARH01000367	7935	8787	853	forward	CFIO01_10312	hypothetical protein	NO		putative cluster - CL41	41
JARH01000367	9108	10433	1326	reverse	CFIO01_10313	putative acyl-CoA dehydrogenase	NO		putative cluster - CL41	41
JARH01000367	10768	12595	1828	forward	CFIO01_10314	putative carboxyl transferase	NO		putative cluster - CL41	41
JARH01000367	14480	15076	597	forward	CFIO01_10315	putative NUDIX domain-containing protein	NO		putative cluster - CL41	41
JARH01000367	16699	17585	887	forward	CFIO01_10316	putative dienelactone hydrolase	NO		putative cluster - CL41	41
JARH01000367	18064	22196	4133	reverse	CFIO01_10317	hypothetical protein	NO		putative cluster - CL41	41
JARH01000368	10849	13122	2274	forward	CFIO01_07692	hypothetical protein	NO		putative cluster - CL42	42
JARH01000368	13476	14867	1392	reverse	CFIO01_07693	hypothetical protein	NO		putative cluster - CL42	42
JARH01000368	17519	19329	1811	forward	CFIO01_07694	putative major facilitator superfamily transporter	NO		putative cluster - CL42	42
JARH01000368	20644	21715	1072	reverse	CFIO01_07695	hypothetical protein	NO		putative cluster - CL42	42
JARH01000368	25444	28801	3358	forward	CFIO01_07696	putative AMP-binding enzyme	NO		putative cluster - CL42	42
JARH01000368	33977	34937	961	forward	CFIO01_07697	hypothetical protein	NO		putative cluster - CL42	42
JARH01000368	36155	37565	1411	reverse	CFIO01_07698	putative MFS transporter	NO		putative cluster - CL42	42
JARH01000368	38136	39853	1718	reverse	CFIO01_07699	putative 14-alpha sterol demethylase Cyp51A	NO	P450-Eclass-G4	putative cluster - CL42	42
JARH01000368	43825	45683	1859	forward	CFIO01_07700	hypothetical protein	NO		putative cluster - CL42	42
JARH01000368	46376	47991	1616	forward	CFIO01_07701	hypothetical protein	NO		putative cluster - CL42	42
JARH01000368	48154	50190	2037	reverse	CFIO01_07702	putative major facilitator superfamily transporter	NO		putative cluster - CL42	42
JARH01000368	51083	53129	2047	forward	CFIO01_07703	putative amidase	NO		putative cluster - CL42	42
JARH01000368	54231	56112	1882	forward	CFIO01_07704	putative flavin containing amine oxidoreductase	NO		putative cluster - CL42	42
JARH01000368	57075	57578	504	forward	CFIO01_07705	hypothetical protein	NO		putative cluster - CL42	42
JARH01000368	57925	58959	1035	reverse	CFIO01_07706	putative class II Aldolase and Adducin domain-containing protein	NO		putative cluster - CL42	42
JARH01000368	59575	61880	2306	forward	CFIO01_07707	putative predicted protein	NO		putative cluster - CL42	42
JARH01000368	61930	63961	2032	reverse	CFIO01_07708	putative major facilitator superfamily transporter	NO		putative cluster - CL42	42
JARH01000368	64959	66090	1132	reverse	CFIO01_07709	hypothetical protein	YES		putative cluster - CL42	42
JARH01000368	67743	69101	1359	forward	CFIO01_07710	putative alkaline proteinase	YES		putative cluster - CL42	42
JARH01000368	70013	71832	1820	forward	CFIO01_07711	putative alpha amylase	NO		putative cluster - CL42	42
JARH01000368	73432	75400	1969	forward	CFIO01_07712	putative aldehyde dehydrogenase	NO		putative cluster - CL42	42
JARH01000368	75495	78317	2823	reverse	CFIO01_07713	hypothetical protein	NO		putative cluster - CL42	42
JARH01000368	79674	81279	1606	forward	CFIO01_07714	hypothetical protein	NO		putative cluster - CL42	42
JARH01000368	81948	83031	1084	forward	CFIO01_07715	putative short-chain dehydrogenase	NO		putative cluster - CL42	42
JARH01000372	116570	118047	1478	reverse	CFIO01_00991	putative FAD binding domain-containing protein	NO		putative cluster - CL43	43
JARH01000372	120306	121241	936	forward	CFIO01_00992	putative conserved hypothetical protein	YES		putative cluster - CL43	43
JARH01000372	121547	122233	687	reverse	CFIO01_00993	putative acetyltransferase	NO		putative cluster - CL43	43
JARH01000372	124456	125078	623	forward	CFIO01_00994	hypothetical protein	NO		putative cluster - CL43	43
JARH01000372	128186	129685	1500	forward	CFIO01_00995	hypothetical protein	YES		putative cluster - CL43	43
JARH01000372	130720	131718	999	reverse	CFIO01_00996	hypothetical protein	YES		putative cluster - CL43	43
JARH01000372	133049	133888	840	forward	CFIO01_00997	putative conserved hypothetical protein	NO		putative cluster - CL43	43
JARH01000372	134154	135665	1512	reverse	CFIO01_00998	hypothetical protein	YES		putative cluster - CL43	43
JARH01000372	137865	140000	2136	forward	CFIO01_00999	hypothetical protein	NO		putative cluster - CL43	43
JARH01000372	140717	141637	921	reverse	CFIO01_01000	putative sugar porter family MFS transporter	NO		putative cluster - CL43	43
JARH01000372	145484	146931	1448	reverse	CFIO01_01001	putative methyltransferase	NO		putative cluster - CL43	43
JARH01000372	149036	149755	720	forward	CFIO01_01002	hypothetical protein	NO		putative cluster - CL43	43
JARH01000372	150425	150928	504	forward	CFIO01_01003	hypothetical protein	YES		putative cluster - CL43	43
JARH01000372	151408	151992	585	reverse	CFIO01_01004	hypothetical protein	NO		putative cluster - CL43	43
JARH01000372	152317	154134	1818	reverse	CFIO01_01005	putative beta-glucuronidase	NO		putative cluster - CL43	43
JARH01000372	<156430	158649	>2220	forward	CFIO01_01006	putative cytochrome P450	NO	P450-Eclass-G1	putative cluster - CL43	43
JARH01000372	159034	161034	2001	reverse	CFIO01_01007	putative conserved hypothetical protein	NO		putative cluster - CL43	43
JARH01000372	162802	167205	4404	forward	CFIO01_01008	hypothetical protein	NO		putative cluster - CL43	43
JARH01000372	167250	168163	914	reverse	CFIO01_01009	hypothetical protein	NO		putative cluster - CL43	43
JARH01000372	169726	172642	2917	reverse	CFIO01_01010	putative ATP-dependent DNA helicase PIF1	NO		putative cluster - CL43	43
JARH01000372	172990	174526	1537	reverse	CFIO01_01011	hypothetical protein	NO		putative cluster - CL43	43
JARH01000372	175533	177097	1565	forward	CFIO01_01012	hypothetical protein	YES		putative cluster - CL43	43
JARH01000372	178342	179412	1071	reverse	CFIO01_01013	hypothetical protein	NO		putative cluster - CL43	43
JARH01000372	<186404	188449	>2046	forward	CFIO01_01014	putative CFEM domain-containing protein	NO		putative cluster - CL43	43
JARH01000372	188660	191172	2513	reverse	CFIO01_01015	putative peptidase family M28	YES		putative cluster - CL43	43
JARH01000379	89	1804	1716	forward	CFIO01_11973	hypothetical protein	YES		putative cluster - CL44	44
JARH01000379	2113	2550	438	reverse	CFIO01_11974	hypothetical protein	NO		putative cluster - CL44	44
JARH01000379	3995	4478	484	forward	CFIO01_11975	hypothetical protein	YES		putative cluster - CL44	44
JARH01000379	6214	7924	1711	forward	CFIO01_11976	putative major facilitator superfamily transporter	NO		putative cluster - CL44	44
JARH01000379	8597	10063	1467	forward	CFIO01_11977	putative argininosuccinate lyase	NO		putative cluster - CL44	44
JARH01000379	10866	11762	897	forward	CFIO01_11978	hypothetical protein	YES		putative cluster - CL44	44
JARH01000379	14353	17043	2691	forward	CFIO01_11979	putative pfs domain-containing protein	NO		putative cluster - CL44	44
JARH01000379	17489	18614	1126	reverse	CFIO01_11980	putative sterol-4-alpha-carboxylate 3-dehydrogenase	NO		putative cluster - CL44	44
JARH01000379	20170	22522	2353	reverse	CFIO01_11981	putative endonuclease/Exonuclease/phosphatase	NO		putative cluster - CL44	44
JARH01000379	33444	35459	2016	forward	CFIO01_11982	putative methyltransferase domain-containing protein	NO		putative cluster - CL44	44
JARH01000413	45149	47047	1899	reverse	CFIO01_03380	putative major facilitator superfamily transporter	NO		putative cluster - CL45	45
JARH01000413	48126	49887	1762	reverse	CFIO01_03381	hypothetical protein	NO		putative cluster - CL45	45
JARH01000413	51909	53546	1638	forward	CFIO01_03382	hypothetical protein	NO		putative cluster - CL45	45
JARH01000413	54172	56183	2012	forward	CFIO01_03383	putative kinesin motor domain-containing protein	NO		putative cluster - CL45	45
JARH01000413	56253	58126	1874	reverse	CFIO01_03384	putative carboxylesterase	YES		putative cluster - CL45	45
JARH01000413	58962	60223	1262	reverse	CFIO01_03385	putative phosphoadenosine phosphosulfate reductase	NO		putative cluster - CL45	45
JARH01000413	64028	65074	1047	reverse	CFIO01_03386	putative glycoside hydrolase family 43	YES		putative cluster - CL45	45
JARH01000413	66663	67748	1086	forward	CFIO01_03387	hypothetical protein	NO		putative cluster - CL45	45
JARH01000413	70257	71402	1146	forward	CFIO01_03388	hypothetical protein	YES		putative cluster - CL45	45
JARH01000413	71713	72348	636	reverse	CFIO01_03389	putative p-hydroxylaminobenzoate lyase	NO		putative cluster - CL45	45
JARH01000413	74145	75557	1413	forward	CFIO01_03390	hypothetical protein	YES		putative cluster - CL45	45
JARH01000413	75835	76563	729	reverse	CFIO01_03391	hypothetical protein	NO		putative cluster - CL45	45
JARH01000413	77490	78675	1186	reverse	CFIO01_03392	putative aldo/keto reductase	NO		putative cluster - CL45	45
JARH01000413	79236	80607	1372	reverse	CFIO01_03393	hypothetical protein	NO		putative cluster - CL45	45
JARH01000413	82190	84024	1835	reverse	CFIO01_03394	hypothetical protein	NO		putative cluster - CL45	45
JARH01000413	84420	88487	4068	reverse	CFIO01_03395	putative RNA dependent RNA polymerase	NO		putative cluster - CL45	45
JARH01000413	90322	91935	1614	forward	CFIO01_03396	hypothetical protein	NO		putative cluster - CL45	45
JARH01000413	94795	95727	933	forward	CFIO01_03397	putative glycosyl hydrolase family 61	YES		putative cluster - CL45	45
JARH01000413	97010	98299	1290	reverse	CFIO01_03398	hypothetical protein	NO		putative cluster - CL45	45
JARH01000413	99351	101464	2114	forward	CFIO01_03399	hypothetical protein	NO		putative cluster - CL45	45
JARH01000413	103276	103734	459	forward	CFIO01_03400	hypothetical protein	NO		putative cluster - CL45	45
JARH01000413	107279	108043	765	forward	CFIO01_03401	hypothetical protein	YES		putative cluster - CL45	45
JARH01000413	108380	108877	498	reverse	CFIO01_03402	hypothetical protein	NO		putative cluster - CL45	45
JARH01000413	110104	112061	1958	forward	CFIO01_03403	putative arylsulfatase	NO		putative cluster - CL45	45
JARH01000413	112515	112820	306	reverse	CFIO01_03404	hypothetical protein	YES		putative cluster - CL45	45
JARH01000413	113514	115373	1860	reverse	CFIO01_03405	hypothetical protein	YES		putative cluster - CL45	45
JARH01000413	117676	118170	495	reverse	CFIO01_03406	putative peptidoglycan binding domain-containing protein	NO		putative cluster - CL45	45
JARH01000413	119856	124019	4164	reverse	CFIO01_03407	putative RTA1 domain-containing protein	NO	P450	putative cluster - CL45	45
JARH01000413	130145	133515	3371	reverse	CFIO01_03410	putative 3-isopropylmalate dehydratase large subunit 2	NO		nrps cluster - CL46	46
JARH01000413	134627	135927	1301	reverse	CFIO01_03411	hypothetical protein	NO		nrps cluster - CL46	46
JARH01000413	136833	138436	1604	reverse	CFIO01_03412	hypothetical protein	YES	P450-Eclass-G4	nrps cluster - CL46	46
JARH01000413	139237	140357	1121	reverse	CFIO01_03413	hypothetical protein	NO		nrps cluster - CL46	46
JARH01000413	141098	142598	1501	forward	CFIO01_03414	hypothetical protein	NO		nrps cluster - CL46	46
JARH01000413	<143919	145840	>1922	forward	CFIO01_03415	putative 2-isopropylmalate synthase	NO		nrps cluster - CL46	46
JARH01000413	146303	148299	1997	reverse	CFIO01_03416	putative MFS transporter	NO		nrps cluster - CL46	46
JARH01000413	149872	163950	14079	forward	CFIO01_03417	hypothetical protein	NO	NRPS	nrps cluster - CL46	46
JARH01000413	164264	166272	2009	forward	CFIO01_03418	putative C6 zinc finger domain-containing protein	NO		nrps cluster - CL46	46
JARH01000413	166780	167940	1161	reverse	CFIO01_03419	putative methylisocitrate lyase	NO		nrps cluster - CL46	46
JARH01000413	168684	171005	2322	forward	CFIO01_03420	hypothetical protein	NO		nrps cluster - CL46	46
JARH01000413	171596	173066	1471	forward	CFIO01_03421	hypothetical protein	NO		nrps cluster - CL46	46
JARH01000413	174898	175570	673	forward	CFIO01_03422	putative transcription initiation factor TFIID 23-30kDa subunit	NO		nrps cluster - CL46	46
JARH01000413	175919	176378	460	reverse	CFIO01_03423	putative 37S ribosomal protein S19	NO		nrps cluster - CL46	46
JARH01000413	178292	179492	1201	forward	CFIO01_03424	putative cellulase	YES		nrps cluster - CL46	46
JARH01000413	181005	181754	750	forward	CFIO01_03425	putative phosphate transporter	NO		nrps cluster - CL46	46
JARH01000413	182400	183659	1260	forward	CFIO01_03426	putative DNA repair protein	NO		nrps cluster - CL46	46
JARH01000415	7779	9564	1786	forward	CFIO01_01103	putative cytochrome P450	NO	P450-Eclass-G1	other cluster - CL47	47
JARH01000415	9848	12601	2754	reverse	CFIO01_01104	hypothetical protein	NO		other cluster - CL47	47
JARH01000415	13238	15022	1785	forward	CFIO01_01105	hypothetical protein	NO		other cluster - CL47	47
JARH01000415	15914	16909	996	forward	CFIO01_01106	putative NAD-dependent epimerase/dehydratase	NO		other cluster - CL47	47
JARH01000415	17084	17722	639	reverse	CFIO01_01107	hypothetical protein	NO		other cluster - CL47	47
JARH01000415	18173	19400	1228	reverse	CFIO01_01108	putative NmrA family protein	NO		other cluster - CL47	47
JARH01000415	21465	22870	1406	reverse	CFIO01_01109	putative integral membrane protein	NO		other cluster - CL47	47
JARH01000415	28874	30335	1462	reverse	CFIO01_01110	putative fungal specific transcription factor domain-containing protein	NO		other cluster - CL47	47
JARH01000415	34329	37497	3169	reverse	CFIO01_01111	putative glycosyl hydrolase family 3	YES		other cluster - CL47	47
JARH01000415	41086	42660	1575	reverse	CFIO01_01112	putative ergosterol biosynthesis ERG4/ERG24 family protein	NO		other cluster - CL47	47
JARH01000415	43939	45101	1163	forward	CFIO01_01113	hypothetical protein	YES		other cluster - CL47	47
JARH01000415	45768	46955	1188	forward	CFIO01_01114	putative aldo/keto reductase	NO		other cluster - CL47	47
JARH01000415	47176	48494	1319	forward	CFIO01_01115	putative heterokaryon incompatibility protein	NO		other cluster - CL47	47
JARH01000415	49249	49949	701	reverse	CFIO01_01116	putative BZIP transcription factor JlbA/IDI-4	NO		other cluster - CL47	47
JARH01000415	54399	55406	1008	forward	CFIO01_01117	putative NmrA-like family protein	NO		other cluster - CL47	47
JARH01000415	56083	56796	714	forward	CFIO01_01118	putative acetyltransferase	NO		other cluster - CL47	47
JARH01000415	56992	58056	1065	reverse	CFIO01_01119	hypothetical protein	YES		other cluster - CL47	47
JARH01000415	63566	63987	422	forward	CFIO01_01120	hypothetical protein	YES		other cluster - CL47	47
JARH01000415	64845	65384	540	forward	CFIO01_01121	hypothetical protein	YES		other cluster - CL47	47
JARH01000415	66086	66488	403	forward	CFIO01_01122	hypothetical protein	YES		other cluster - CL47	47
JARH01000415	67231	67545	315	forward	CFIO01_01123	hypothetical protein	NO		other cluster - CL47	47
JARH01000415	67731	68178	448	reverse	CFIO01_01124	hypothetical protein	YES		other cluster - CL47	47
JARH01000415	68955	70310	1356	reverse	CFIO01_01125	hypothetical protein	NO		other cluster - CL47	47
JARH01000415	71890	74590	2701	reverse	CFIO01_01126	hypothetical protein	NO		other cluster - CL47	47
JARH01000415	78993	79918	926	reverse	CFIO01_01127	hypothetical protein	NO		other cluster - CL47	47
JARH01000415	93167	96363	3197	forward	CFIO01_01128	hypothetical protein	NO		other cluster - CL47	47
JARH01000415	96578	98238	1661	reverse	CFIO01_01129	hypothetical protein	NO		other cluster - CL47	47
JARH01000415	98850	99935	1086	forward	CFIO01_01130	putative alpha-ketoglutarate-dependent 2	NO		other cluster - CL47	47
JARH01000415	100750	102315	1566	forward	CFIO01_01131	hypothetical protein	NO		other cluster - CL47	47
JARH01000415	102534	106297	3764	reverse	CFIO01_01132	hypothetical protein	NO		other cluster - CL47	47
JARH01000415	107708	108949	1242	forward	CFIO01_01133	hypothetical protein	NO		other cluster - CL47	47
JARH01000415	115035	115603	569	forward	CFIO01_01134	hypothetical protein	NO		other cluster - CL47	47
JARH01000415	116119	117831	1713	reverse	CFIO01_01135	hypothetical protein	NO		other cluster - CL47	47
JARH01000415	118742	120020	1279	reverse	CFIO01_01136	hypothetical protein	NO		other cluster - CL47	47
JARH01000415	120392	120964	573	forward	CFIO01_01137	hypothetical protein	YES		other cluster - CL47	47
JARH01000415	121398	122960	1563	reverse	CFIO01_01138	putative 3-deoxy-7-phosphoheptulonate synthase	NO		other cluster - CL47	47
JARH01000415	129229	130344	1116	forward	CFIO01_01139	hypothetical protein	NO		other cluster - CL47	47
JARH01000415	131442	132574	1133	reverse	CFIO01_01140	hypothetical protein	NO		other cluster - CL47	47
JARH01000415	135020	135997	978	forward	CFIO01_01141	putative ribosomal protein L13e	NO		other cluster - CL47	47
JARH01000415	136597	138938	2342	reverse	CFIO01_01142	putative GTP binding protein	YES		other cluster - CL47	47
JARH01000415	139957	140752	796	reverse	CFIO01_01143	hypothetical protein	YES		other cluster - CL47	47
JARH01000415	143107	144801	1695	forward	CFIO01_01144	hypothetical protein	NO		other cluster - CL47	47
JARH01000415	145149	146297	1149	reverse	CFIO01_01145	putative aryl-alcohol dehydrogenase AAD14	NO		other cluster - CL47	47
JARH01000415	146999	148835	1837	reverse	CFIO01_01146	putative dimethylaniline monooxygenase 2	NO		other cluster - CL47	47
JARH01000415	149670	151245	1576	reverse	CFIO01_01147	putative cellulose-binding protein	NO		other cluster - CL47	47
JARH01000415	153186	154975	1790	forward	CFIO01_01148	putative MFS hexose transporter	NO		other cluster - CL47	47
JARH01000415	157996	159525	1530	reverse	CFIO01_01149	hypothetical protein	NO		other cluster - CL47	47
JARH01000415	159986	162108	2123	forward	CFIO01_01150	hypothetical protein	NO		other cluster - CL47	47
JARH01000415	166090	166381	292	forward	CFIO01_01151	hypothetical protein	YES		other cluster - CL47	47
JARH01000415	167635	169466	1832	forward	CFIO01_01152	putative cytochrome P450	NO	P450-Eclass-G1	other cluster - CL47	47
JARH01000415	170767	172149	1383	forward	CFIO01_01153	hypothetical protein	NO		other cluster - CL47	47
JARH01000415	173811	174713	903	forward	CFIO01_01154	putative endonuclease/Exonuclease/phosphatase	YES		other cluster - CL47	47
JARH01000415	175071	176393	1323	reverse	CFIO01_01155	putative methyltransferase domain-containing protein	NO		other cluster - CL47	47
JARH01000415	178119	179627	1509	forward	CFIO01_01156	putative O-methyltransferase	NO		other cluster - CL47	47
JARH01000415	180969	181958	990	reverse	CFIO01_01157	hypothetical protein	NO		other cluster - CL47	47
JARH01000415	189557	190427	871	reverse	CFIO01_01158	hypothetical protein	YES		other cluster - CL47	47
JARH01000415	191043	194443	3401	reverse	CFIO01_01159	putative male sterility protein	NO		other cluster - CL47	47
JARH01000415	195404	197352	1949	forward	CFIO01_01160	putative dihydroxyacetone kinase	NO		other cluster - CL47	47
JARH01000415	197593	200443	2851	reverse	CFIO01_01161	putative fungal specific transcription factor domain-containing protein	NO		other cluster - CL47	47
JARH01000415	201295	202560	1266	reverse	CFIO01_01162	hypothetical protein	YES		other cluster - CL47	47
JARH01000415	203246	204937	1692	reverse	CFIO01_01163	hypothetical protein	NO		other cluster - CL47	47
JARH01000415	205415	206541	1127	reverse	CFIO01_01164	putative dihydrodipicolinate synthetase	NO		other cluster - CL47	47
JARH01000415	207287	208718	1432	forward	CFIO01_01165	putative aldo/keto reductase	NO		other cluster - CL47	47
JARH01000415	209316	210632	1317	forward	CFIO01_01166	putative mandelate racemase/muconate lactonizing enzyme domain-containing protein	NO		other cluster - CL47	47
JARH01000415	210763	213554	2792	reverse	CFIO01_01167	putative conserved hypothetical protein	YES		other cluster - CL47	47
JARH01000415	217055	218188	1134	reverse	CFIO01_01169	hypothetical protein	NO		putative cluster - CL48	48
JARH01000415	219756	223503	3748	forward	CFIO01_01170	putative calcium-translocating P-type ATPase	NO		putative cluster - CL48	48
JARH01000415	224456	227500	3045	forward	CFIO01_01171	putative fungal specific transcription factor domain-containing protein	NO		putative cluster - CL48	48
JARH01000415	228256	229583	1328	reverse	CFIO01_01172	hypothetical protein	NO		putative cluster - CL48	48
JARH01000415	230199	232054	1856	forward	CFIO01_01173	putative POT family protein	NO		putative cluster - CL48	48
JARH01000415	232530	233504	975	reverse	CFIO01_01174	hypothetical protein	NO		putative cluster - CL48	48
JARH01000415	236476	238157	1682	forward	CFIO01_01175	putative cytochrome P450	NO	P450-Eclass-G1	putative cluster - CL48	48
JARH01000415	239117	240172	1056	forward	CFIO01_01176	hypothetical protein	NO		putative cluster - CL48	48
JARH01000415	240683	242035	1353	reverse	CFIO01_01177	hypothetical protein	NO		putative cluster - CL48	48
JARH01000415	246255	248459	2205	forward	CFIO01_01178	hypothetical protein	NO		putative cluster - CL48	48
JARH01000415	249794	250869	1076	reverse	CFIO01_01179	hypothetical protein	YES		putative cluster - CL48	48
JARH01000415	254241	256610	2370	reverse	CFIO01_01180	putative aspartate kinase	NO		putative cluster - CL48	48
JARH01000415	257712	259103	1392	reverse	CFIO01_01181	putative homoserine O-acetyltransferase	NO		putative cluster - CL48	48
JARH01000415	259823	261102	1280	forward	CFIO01_01182	putative carbon-nitrogen hydrolase	NO		putative cluster - CL48	48
JARH01000415	263571	269416	5846	forward	CFIO01_01183	hypothetical protein	NO		putative cluster - CL48	48
JARH01000427	161255	162394	1140	reverse	CFIO01_04301	hypothetical protein	YES		t1pks cluster - CL49	49
JARH01000427	163645	164388	744	forward	CFIO01_04302	hypothetical protein	NO		t1pks cluster - CL49	49
JARH01000427	168073	169975	1903	forward	CFIO01_04303	putative carboxylesterase	YES		t1pks cluster - CL49	49
JARH01000427	171967	173895	1929	forward	CFIO01_04304	hypothetical protein	NO		t1pks cluster - CL49	49
JARH01000427	174309	175543	1235	reverse	CFIO01_04305	putative alcohol dehydrogenase GroES-like domain-containing protein	NO		t1pks cluster - CL49	49
JARH01000427	176886	178610	1725	forward	CFIO01_04306	putative carboxylesterase	YES		t1pks cluster - CL49	49
JARH01000427	185292	186987	1696	forward	CFIO01_04307	hypothetical protein	NO		t1pks cluster - CL49	49
JARH01000427	190737	193339	2603	reverse	CFIO01_04308	hypothetical protein	NO		t1pks cluster - CL49	49
JARH01000427	195643	196410	768	reverse	CFIO01_04309	putative glycosyl hydrolase family 61	YES		t1pks cluster - CL49	49
JARH01000427	199320	200728	1409	reverse	CFIO01_04310	putative deuterolysin metalloprotease	YES		t1pks cluster - CL49	49
JARH01000427	205033	206607	1575	forward	CFIO01_04311	hypothetical protein	YES		t1pks cluster - CL49	49
JARH01000427	206854	208254	1401	reverse	CFIO01_04312	putative glycosylhydrolase 47-4	NO		t1pks cluster - CL49	49
JARH01000427	209638	212094	2457	reverse	CFIO01_04313	hypothetical protein	NO		t1pks cluster - CL49	49
JARH01000427	213028	214010	983	reverse	CFIO01_04314	hypothetical protein	NO		t1pks cluster - CL49	49
JARH01000427	214831	222892	8062	reverse	CFIO01_04315	putative beta-ketoacyl synthase domain-containing protein	NO	PKS	t1pks cluster - CL49	49
JARH01000427	223963	225692	1730	reverse	CFIO01_04316	putative FAD binding domain-containing protein	NO		t1pks cluster - CL49	49
JARH01000427	226721	228446	1726	forward	CFIO01_04317	putative cytochrome P450	NO	P450-Eclass-G1	t1pks cluster - CL49	49
JARH01000427	229263	231017	1755	forward	CFIO01_04318	putative cytochrome P450	NO	P450-Eclass-G1	t1pks cluster - CL49	49
JARH01000427	231562	233222	1661	reverse	CFIO01_04319	putative aldehyde dehydrogenase	NO		t1pks cluster - CL49	49
JARH01000454	432	2097	1666	forward	CFIO01_09326	putative major facilitator superfamily transporter	NO		t1pks cluster - CL50	50
JARH01000454	5750	7500	1751	forward	CFIO01_09327	hypothetical protein	NO		t1pks cluster - CL50	50
JARH01000454	8085	8507	423	forward	CFIO01_09328	hypothetical protein	NO		t1pks cluster - CL50	50
JARH01000454	8777	10534	1758	reverse	CFIO01_09329	hypothetical protein	NO		t1pks cluster - CL50	50
JARH01000454	11170	12627	1458	reverse	CFIO01_09330	putative amidohydrolase	NO		t1pks cluster - CL50	50
JARH01000454	13094	21171	8078	reverse	CFIO01_09331	putative KR domain-containing protein	NO	PKS	t1pks cluster - CL50	50
JARH01000454	22511	23868	1358	forward	CFIO01_09332	putative methyltransferase domain-containing protein	YES		t1pks cluster - CL50	50
JARH01000454	24131	24481	351	reverse	CFIO01_09333	hypothetical protein	NO		t1pks cluster - CL50	50
JARH01000454	25402	27005	1604	reverse	CFIO01_09334	putative cytochrome P450	NO	P450	t1pks cluster - CL50	50
JARH01000454	27322	29344	2023	forward	CFIO01_09335	putative cytochrome P450	NO	P450	t1pks cluster - CL50	50
JARH01000454	30130	31661	1532	forward	CFIO01_09336	putative leucine aminopeptidase 2	YES		t1pks cluster - CL50	50
JARH01000454	33891	35540	1650	reverse	CFIO01_09337	putative ammonium transporter	NO		t1pks cluster - CL50	50
JARH01000457	4630	6366	1737	reverse	CFIO01_11136	putative phytoene desaturase	NO		terpene cluster - CL51	51
JARH01000457	8623	10510	1888	forward	CFIO01_11137	putative squalene/phytoene synthase	NO	TS	terpene cluster - CL51	51
JARH01000457	11206	12360	1155	forward	CFIO01_11138	putative thioesterase	NO		terpene cluster - CL51	51
JARH01000457	13647	15854	2208	reverse	CFIO01_11139	putative DASH family cryptochrome	NO		terpene cluster - CL51	51
JARH01000457	18162	18531	370	forward	CFIO01_11140	hypothetical protein	NO		terpene cluster - CL51	51
JARH01000487	1339	8055	6717	reverse	CFIO01_09752	putative beta-ketoacyl synthase	NO	PKS	t1pks cluster - CL52	52
JARH01000487	23217	25131	1915	reverse	CFIO01_09753	putative multicopper oxidase	YES		t1pks cluster - CL52	52
JARH01000487	44181	46519	2339	forward	CFIO01_09756	putative UBA/TS-N domain-containing protein	NO		nrps-t1pks cluster - CL53	53
JARH01000487	47309	49112	1804	forward	CFIO01_09757	putative pyridoxal-dependent decarboxylase	NO		nrps-t1pks cluster - CL53	53
JARH01000487	50141	51433	1293	reverse	CFIO01_09758	putative integral membrane protein DUF92	YES		nrps-t1pks cluster - CL53	53
JARH01000487	52748	53769	1022	forward	CFIO01_09759	hypothetical protein	NO		nrps-t1pks cluster - CL53	53
JARH01000487	54050	54632	583	reverse	CFIO01_09760	putative ribosomal L22e family protein	NO		nrps-t1pks cluster - CL53	53
JARH01000487	57965	59011	1047	forward	CFIO01_09761	putative isoflavone reductase	NO		nrps-t1pks cluster - CL53	53
JARH01000487	60525	62292	1768	reverse	CFIO01_09762	putative adenosine/AMP deaminase	NO		nrps-t1pks cluster - CL53	53
JARH01000487	64068	64364	297	reverse	CFIO01_09763	hypothetical protein	NO		nrps-t1pks cluster - CL53	53
JARH01000487	65175	77334	12160	reverse	CFIO01_09764	putative beta-ketoacyl synthase domain-containing protein	NO	PKS-NRPS	nrps-t1pks cluster - CL53	53
JARH01000487	79182	79466	285	forward	CFIO01_09765	hypothetical protein	NO		nrps-t1pks cluster - CL53	53
JARH01000487	80878	81427	550	forward	CFIO01_09766	hypothetical protein	NO		nrps-t1pks cluster - CL53	53
JARH01000487	81482	82087	606	forward	CFIO01_09767	hypothetical protein	NO		nrps-t1pks cluster - CL53	53
JARH01000487	83482	84544	1063	reverse	CFIO01_09768	hypothetical protein	NO		nrps-t1pks cluster - CL53	53
JARH01000489	259147	261426	2280	forward	CFIO01_00894	hypothetical protein	NO		putative cluster - CL54	54
JARH01000489	264705	266026	1322	forward	CFIO01_00895	hypothetical protein	YES		putative cluster - CL54	54
JARH01000489	270227	270624	398	reverse	CFIO01_00896	hypothetical protein	NO		putative cluster - CL54	54
JARH01000489	271199	272362	1164	forward	CFIO01_00897	hypothetical protein	NO		putative cluster - CL54	54
JARH01000489	274537	275946	1410	forward	CFIO01_00898	hypothetical protein	YES		putative cluster - CL54	54
JARH01000489	276314	277878	1565	reverse	CFIO01_00899	hypothetical protein	NO		putative cluster - CL54	54
JARH01000489	278455	279993	1539	reverse	CFIO01_00900	putative dimethylaniline monooxygenase	NO		putative cluster - CL54	54
JARH01000489	283414	283653	240	forward	CFIO01_00901	hypothetical protein	NO		putative cluster - CL54	54
JARH01000489	284762	285549	788	reverse	CFIO01_00902	hypothetical protein	NO		putative cluster - CL54	54
JARH01000489	287385	289144	1760	reverse	CFIO01_00903	putative sugar porter family MFS transporter	NO		putative cluster - CL54	54
JARH01000489	293049	294374	1326	forward	CFIO01_00904	hypothetical protein	NO		putative cluster - CL54	54
JARH01000489	296496	297637	1142	forward	CFIO01_00905	putative pectate lyase	YES		putative cluster - CL54	54
JARH01000489	298078	299941	1864	reverse	CFIO01_00906	putative carboxylesterase	YES		putative cluster - CL54	54
JARH01000489	300940	302220	1281	reverse	CFIO01_00907	putative aldo/keto reductase	NO		putative cluster - CL54	54
JARH01000489	302795	303310	516	reverse	CFIO01_00908	hypothetical protein	YES		putative cluster - CL54	54
JARH01000489	305163	306355	1193	forward	CFIO01_00909	hypothetical protein	NO		putative cluster - CL54	54
JARH01000489	309391	310620	1230	forward	CFIO01_00910	putative methyltransferase domain-containing protein	NO		putative cluster - CL54	54
JARH01000489	313153	314431	1279	forward	CFIO01_00911	hypothetical protein	YES		putative cluster - CL54	54
JARH01000489	315639	317164	1526	forward	CFIO01_00912	putative isocitrate dehydrogenase subunit 1	NO		putative cluster - CL54	54
JARH01000489	321636	323644	2009	forward	CFIO01_00913	putative cytochrome P450	NO	P450-Eclass-G4	putative cluster - CL54	54
JARH01000489	324641	325485	845	forward	CFIO01_00914	hypothetical protein	NO		putative cluster - CL54	54
JARH01000489	325519	326220	702	forward	CFIO01_00915	hypothetical protein	NO		putative cluster - CL54	54
JARH01000489	326835	327633	799	forward	CFIO01_00916	hypothetical protein	NO		putative cluster - CL54	54
JARH01000489	329239	330288	1050	forward	CFIO01_00917	putative zinc-binding dehydrogenase	NO		putative cluster - CL54	54
JARH01000489	330890	333517	2628	reverse	CFIO01_00918	putative dynamin family protein	NO		putative cluster - CL54	54
JARH01000489	335643	336644	1002	reverse	CFIO01_00919	putative short-chain dehydrogenase	NO		putative cluster - CL54	54
JARH01000489	338242	338538	297	forward	CFIO01_00920	hypothetical protein	NO		putative cluster - CL54	54
JARH01000489	338619	339623	1005	reverse	CFIO01_00921	putative transmembrane adaptor Erv26	NO		putative cluster - CL54	54
JARH01000489	340210	341125	916	forward	CFIO01_00922	putative methyltransferase	NO		putative cluster - CL54	54
JARH01000489	345170	346897	1728	forward	CFIO01_00923	putative cytochrome P450 monooxygenase	NO	P450-Eclass-G1	putative cluster - CL54	54
JARH01000489	348094	350940	2847	reverse	CFIO01_00924	hypothetical protein	YES		putative cluster - CL54	54
JARH01000489	353130	354845	1716	forward	CFIO01_00925	hypothetical protein	NO		putative cluster - CL54	54
JARH01000489	355733	356636	904	forward	CFIO01_00926	hypothetical protein	NO		putative cluster - CL54	54
JARH01000489	356971	359207	2237	reverse	CFIO01_00927	hypothetical protein	NO		putative cluster - CL54	54
JARH01000489	360238	361061	824	reverse	CFIO01_00928	hypothetical protein	NO		putative cluster - CL54	54
JARH01000489	363706	365569	1864	forward	CFIO01_00929	hypothetical protein	NO		putative cluster - CL54	54
JARH01000489	366134	367671	1538	forward	CFIO01_00930	putative glycoside hydrolase family 76	YES		putative cluster - CL54	54
JARH01000489	367951	369498	1548	reverse	CFIO01_00931	hypothetical protein	NO		putative cluster - CL54	54
JARH01000489	372226	373619	1394	reverse	CFIO01_00932	putative C6 zinc finger protein	NO		putative cluster - CL54	54
JARH01000489	374522	375903	1382	reverse	CFIO01_00933	putative integral membrane protein	NO		putative cluster - CL54	54
JARH01000489	381884	383689	1806	forward	CFIO01_00934	putative high-affinity nicotinic acid transporter	NO		putative cluster - CL54	54
JARH01000489	387332	388561	1230	forward	CFIO01_00935	hypothetical protein	NO		putative cluster - CL54	54
JARH01000489	390075	391082	1008	reverse	CFIO01_00936	putative dienelactone hydrolase	YES		putative cluster - CL54	54
JARH01000489	391918	393381	1464	reverse	CFIO01_00937	putative riboflavin transporter MCH5	NO		putative cluster - CL54	54
JARH01000489	396819	398414	1596	forward	CFIO01_00938	putative glycosyl hydrolase family 7	YES		putative cluster - CL54	54
JARH01000489	400107	401158	1052	forward	CFIO01_00939	hypothetical protein	NO		putative cluster - CL54	54
JARH01000489	401294	407032	5739	reverse	CFIO01_00940	hypothetical protein	NO		putative cluster - CL54	54
JARH01000489	409366	409889	524	reverse	CFIO01_00941	hypothetical protein	YES		putative cluster - CL54	54
JARH01000489	411367	414899	3533	reverse	CFIO01_00942	hypothetical protein	YES		putative cluster - CL54	54
JARH01000489	416513	418437	1925	reverse	CFIO01_00943	putative siderophore iron transporter mirB	NO		putative cluster - CL54	54
JARH01000489	420283	421419	1137	forward	CFIO01_00944	hypothetical protein	NO		putative cluster - CL54	54
JARH01000489	424326	427123	2798	forward	CFIO01_00945	putative OPT family small oligopeptide transporter	NO		putative cluster - CL54	54
JARH01000489	428040	429289	1250	forward	CFIO01_00946	putative aldehyde reductase II	NO		putative cluster - CL54	54
JARH01000489	434383	435659	1277	forward	CFIO01_00947	putative 5-methyltetrahydropteroyltriglutamate-homocysteine methyltransferase	NO		putative cluster - CL54	54
JARH01000489	436311	438358	2048	reverse	CFIO01_00948	putative integral membrane protein	NO		putative cluster - CL54	54
JARH01000529	43479	45088	1610	forward	CFIO01_10702	hypothetical protein	YES		nrps cluster - CL55	55
JARH01000529	46082	48430	2349	reverse	CFIO01_10703	hypothetical protein	NO		nrps cluster - CL55	55
JARH01000529	50503	52742	2240	forward	CFIO01_10704	hypothetical protein	NO		nrps cluster - CL55	55
JARH01000529	53320	55197	1878	reverse	CFIO01_10705	hypothetical protein	NO		nrps cluster - CL55	55
JARH01000529	56273	58060	1788	forward	CFIO01_10706	putative triose-phosphate transporter	NO		nrps cluster - CL55	55
JARH01000529	58482	60156	1675	reverse	CFIO01_10707	putative origin recognition complex subunit Orc5	NO		nrps cluster - CL55	55
JARH01000529	61805	63436	1632	forward	CFIO01_10708	hypothetical protein	NO		nrps cluster - CL55	55
JARH01000529	63784	71856	8073	reverse	CFIO01_10709	putative AMP-binding enzyme	NO	NRPS	nrps cluster - CL55	55
JARH01000532	1171	8236	7066	forward	CFIO01_12134	putative beta-ketoacyl synthase domain-containing protein	YES	PKS	t1pks-terpene cluster - CL56	56
JARH01000532	8758	10689	1932	forward	CFIO01_12135	hypothetical protein	NO	P450-Eclass-G1	t1pks-terpene cluster - CL56	56
JARH01000532	11349	12760	1412	forward	CFIO01_12136	putative aromatic prenyltransferase	NO	DMATS	t1pks-terpene cluster - CL56	56
JARH01000532	12833	14388	1556	reverse	CFIO01_12137	hypothetical protein	NO		t1pks-terpene cluster - CL56	56
JARH01000532	14945	16669	1725	reverse	CFIO01_12138	hypothetical protein	YES		t1pks-terpene cluster - CL56	56
JARH01000532	17929	18594	666	forward	CFIO01_12139	putative short-chain dehydrogenase	NO		t1pks-terpene cluster - CL56	56
JARH01000532	19400	20532	1133	reverse	CFIO01_12140	putative short-chain dehydrogenase	NO		t1pks-terpene cluster - CL56	56
JARH01000532	22666	24209	1544	forward	CFIO01_12141	hypothetical protein	NO		t1pks-terpene cluster - CL56	56
JARH01000532	24653	28344	3692	forward	CFIO01_12142	putative conserved hypothetical protein	NO		t1pks-terpene cluster - CL56	56
JARH01000532	32115	32492	378	forward	CFIO01_12143	hypothetical protein	NO		t1pks-terpene cluster - CL56	56
JARH01000532	44122	46902	2781	forward	CFIO01_12144	hypothetical protein	NO		t1pks-terpene cluster - CL56	56
JARH01000547	1860	2901	1042	forward	CFIO01_03616	putative necrosis inducing protein	YES		t1pks cluster - CL57	57
JARH01000547	4703	6090	1388	forward	CFIO01_03617	putative oxidoreductase	NO		t1pks cluster - CL57	57
JARH01000547	7086	8522	1437	forward	CFIO01_03618	hypothetical protein	YES		t1pks cluster - CL57	57
JARH01000547	10907	11272	366	forward	CFIO01_03619	hypothetical protein	YES		t1pks cluster - CL57	57
JARH01000547	11640	13137	1498	reverse	CFIO01_03620	putative zinc carboxypeptidase	YES		t1pks cluster - CL57	57
JARH01000547	13904	16001	2098	reverse	CFIO01_03621	putative CorA-like Mg2+ transporter	NO		t1pks cluster - CL57	57
JARH01000547	17302	20601	3300	reverse	CFIO01_03622	putative cytochrome P450 82A2	NO	P450-Eclass-G4	t1pks cluster - CL57	57
JARH01000547	21543	22152	610	forward	CFIO01_03623	putative cytochrome b5	NO		t1pks cluster - CL57	57
JARH01000547	22573	23598	1026	forward	CFIO01_03624	hypothetical protein	NO		t1pks cluster - CL57	57
JARH01000547	23871	31494	7624	reverse	CFIO01_03625	putative PKSN polyketide synthase for alternapyrone biosynthesis protein	NO	PKS	t1pks cluster - CL57	57
JARH01000547	31942	32892	951	forward	CFIO01_03626	hypothetical protein	NO		t1pks cluster - CL57	57
JARH01000547	33419	35325	1907	reverse	CFIO01_03627	putative major facilitator superfamily transporter	NO		t1pks cluster - CL57	57
JARH01000547	36263	44247	7985	forward	CFIO01_03628	putative type I polyketide synthase	NO	PKS	t1pks cluster - CL57	57
JARH01000547	44833	46422	1590	reverse	CFIO01_03629	putative predicted protein	NO		t1pks cluster - CL57	57
JARH01000547	48522	50438	1917	forward	CFIO01_03630	putative cytochrome P450 3A19	NO	P450-Eclass-G1	t1pks cluster - CL57	57
JARH01000547	50486	51801	1316	reverse	CFIO01_03631	putative TfdA family Taurine catabolism dioxygenase TauD	NO		t1pks cluster - CL57	57
JARH01000547	53490	54756	1267	forward	CFIO01_03632	putative major facilitator superfamily transporter	NO		t1pks cluster - CL57	57
JARH01000547	55033	56127	1095	reverse	CFIO01_03633	putative adenosine deaminase	NO		t1pks cluster - CL57	57
JARH01000547	57425	59038	1614	forward	CFIO01_03634	putative major facilitator superfamily transporter	NO		t1pks cluster - CL57	57
JARH01000547	59248	59772	525	reverse	CFIO01_03635	hypothetical protein	NO		t1pks cluster - CL57	57
JARH01000547	60992	62598	1607	forward	CFIO01_03636	hypothetical protein	NO		t1pks cluster - CL57	57
JARH01000547	63460	65070	1611	forward	CFIO01_03637	hypothetical protein	NO		t1pks cluster - CL57	57
JARH01000547	102889	104925	2037	forward	CFIO01_03651	putative heterokaryon incompatibility protein	NO		putative cluster - CL58	58
JARH01000547	110594	111636	1043	reverse	CFIO01_03652	hypothetical protein	NO		putative cluster - CL58	58
JARH01000547	113616	114803	1188	forward	CFIO01_03653	hypothetical protein	NO		putative cluster - CL58	58
JARH01000547	115076	115907	832	reverse	CFIO01_03654	putative 3-oxoacyl-(acyl-carrier-protein) reductase	NO		putative cluster - CL58	58
JARH01000547	116760	118591	1832	forward	CFIO01_03655	putative cytochrome P450	NO	P450-Eclass-G1	putative cluster - CL58	58
JARH01000547	119545	119892	348	forward	CFIO01_03656	putative F-box domain-containing protein	NO		putative cluster - CL58	58
JARH01000547	123385	125295	1911	forward	CFIO01_03657	putative serine carboxypeptidase	YES		putative cluster - CL58	58
JARH01000547	125552	126692	1141	reverse	CFIO01_03658	putative NmrA-like family protein	NO		putative cluster - CL58	58
JARH01000547	127666	129022	1357	forward	CFIO01_03659	putative methyltransferase	NO		putative cluster - CL58	58
JARH01000547	130334	131563	1230	forward	CFIO01_03660	putative methyltransferase	NO		putative cluster - CL58	58
JARH01000547	132086	132432	347	reverse	CFIO01_03661	hypothetical protein	YES		putative cluster - CL58	58
JARH01000547	133950	135989	2040	reverse	CFIO01_03662	hypothetical protein	NO		putative cluster - CL58	58
JARH01000547	136927	138036	1110	reverse	CFIO01_03663	hypothetical protein	YES		putative cluster - CL58	58
JARH01000547	<139902	141865	>1964	forward	CFIO01_03664	putative cytochrome P450 52A11	NO	P450-Eclass-G1	putative cluster - CL58	58
JARH01000547	142930	143745	816	reverse	CFIO01_03665	hypothetical protein	NO		putative cluster - CL58	58
JARH01000547	144479	145962	1484	reverse	CFIO01_03666	putative phosphotransferase enzyme family protein	NO		putative cluster - CL58	58
JARH01000547	147073	148527	1455	reverse	CFIO01_03667	putative glycosyl transferase group 1	YES		putative cluster - CL58	58
JARH01000547	150816	152564	1749	forward	CFIO01_03668	putative cation efflux family protein	NO		putative cluster - CL58	58
JARH01000547	153998	156002	2005	forward	CFIO01_03669	hypothetical protein	NO		putative cluster - CL58	58
JARH01000547	156702	158937	2236	reverse	CFIO01_03670	putative phosphoglycerate mutase	NO		putative cluster - CL58	58
JARH01000547	161972	162661	690	forward	CFIO01_03671	putative methyltransferase	NO		putative cluster - CL58	58
JARH01000547	163333	164646	1314	forward	CFIO01_03672	putative peptidase C13 family protein	YES		putative cluster - CL58	58
JARH01000547	165506	168243	2738	forward	CFIO01_03673	hypothetical protein	YES		putative cluster - CL58	58
JARH01000547	169379	169699	321	reverse	CFIO01_03674	hypothetical protein	YES		putative cluster - CL58	58
JARH01000547	170742	175753	5012	reverse	CFIO01_03675	hypothetical protein	YES		putative cluster - CL58	58
JARH01000553	40548	41081	534	reverse	CFIO01_06022	putative ribose 5-phosphate isomerase	NO		other cluster - CL59	59
JARH01000553	41569	43347	1779	forward	CFIO01_06023	putative dihydroxyacetone kinase	NO		other cluster - CL59	59
JARH01000553	46223	48871	2649	forward	CFIO01_06024	putative fungal specific transcription factor domain-containing protein	NO		other cluster - CL59	59
JARH01000553	50001	52370	2370	forward	CFIO01_06025	hypothetical protein	YES		other cluster - CL59	59
JARH01000553	52398	53291	894	reverse	CFIO01_06026	hypothetical protein	NO		other cluster - CL59	59
JARH01000553	54888	55745	858	reverse	CFIO01_06027	hypothetical protein	NO		other cluster - CL59	59
JARH01000553	58697	59256	560	forward	CFIO01_06028	hypothetical protein	YES		other cluster - CL59	59
JARH01000553	59708	63090	3383	reverse	CFIO01_06029	hypothetical protein	NO		other cluster - CL59	59
JARH01000553	64550	66071	1522	forward	CFIO01_06030	putative MFS transporter	NO		other cluster - CL59	59
JARH01000553	67621	69610	1990	reverse	CFIO01_06031	putative multicopper oxidase	YES		other cluster - CL59	59
JARH01000553	73592	75355	1764	forward	CFIO01_06032	hypothetical protein	NO		other cluster - CL59	59
JARH01000553	75809	76687	879	reverse	CFIO01_06033	putative glycosyl hydrolase family 11	YES		other cluster - CL59	59
JARH01000553	79558	80207	650	forward	CFIO01_06034	hypothetical protein	YES		other cluster - CL59	59
JARH01000553	80627	82363	1737	reverse	CFIO01_06035	hypothetical protein	NO		other cluster - CL59	59
JARH01000553	83216	84955	1740	reverse	CFIO01_06036	putative aromatic amino acid aminotransferase	NO		other cluster - CL59	59
JARH01000553	85824	87828	2005	forward	CFIO01_06037	hypothetical protein	NO		other cluster - CL59	59
JARH01000553	88999	90129	1131	forward	CFIO01_06038	hypothetical protein	NO		other cluster - CL59	59
JARH01000553	90704	92300	1597	reverse	CFIO01_06039	putative conserved hypothetical protein	NO		other cluster - CL59	59
JARH01000553	92985	94322	1338	reverse	CFIO01_06040	putative CoA-transferase family III	NO		other cluster - CL59	59
JARH01000553	94858	96198	1341	forward	CFIO01_06041	putative acyl-CoA dehydrogenase domain-containing protein	NO		other cluster - CL59	59
JARH01000553	96755	99504	2750	forward	CFIO01_06042	hypothetical protein	NO		other cluster - CL59	59
JARH01000553	99720	100792	1073	forward	CFIO01_06043	hypothetical protein	NO		other cluster - CL59	59
JARH01000553	100893	102582	1690	reverse	CFIO01_06044	hypothetical protein	YES		other cluster - CL59	59
JARH01000553	126925	128584	1660	forward	CFIO01_06054	putative protein kinase domain-containing protein	NO		terpene cluster - CL60	60
JARH01000553	130503	132236	1734	forward	CFIO01_06055	putative major facilitator superfamily transporter	NO		terpene cluster - CL60	60
JARH01000553	133027	135639	2613	forward	CFIO01_06056	hypothetical protein	NO		terpene cluster - CL60	60
JARH01000553	136177	136683	507	forward	CFIO01_06057	putative cytidine and deoxycytidylate deaminase zinc-binding region	NO		terpene cluster - CL60	60
JARH01000553	136883	138734	1852	reverse	CFIO01_06058	hypothetical protein	NO	TS	terpene cluster - CL60	60
JARH01000553	140841	142640	1800	forward	CFIO01_06059	hypothetical protein	YES	P450-Eclass-G1	terpene cluster - CL60	60
JARH01000553	142921	144480	1560	reverse	CFIO01_06060	putative tannase and feruloyl esterase	YES		terpene cluster - CL60	60
JARH01000553	146829	153238	6410	reverse	CFIO01_06061	putative ankyrin	NO		terpene cluster - CL60	60
JARH01000561	105387	106136	750	forward	CFIO01_05018	putative frataxin	NO		nrps cluster - CL61	61
JARH01000561	106854	107522	669	reverse	CFIO01_05019	hypothetical protein	NO		nrps cluster - CL61	61
JARH01000561	108454	109830	1377	reverse	CFIO01_05020	hypothetical protein	NO		nrps cluster - CL61	61
JARH01000561	111283	112240	958	reverse	CFIO01_05021	putative RTM1	NO		nrps cluster - CL61	61
JARH01000561	115974	116501	528	forward	CFIO01_05022	hypothetical protein	NO		nrps cluster - CL61	61
JARH01000561	118325	118894	570	forward	CFIO01_05023	putative extracellular serine-rich protein	YES		nrps cluster - CL61	61
JARH01000561	119756	121552	1797	forward	CFIO01_05024	putative arabinofuranosidase	YES		nrps cluster - CL61	61
JARH01000561	121992	122834	843	forward	CFIO01_05025	putative glutathione S-transferase	NO		nrps cluster - CL61	61
JARH01000561	123661	125146	1486	forward	CFIO01_05026	putative proline oxidase	NO		nrps cluster - CL61	61
JARH01000561	125571	126531	961	forward	CFIO01_05027	putative pyrroline-5-carboxylate reductase	NO		nrps cluster - CL61	61
JARH01000561	126667	127590	924	reverse	CFIO01_05028	hypothetical protein	NO		nrps cluster - CL61	61
JARH01000561	128404	130342	1939	forward	CFIO01_05029	putative 1-pyrroline-5-carboxylate dehydrogenase	NO		nrps cluster - CL61	61
JARH01000561	131451	132821	1371	forward	CFIO01_05030	hypothetical protein	NO		nrps cluster - CL61	61
JARH01000561	133234	135910	2677	reverse	CFIO01_05031	hypothetical protein	NO		nrps cluster - CL61	61
JARH01000561	138501	140187	1687	forward	CFIO01_05032	putative transmembrane amino acid transporter	NO		nrps cluster - CL61	61
JARH01000561	140531	141571	1041	reverse	CFIO01_05033	putative proline racemase	NO		nrps cluster - CL61	61
JARH01000561	142210	143313	1104	forward	CFIO01_05034	hypothetical protein	NO		nrps cluster - CL61	61
JARH01000561	143962	145755	1794	forward	CFIO01_05035	putative isotrichodermin C-15 hydroxylase	NO	P450-Eclass-G1	nrps cluster - CL61	61
JARH01000561	146010	151809	5800	reverse	CFIO01_05036	putative C6 zinc finger protein	NO		nrps cluster - CL61	61
JARH01000561	152601	157656	5056	forward	CFIO01_05037	hypothetical protein	NO		nrps cluster - CL61	61
JARH01000561	159015	160121	1107	forward	CFIO01_05038	hypothetical protein	NO		nrps cluster - CL61	61
JARH01000561	160382	162478	2097	reverse	CFIO01_05039	putative modin	NO		nrps cluster - CL61	61
JARH01000561	163777	166167	2391	reverse	CFIO01_05040	putative choline dehydrogenase	YES		nrps cluster - CL61	61
JARH01000561	168689	170258	1570	forward	CFIO01_05041	hypothetical protein	NO		nrps cluster - CL61	61
JARH01000561	170661	179815	9155	reverse	CFIO01_05042	putative amino acid adenylation domain-containing protein	NO	NRPS	nrps cluster - CL61	61
JARH01000561	181471	183355	1885	forward	CFIO01_05043	putative major facilitator superfamily transporter	NO		nrps cluster - CL61	61
JARH01000561	183825	185270	1446	forward	CFIO01_05044	putative FAD binding domain-containing protein	NO		nrps cluster - CL61	61
JARH01000561	185669	186211	543	reverse	CFIO01_05045	hypothetical protein	NO		nrps cluster - CL61	61
JARH01000561	186595	187467	873	reverse	CFIO01_05046	hypothetical protein	NO		nrps cluster - CL61	61
JARH01000561	188499	189512	1014	forward	CFIO01_05047	hypothetical protein	NO		nrps cluster - CL61	61
JARH01000561	189689	190792	1104	reverse	CFIO01_05048	hypothetical protein	NO		nrps cluster - CL61	61
JARH01000561	192507	193540	1034	forward	CFIO01_05049	putative cytochrome P450 17A1	NO	P450-Eclass-G1	nrps cluster - CL61	61
JARH01000561	194171	195563	1393	forward	CFIO01_05050	putative alanine racemase domain-containing protein	NO		nrps cluster - CL61	61
JARH01000561	195802	197692	1891	reverse	CFIO01_05051	hypothetical protein	NO		nrps cluster - CL61	61
JARH01000561	199269	202669	3401	reverse	CFIO01_05052	hypothetical protein	YES		nrps cluster - CL61	61
JARH01000561	203738	204547	810	forward	CFIO01_05053	hypothetical protein	NO		nrps cluster - CL61	61
JARH01000561	206089	207121	1033	forward	CFIO01_05054	hypothetical protein	NO		nrps cluster - CL61	61
JARH01000561	207462	208909	1448	reverse	CFIO01_05055	hypothetical protein	NO		nrps cluster - CL61	61
JARH01000561	209833	211386	1554	reverse	CFIO01_05056	hypothetical protein	NO		nrps cluster - CL61	61
JARH01000573	2460	4658	2199	reverse	CFIO01_09505	putative bacterial alpha-L-rhamnosidase domain-containing protein	YES		putative cluster - CL62	62
JARH01000573	5675	8437	2763	reverse	CFIO01_09506	hypothetical protein	YES		putative cluster - CL62	62
JARH01000573	9372	11633	2262	reverse	CFIO01_09507	putative fungal specific transcription factor domain-containing protein	NO		putative cluster - CL62	62
JARH01000573	12896	13950	1055	reverse	CFIO01_09508	hypothetical protein	NO		putative cluster - CL62	62
JARH01000573	16614	18625	2012	forward	CFIO01_09509	putative serine carboxypeptidase	NO		putative cluster - CL62	62
JARH01000573	19244	21490	2247	reverse	CFIO01_09510	hypothetical protein	NO		putative cluster - CL62	62
JARH01000573	23282	25131	1850	forward	CFIO01_09511	putative MFS transporter	NO		putative cluster - CL62	62
JARH01000573	26471	29050	2580	forward	CFIO01_09512	hypothetical protein	NO		putative cluster - CL62	62
JARH01000573	29791	30393	603	reverse	CFIO01_09513	putative glyoxalase/Bleomycin resistance protein/Dioxygenase	NO		putative cluster - CL62	62
JARH01000573	30980	32018	1039	forward	CFIO01_09514	hypothetical protein	NO		putative cluster - CL62	62
JARH01000573	33979	34980	1002	reverse	CFIO01_09515	putative short chain dehydrogenase	YES		putative cluster - CL62	62
JARH01000573	35845	37695	1851	forward	CFIO01_09516	hypothetical protein	YES		putative cluster - CL62	62
JARH01000573	38014	39786	1773	reverse	CFIO01_09517	putative L-amino-acid oxidase	YES		putative cluster - CL62	62
JARH01000573	40819	43166	2348	reverse	CFIO01_09518	putative MFS drug transporter	NO		putative cluster - CL62	62
JARH01000573	44359	46349	1991	forward	CFIO01_09519	putative cysteine synthase A	NO		putative cluster - CL62	62
JARH01000573	49082	51136	2055	reverse	CFIO01_09520	hypothetical protein	NO		putative cluster - CL62	62
JARH01000573	53724	55580	1857	forward	CFIO01_09521	putative FAD binding domain-containing protein	NO		putative cluster - CL62	62
JARH01000573	56110	57798	1689	reverse	CFIO01_09522	putative cytochrome P450 oxidoreductase	NO	P450-Eclass-G1	putative cluster - CL62	62
JARH01000573	59047	59965	919	reverse	CFIO01_09523	putative nitroreductase	YES		putative cluster - CL62	62
JARH01000573	60619	63301	2683	forward	CFIO01_09524	hypothetical protein	NO		putative cluster - CL62	62
JARH01000573	64152	66026	1875	forward	CFIO01_09525	putative monosaccharide transporter	NO		putative cluster - CL62	62
JARH01000573	66638	67992	1355	reverse	CFIO01_09526	hypothetical protein	NO		putative cluster - CL62	62
JARH01000573	75283	75951	669	forward	CFIO01_09527	hypothetical protein	NO		putative cluster - CL62	62
JARH01000573	77842	80917	3076	forward	CFIO01_09528	hypothetical protein	NO		putative cluster - CL62	62
JARH01000573	84463	87191	2729	forward	CFIO01_09529	putative fungal specific transcription factor	NO		putative cluster - CL62	62
JARH01000575	1505	2963	1459	forward	CFIO01_06373	putative conserved hypothetical protein	NO		t1pks cluster - CL63	63
JARH01000575	4755	6372	1618	forward	CFIO01_06374	hypothetical protein	NO		t1pks cluster - CL63	63
JARH01000575	6613	7453	841	reverse	CFIO01_06375	putative GDSL-like Lipase/Acylhydrolase	YES		t1pks cluster - CL63	63
JARH01000575	8728	9282	555	forward	CFIO01_06376	hypothetical protein	NO		t1pks cluster - CL63	63
JARH01000575	9367	10436	1070	reverse	CFIO01_06377	hypothetical protein	NO		t1pks cluster - CL63	63
JARH01000575	11370	11921	552	forward	CFIO01_06378	hypothetical protein	NO		t1pks cluster - CL63	63
JARH01000575	12317	18825	6509	reverse	CFIO01_06379	putative glycosyltransferase family 28 domain-containing protein	NO		t1pks cluster - CL63	63
JARH01000575	20547	28807	8261	reverse	CFIO01_06380	putative beta-ketoacyl synthase domain-containing protein	NO	PKS	t1pks cluster - CL63	63
JARH01000575	31340	33340	2001	forward	CFIO01_06381	putative TAM domain methyltransferase	NO		t1pks cluster - CL63	63
JARH01000575	34880	35602	723	forward	CFIO01_06382	putative methyltransferase	NO		t1pks cluster - CL63	63
JARH01000575	37013	38687	1675	reverse	CFIO01_06383	putative myo-inositol transporter	NO		t1pks cluster - CL63	63
JARH01000575	41811	42687	877	forward	CFIO01_06384	putative glycosyl hydrolase family 11	YES		t1pks cluster - CL63	63
JARH01000575	43996	44904	909	forward	CFIO01_06385	hypothetical protein	NO		t1pks cluster - CL63	63
JARH01000575	47049	47737	689	forward	CFIO01_06386	hypothetical protein	NO		t1pks cluster - CL63	63
JARH01000575	50231	51348	1118	forward	CFIO01_06387	putative zinc-binding dehydrogenase	NO		t1pks cluster - CL63	63
JARH01000575	52567	53469	903	forward	CFIO01_06388	hypothetical protein	NO		t1pks cluster - CL63	63
JARH01000575	53724	54887	1164	reverse	CFIO01_06389	putative NADH:flavin oxidoreductase/NADH oxidase	NO		t1pks cluster - CL63	63
JARH01000575	55685	57538	1854	forward	CFIO01_06390	putative major facilitator superfamily transporter	NO		t1pks cluster - CL63	63
JARH01000575	58466	59536	1071	forward	CFIO01_06391	putative polysaccharide deacetylase	NO		t1pks cluster - CL63	63
JARH01000575	60560	63542	2983	reverse	CFIO01_06392	putative fungal specific transcription factor domain-containing protein	YES		t1pks cluster - CL63	63
JARH01000575	64125	66089	1965	forward	CFIO01_06393	putative NCS1 nucleoside transporter	NO		t1pks cluster - CL63	63
JARH01000575	67004	68483	1480	forward	CFIO01_06394	putative amidase	NO		t1pks cluster - CL63	63
JARH01000575	68676	70217	1542	reverse	CFIO01_06395	putative conserved hypothetical protein	NO		t1pks cluster - CL63	63
JARH01000575	71171	72077	907	reverse	CFIO01_06396	hypothetical protein	NO		t1pks cluster - CL63	63
JARH01000575	73890	75482	1593	forward	CFIO01_06397	putative thiamine pyrophosphate enzyme	NO		t1pks cluster - CL63	63
JARH01000575	76329	77489	1161	forward	CFIO01_06398	hypothetical protein	NO		t1pks cluster - CL63	63
JARH01000575	77878	79785	1908	forward	CFIO01_06399	hypothetical protein	NO		t1pks cluster - CL63	63
JARH01000575	79929	81801	1873	reverse	CFIO01_06400	putative ZIP Zinc transporter	NO		t1pks cluster - CL63	63
JARH01000575	84165	84932	768	reverse	CFIO01_06401	hypothetical protein	YES		t1pks cluster - CL63	63
JARH01000575	85952	87564	1613	reverse	CFIO01_06402	putative high-affinity nicotinic acid transporter	NO		t1pks cluster - CL63	63
JARH01000575	88217	89441	1225	forward	CFIO01_06403	putative 2OG-Fe(II)oxygenase superfamily protein	NO		t1pks cluster - CL63	63
JARH01000575	90181	91667	1487	forward	CFIO01_06404	hypothetical protein	NO		t1pks cluster - CL63	63
JARH01000575	91886	92868	983	reverse	CFIO01_06405	hypothetical protein	YES		t1pks cluster - CL63	63
JARH01000575	94100	96212	2113	forward	CFIO01_06406	hypothetical protein	YES		t1pks cluster - CL63	63
JARH01000575	97928	98763	836	forward	CFIO01_06407	hypothetical protein	NO		t1pks cluster - CL63	63
JARH01000575	99606	100271	666	forward	CFIO01_06408	putative maleylacetoacetate isomerase	NO		t1pks cluster - CL63	63
JARH01000575	100468	101834	1367	reverse	CFIO01_06409	putative fumarylacetoacetase	YES		t1pks cluster - CL63	63
JARH01000575	102330	103214	885	reverse	CFIO01_06410	hypothetical protein	NO		t1pks cluster - CL63	63
JARH01000575	103882	106205	2324	forward	CFIO01_06411	putative fungal specific transcription factor domain-containing protein	NO		t1pks cluster - CL63	63
JARH01000575	106933	108693	1761	reverse	CFIO01_06412	putative vitamin H transporter	NO		t1pks cluster - CL63	63
JARH01000575	109558	110505	948	reverse	CFIO01_06413	hypothetical protein	NO		t1pks cluster - CL63	63
JARH01000575	111140	112365	1226	forward	CFIO01_06414	putative tartrate dehydrogenase	NO		t1pks cluster - CL63	63
JARH01000575	116975	118474	1500	forward	CFIO01_06415	hypothetical protein	NO		t1pks cluster - CL63	63
JARH01000575	120790	122464	1675	forward	CFIO01_06416	putative major facilitator superfamily transporter	NO		t1pks cluster - CL63	63
JARH01000575	123084	124309	1226	reverse	CFIO01_06417	hypothetical protein	NO		t1pks cluster - CL63	63
JARH01000575	127545	128073	529	forward	CFIO01_06418	hypothetical protein	NO		t1pks cluster - CL63	63
JARH01000575	129115	129669	555	forward	CFIO01_06419	hypothetical protein	NO		t1pks cluster - CL63	63
JARH01000575	133102	133704	603	reverse	CFIO01_06420	hypothetical protein	YES		t1pks cluster - CL63	63
JARH01000575	135554	136810	1257	forward	CFIO01_06421	hypothetical protein	NO		t1pks cluster - CL63	63
JARH01000575	140217	141675	1459	reverse	CFIO01_06422	hypothetical protein	NO	P450-Eclass-G4	t1pks cluster - CL63	63
JARH01000575	143070	144654	1585	forward	CFIO01_06423	hypothetical protein	NO		t1pks cluster - CL63	63
JARH01000575	145855	147661	1807	forward	CFIO01_06424	putative AflN/verA/monooxygenase	NO	P450-Eclass-G1	t1pks cluster - CL63	63
JARH01000575	147867	148973	1107	forward	CFIO01_06425	putative conserved hypothetical protein	NO		t1pks cluster - CL63	63
JARH01000575	149607	151520	1914	forward	CFIO01_06426	hypothetical protein	NO		t1pks cluster - CL63	63
JARH01000578	<1	496	>496	forward	CFIO01_13674	hypothetical protein	NO		terpene cluster - CL64	64
JARH01000578	3000	5770	2771	reverse	CFIO01_13675	hypothetical protein	NO	TS	terpene cluster - CL64	64
JARH01000602	1495	2393	899	reverse	CFIO01_06649	putative fungal cellulose binding domain-containing protein	YES		putative cluster - CL65	65
JARH01000602	3047	4132	1086	reverse	CFIO01_06650	hypothetical protein	NO		putative cluster - CL65	65
JARH01000602	6822	8016	1195	forward	CFIO01_06651	hypothetical protein	NO		putative cluster - CL65	65
JARH01000602	10370	12775	2406	forward	CFIO01_06652	hypothetical protein	NO		putative cluster - CL65	65
JARH01000602	13817	14917	1101	forward	CFIO01_06653	putative short-chain dehydrogenase	YES		putative cluster - CL65	65
JARH01000602	15381	19358	3978	reverse	CFIO01_06654	putative fungal specific transcription factor domain-containing protein	NO		putative cluster - CL65	65
JARH01000602	20161	21417	1257	forward	CFIO01_06655	putative cytidylyltransferase	NO		putative cluster - CL65	65
JARH01000602	22670	23875	1206	reverse	CFIO01_06656	putative F-box domain-containing protein	NO		putative cluster - CL65	65
JARH01000602	24431	25756	1326	reverse	CFIO01_06657	putative SirQ	NO		putative cluster - CL65	65
JARH01000602	27253	28641	1389	forward	CFIO01_06658	putative acyl-CoA dehydrogenase family member 10	NO		putative cluster - CL65	65
JARH01000602	29497	31245	1749	forward	CFIO01_06659	putative aldehyde dehydrogenase	NO		putative cluster - CL65	65
JARH01000602	31439	32467	1029	reverse	CFIO01_06660	putative rhamnolipids biosynthesis 3-oxoacyl-(acyl-carrier-protein) reductase	NO		putative cluster - CL65	65
JARH01000602	33021	34872	1852	forward	CFIO01_06661	putative 4-coumarate-CoA ligase 2	NO		putative cluster - CL65	65
JARH01000602	36245	39032	2788	forward	CFIO01_06662	putative monooxygenase	NO		putative cluster - CL65	65
JARH01000602	39398	40418	1021	reverse	CFIO01_06663	hypothetical protein	NO		putative cluster - CL65	65
JARH01000602	42959	43279	321	reverse	CFIO01_06664	hypothetical protein	NO		putative cluster - CL65	65
JARH01000602	45872	46462	591	reverse	CFIO01_06665	putative LysM domain-containing protein	NO		putative cluster - CL65	65
JARH01000602	48561	50238	1678	forward	CFIO01_06666	putative fungal cellulose binding domain-containing protein	YES		putative cluster - CL65	65
JARH01000602	50554	51417	864	reverse	CFIO01_06667	putative short-chain dehydrogenase	NO		putative cluster - CL65	65
JARH01000609	27506	37096	9591	forward	CFIO01_01580	putative phosphatidylinositol-4-phosphate 5-Kinase	NO		putative cluster - CL66	66
JARH01000609	37327	38131	805	reverse	CFIO01_01581	putative VPS28 protein	NO		putative cluster - CL66	66
JARH01000609	38593	40986	2394	forward	CFIO01_01582	putative Noc2p family protein	NO		putative cluster - CL66	66
JARH01000609	41682	44309	2628	forward	CFIO01_01583	putative YSIRK family gram-positive signal peptide	NO		putative cluster - CL66	66
JARH01000609	47154	47984	831	reverse	CFIO01_01584	hypothetical protein	NO		putative cluster - CL66	66
JARH01000609	49317	50336	1020	forward	CFIO01_01585	hypothetical protein	NO		putative cluster - CL66	66
JARH01000609	51458	52814	1357	reverse	CFIO01_01586	hypothetical protein	NO		putative cluster - CL66	66
JARH01000609	53221	54724	1504	forward	CFIO01_01587	putative repair protein Rad1/Rec1/Rad17	NO		putative cluster - CL66	66
JARH01000609	55400	56313	914	forward	CFIO01_01588	hypothetical protein	YES		putative cluster - CL66	66
JARH01000609	60701	62857	2157	forward	CFIO01_01589	hypothetical protein	NO		putative cluster - CL66	66
JARH01000609	65505	67306	1802	reverse	CFIO01_01590	hypothetical protein	NO		putative cluster - CL66	66
JARH01000609	71896	73662	1767	forward	CFIO01_01591	putative major facilitator superfamily transporter	NO		putative cluster - CL66	66
JARH01000609	74607	75806	1200	forward	CFIO01_01592	hypothetical protein	NO		putative cluster - CL66	66
JARH01000609	76182	79073	2892	reverse	CFIO01_01593	hypothetical protein	NO		putative cluster - CL66	66
JARH01000609	81053	81639	587	reverse	CFIO01_01594	hypothetical protein	YES		putative cluster - CL66	66
JARH01000609	82281	83018	738	reverse	CFIO01_01595	putative acetyltransferase	NO		putative cluster - CL66	66
JARH01000609	84343	87172	2830	forward	CFIO01_01596	putative fungal specific transcription factor domain-containing protein	NO		putative cluster - CL66	66
JARH01000609	88141	89246	1106	reverse	CFIO01_01597	putative ribosomal L18ae protein family	NO		putative cluster - CL66	66
JARH01000609	89889	91679	1791	forward	CFIO01_01598	putative PCI domain-containing protein	NO		putative cluster - CL66	66
JARH01000609	94240	95402	1163	reverse	CFIO01_01599	hypothetical protein	NO		putative cluster - CL66	66
JARH01000609	97018	98487	1470	reverse	CFIO01_01600	hypothetical protein	NO		putative cluster - CL66	66
JARH01000609	100032	101352	1321	forward	CFIO01_01601	putative protein phosphatase 1 regulatory subunit SDS22	NO		putative cluster - CL66	66
JARH01000609	101867	103475	1609	reverse	CFIO01_01602	putative NAD(P)H-dependent D-xylose reductase xyl1	NO		putative cluster - CL66	66
JARH01000609	105839	108867	3029	forward	CFIO01_01603	hypothetical protein	NO		putative cluster - CL66	66
JARH01000609	110643	111906	1264	reverse	CFIO01_01604	hypothetical protein	NO		putative cluster - CL66	66
JARH01000609	113873	116528	2656	reverse	CFIO01_01605	putative ABC transporter transmembrane region 2	NO		putative cluster - CL66	66
JARH01000609	125087	128856	3770	forward	CFIO01_01606	putative NLI interacting factor-like phosphatase	NO		putative cluster - CL66	66
JARH01000609	131803	135936	4134	forward	CFIO01_01607	putative glycosyltransferase family 28 domain-containing protein	NO		putative cluster - CL66	66
JARH01000609	136531	139732	3202	reverse	CFIO01_01608	hypothetical protein	NO		putative cluster - CL66	66
JARH01000609	143096	144973	1878	reverse	CFIO01_01609	putative platelet-activating factor acetylhydrolase	NO		putative cluster - CL66	66
JARH01000609	146437	149063	2627	reverse	CFIO01_01610	putative fungal specific transcription factor	NO		putative cluster - CL66	66
JARH01000609	154839	155398	560	forward	CFIO01_01611	hypothetical protein	YES		putative cluster - CL66	66
JARH01000609	156106	157746	1641	forward	CFIO01_01612	putative fumonisin esterase	YES		putative cluster - CL66	66
JARH01000609	158076	160041	1966	reverse	CFIO01_01613	putative major facilitator superfamily transporter	NO		putative cluster - CL66	66
JARH01000609	163158	164255	1098	reverse	CFIO01_01614	hypothetical protein	NO		putative cluster - CL66	66
JARH01000609	165703	166599	897	reverse	CFIO01_01615	hypothetical protein	NO		putative cluster - CL66	66
JARH01000609	167197	169229	2033	reverse	CFIO01_01616	hypothetical protein	NO		putative cluster - CL66	66
JARH01000609	170048	174598	4551	reverse	CFIO01_01617	putative 3-hydroxymethyl-3-methylglutaryl-CoA lyase	NO		putative cluster - CL66	66
JARH01000609	174923	176866	1944	forward	CFIO01_01618	putative 4-coumarate-CoA ligase	NO		putative cluster - CL66	66
JARH01000609	177608	180108	2501	forward	CFIO01_01619	putative carbamoyl-phosphate synthase subunit L	NO		putative cluster - CL66	66
JARH01000609	180364	180852	489	reverse	CFIO01_01620	putative conserved hypothetical protein	YES		putative cluster - CL66	66
JARH01000609	181442	185197	3756	forward	CFIO01_01621	putative short-chain dehydrogenase	NO		putative cluster - CL66	66
JARH01000609	185595	187469	1875	reverse	CFIO01_01622	putative VerA protein	YES	P450-Eclass-G4	putative cluster - CL66	66
JARH01000609	190512	191477	966	forward	CFIO01_01623	putative methyltransferase domain-containing protein	NO		putative cluster - CL66	66
JARH01000609	192034	193148	1115	forward	CFIO01_01624	hypothetical protein	NO		putative cluster - CL66	66
JARH01000609	193532	195435	1904	reverse	CFIO01_01625	putative cytochrome P450	NO	P450-Eclass-G1	putative cluster - CL66	66
JARH01000617	8474	11981	3508	forward	CFIO01_08881	putative conserved hypothetical protein	NO		putative cluster - CL67	67
JARH01000617	12896	13633	738	forward	CFIO01_08882	hypothetical protein	YES		putative cluster - CL67	67
JARH01000617	13868	14944	1077	reverse	CFIO01_08883	putative aldo-keto reductase	NO		putative cluster - CL67	67
JARH01000617	16858	17835	978	forward	CFIO01_08884	putative short-chain dehydrogenase	NO		putative cluster - CL67	67
JARH01000617	18834	19781	948	forward	CFIO01_08885	putative alcohol dehydrogenase	NO		putative cluster - CL67	67
JARH01000617	20679	22320	1642	reverse	CFIO01_08886	putative major facilitator superfamily transporter	NO		putative cluster - CL67	67
JARH01000617	25965	27092	1128	forward	CFIO01_08887	putative glycosyl hydrolase family 88	NO		putative cluster - CL67	67
JARH01000617	29821	31692	1872	forward	CFIO01_08888	putative major facilitator superfamily transporter	NO		putative cluster - CL67	67
JARH01000617	32881	33911	1031	reverse	CFIO01_08889	hypothetical protein	NO		putative cluster - CL67	67
JARH01000617	38636	41506	2871	reverse	CFIO01_08890	putative glycosyl hydrolase family 3 N terminal domain-containing protein	NO		putative cluster - CL67	67
JARH01000617	44616	47978	3363	forward	CFIO01_08891	putative ABC transporter	NO		putative cluster - CL67	67
JARH01000617	49059	51848	2790	reverse	CFIO01_08892	hypothetical protein	NO		putative cluster - CL67	67
JARH01000642	9352	10307	956	forward	CFIO01_11945	hypothetical protein	NO		terpene cluster - CL68	68
JARH01000642	11152	12589	1438	forward	CFIO01_11946	putative Cys/Met metabolism PLP-dependent enzyme	NO		terpene cluster - CL68	68
JARH01000642	13059	14920	1862	reverse	CFIO01_11947	hypothetical protein	NO	TS	terpene cluster - CL68	68
JARH01000642	16741	17661	921	reverse	CFIO01_11948	putative polysaccharide deacetylase	NO		terpene cluster - CL68	68
JARH01000642	19207	19783	577	forward	CFIO01_11949	hypothetical protein	NO		terpene cluster - CL68	68
JARH01000642	23357	24265	909	reverse	CFIO01_11950	hypothetical protein	NO		terpene cluster - CL68	68
JARH01000651	2119	3318	1200	reverse	CFIO01_11640	putative Upc2 protein	NO		putative cluster - CL69	69
JARH01000651	4133	6604	2472	reverse	CFIO01_11641	hypothetical protein	YES		putative cluster - CL69	69
JARH01000651	8489	10347	1859	forward	CFIO01_11642	putative FAD-dependent monooxygenase	YES		putative cluster - CL69	69
JARH01000651	11466	11975	510	forward	CFIO01_11643	hypothetical protein	NO		putative cluster - CL69	69
JARH01000651	12185	13800	1616	reverse	CFIO01_11644	putative amino acid permease	NO		putative cluster - CL69	69
JARH01000651	17047	18036	990	forward	CFIO01_11645	putative 2-Hydroxy-4-oxobutane-1	NO		putative cluster - CL69	69
JARH01000651	18549	19596	1048	forward	CFIO01_11646	hypothetical protein	NO		putative cluster - CL69	69
JARH01000651	19917	22085	2169	forward	CFIO01_11647	hypothetical protein	NO		putative cluster - CL69	69
JARH01000651	23220	23506	287	reverse	CFIO01_11648	hypothetical protein	NO		putative cluster - CL69	69
JARH01000651	27112	28803	1692	reverse	CFIO01_11649	hypothetical protein	NO		putative cluster - CL69	69
JARH01000651	29507	31123	1617	reverse	CFIO01_11650	hypothetical protein	NO		putative cluster - CL69	69
JARH01000651	32528	33491	964	forward	CFIO01_11651	putative fungal chitosanase	YES		putative cluster - CL69	69
JARH01000651	33789	35698	1910	reverse	CFIO01_11652	hypothetical protein	YES	P450-Eclass-G1	putative cluster - CL69	69
JARH01000651	36534	37385	852	forward	CFIO01_11653	hypothetical protein	NO		putative cluster - CL69	69
JARH01000651	37749	38820	1072	reverse	CFIO01_11654	hypothetical protein	NO		putative cluster - CL69	69
JARH01000651	39590	40252	663	forward	CFIO01_11655	hypothetical protein	NO		putative cluster - CL69	69
JARH01000651	40540	41596	1057	forward	CFIO01_11656	hypothetical protein	NO		putative cluster - CL69	69
JARH01000651	41953	43877	1925	reverse	CFIO01_11657	putative cytochrome P450 oxidoreductase	NO	P450-Eclass-G1	putative cluster - CL69	69
JARH01000651	44401	47923	3523	reverse	CFIO01_11658	putative 3-hydroxyisobutyrate dehydrogenase	NO		putative cluster - CL69	69
JARH01000651	48475	53346	4872	reverse	CFIO01_11659	hypothetical protein	NO		putative cluster - CL69	69
JARH01000655	287590	290133	2544	reverse	CFIO01_00274	putative fungal tRNA ligase adenylyltransferase	NO		putative cluster - CL70	70
JARH01000655	291136	291843	708	forward	CFIO01_00275	putative ankyrin repeat protein	NO		putative cluster - CL70	70
JARH01000655	291890	293253	1364	reverse	CFIO01_00276	putative ribonuclease P 40kDa subunit	NO		putative cluster - CL70	70
JARH01000655	293922	295585	1664	forward	CFIO01_00277	hypothetical protein	NO		putative cluster - CL70	70
JARH01000655	296170	297496	1327	reverse	CFIO01_00278	putative vacuolar import and degradation protein	NO		putative cluster - CL70	70
JARH01000655	297599	298561	963	reverse	CFIO01_00279	hypothetical protein	NO		putative cluster - CL70	70
JARH01000655	301776	302547	772	reverse	CFIO01_00280	putative mago nashi	NO		putative cluster - CL70	70
JARH01000655	303254	306300	3047	forward	CFIO01_00281	hypothetical protein	NO		putative cluster - CL70	70
JARH01000655	307346	308490	1145	reverse	CFIO01_00282	putative ubiquitin domain-containing protein	NO		putative cluster - CL70	70
JARH01000655	311042	314060	3019	reverse	CFIO01_00283	putative glycosyl hydrolase family 7	YES		putative cluster - CL70	70
JARH01000655	315502	318045	2544	forward	CFIO01_00284	putative conserved hypothetical protein	NO		putative cluster - CL70	70
JARH01000655	318243	319583	1341	reverse	CFIO01_00285	hypothetical protein	NO		putative cluster - CL70	70
JARH01000655	320185	322011	1827	forward	CFIO01_00286	hypothetical protein	NO		putative cluster - CL70	70
JARH01000655	322432	323890	1459	reverse	CFIO01_00287	hypothetical protein	NO		putative cluster - CL70	70
JARH01000655	324797	325318	522	forward	CFIO01_00288	hypothetical protein	NO		putative cluster - CL70	70
JARH01000655	326065	328333	2269	forward	CFIO01_00289	putative glutamyl-tRNA(Gln) amidotransferase	YES		putative cluster - CL70	70
JARH01000655	330729	332189	1461	forward	CFIO01_00290	hypothetical protein	YES		putative cluster - CL70	70
JARH01000655	333354	335536	2183	forward	CFIO01_00291	hypothetical protein	NO		putative cluster - CL70	70
JARH01000655	335868	336838	971	reverse	CFIO01_00292	hypothetical protein	NO		putative cluster - CL70	70
JARH01000655	337801	339457	1657	forward	CFIO01_00293	putative N-alkane-inducible cytochrome P450	YES	P450	putative cluster - CL70	70
JARH01000655	341085	343429	2345	forward	CFIO01_00294	putative asparagine synthase	NO		putative cluster - CL70	70
JARH01000655	343834	344446	613	reverse	CFIO01_00295	hypothetical protein	YES		putative cluster - CL70	70
JARH01000655	346127	348278	2152	reverse	CFIO01_00296	putative ENB1 protein	NO		putative cluster - CL70	70
JARH01000655	<349698	350294	>597	forward	CFIO01_00297	hypothetical protein	NO		putative cluster - CL70	70
JARH01000655	<350549	351912	>1364	forward	CFIO01_00298	hypothetical protein	NO		putative cluster - CL70	70
JARH01000655	352198	353991	1794	reverse	CFIO01_00299	putative conserved hypothetical protein	YES		putative cluster - CL70	70
JARH01000655	355061	356294	1234	reverse	CFIO01_00300	hypothetical protein	NO		putative cluster - CL70	70
JARH01000655	357051	357492	442	reverse	CFIO01_00301	hypothetical protein	NO		putative cluster - CL70	70
JARH01000655	359918	361662	1745	reverse	CFIO01_00302	putative amino acid transporter	NO		putative cluster - CL70	70
JARH01000655	362339	363715	1377	forward	CFIO01_00303	hypothetical protein	NO		putative cluster - CL70	70
JARH01000655	363992	365769	1778	reverse	CFIO01_00304	hypothetical protein	NO		putative cluster - CL70	70
JARH01000655	367050	368157	1108	forward	CFIO01_00305	hypothetical protein	NO		putative cluster - CL70	70
JARH01000655	371028	375141	4114	forward	CFIO01_00306	putative glycosyl hydrolase family 43	YES	P450	putative cluster - CL70	70
JARH01000655	375979	377090	1112	reverse	CFIO01_00307	hypothetical protein	NO		putative cluster - CL70	70
JARH01000655	380816	382509	1694	reverse	CFIO01_00308	putative flavonoid 3',5'-hydroxylase	NO	P450-Eclass-G1	putative cluster - CL70	70
JARH01000655	383946	384386	441	reverse	CFIO01_00309	putative short-chain dehydrogenase/reductase family oxidoreductase	YES		putative cluster - CL70	70
JARH01000655	384847	385785	939	reverse	CFIO01_00310	putative capsule polysaccharide biosynthesis protein	NO		putative cluster - CL70	70
JARH01000655	387987	389408	1422	forward	CFIO01_00311	putative histidine acid phosphatase	YES		putative cluster - CL70	70
JARH01000655	390214	391225	1012	reverse	CFIO01_00312	hypothetical protein	NO		putative cluster - CL70	70
JARH01000655	393518	395775	2258	forward	CFIO01_00313	putative high-affinity methionine permease	NO		putative cluster - CL70	70
JARH01000663	87527	89547	2021	reverse	CFIO01_04477	putative SET domain-containing protein	NO		t1pks cluster - CL71	71
JARH01000663	90476	92550	2075	reverse	CFIO01_04478	hypothetical protein	NO		t1pks cluster - CL71	71
JARH01000663	94063	96630	2568	forward	CFIO01_04479	hypothetical protein	NO		t1pks cluster - CL71	71
JARH01000663	96936	98050	1115	reverse	CFIO01_04480	putative rapamycin complex subunit LST8 target	NO		t1pks cluster - CL71	71
JARH01000663	103548	104683	1136	reverse	CFIO01_04481	hypothetical protein	NO		t1pks cluster - CL71	71
JARH01000663	106206	112118	5913	forward	CFIO01_04482	hypothetical protein	NO	PKS	t1pks cluster - CL71	71
JARH01000663	119560	121804	2245	reverse	CFIO01_04483	putative FHA domain-containing protein	NO		t1pks cluster - CL71	71
JARH01000663	125122	126540	1419	forward	CFIO01_04484	putative IFRD domain-containing protein	NO		t1pks cluster - CL71	71
JARH01000663	131367	136859	5493	forward	CFIO01_04485	hypothetical protein	NO		t1pks cluster - CL71	71
JARH01000672	<12656	14788	>2133	forward	CFIO01_08855	hypothetical protein	NO		putative cluster - CL72	72
JARH01000672	27301	28201	901	reverse	CFIO01_08856	putative predicted protein	YES		putative cluster - CL72	72
JARH01000672	28880	32079	3200	reverse	CFIO01_08857	putative fungal specific transcription factor domain-containing protein	YES		putative cluster - CL72	72
JARH01000672	33643	34960	1318	reverse	CFIO01_08858	putative oxidoreductase family protein	NO		putative cluster - CL72	72
JARH01000672	35812	36975	1164	forward	CFIO01_08859	putative oxidoreductase family protein	NO		putative cluster - CL72	72
JARH01000672	37416	38542	1127	reverse	CFIO01_08860	putative RTA1 like protein	NO		putative cluster - CL72	72
JARH01000672	39821	41272	1452	forward	CFIO01_08861	putative beta-ketoacyl synthase domain-containing protein	NO	PKS	putative cluster - CL72	72
JARH01000672	41313	49410	8098	forward	CFIO01_08862	putative beta-ketoacyl synthase domain-containing protein	NO		putative cluster - CL72	72
JARH01000672	50040	52137	2098	reverse	CFIO01_08863	putative major facilitator superfamily transporter	NO		putative cluster - CL72	72
JARH01000672	52874	54891	2018	forward	CFIO01_08864	putative FAD binding domain-containing protein	YES		putative cluster - CL72	72
JARH01000681	5522	6431	910	forward	CFIO01_07250	putative cytochrome b5-like Heme/Steroid binding domain-containing protein	NO		putative cluster - CL73	73
JARH01000681	7681	8685	1005	reverse	CFIO01_07251	putative extracellular serine-rich protein	YES		putative cluster - CL73	73
JARH01000681	15798	16331	534	reverse	CFIO01_07252	hypothetical protein	NO		putative cluster - CL73	73
JARH01000681	17238	18769	1532	reverse	CFIO01_07253	putative ADP,ATP carrier protein	NO		putative cluster - CL73	73
JARH01000681	22041	25391	3351	forward	CFIO01_07254	hypothetical protein	NO		putative cluster - CL73	73
JARH01000681	26939	27748	810	reverse	CFIO01_07255	putative C-signal protein	NO		putative cluster - CL73	73
JARH01000681	32545	36555	4011	forward	CFIO01_07256	putative calcium-translocating P-type ATPase	NO		putative cluster - CL73	73
JARH01000681	38505	39098	594	reverse	CFIO01_07257	hypothetical protein	NO		putative cluster - CL73	73
JARH01000681	39459	40449	991	reverse	CFIO01_07258	putative short chain dehydrogenase	NO		putative cluster - CL73	73
JARH01000681	41769	44876	3108	forward	CFIO01_07259	hypothetical protein	YES		putative cluster - CL73	73
JARH01000681	46687	48228	1542	forward	CFIO01_07260	putative eukaryotic aspartyl protease	YES		putative cluster - CL73	73
JARH01000681	49181	49814	634	reverse	CFIO01_07261	hypothetical protein	NO		putative cluster - CL73	73
JARH01000681	54456	55505	1050	reverse	CFIO01_07262	putative S25 ribosomal protein	NO		putative cluster - CL73	73
JARH01000681	55577	56498	922	forward	CFIO01_07263	putative 40S ribosomal protein S5	NO		putative cluster - CL73	73
JARH01000681	57491	58408	918	reverse	CFIO01_07264	putative acetyltransferase	NO		putative cluster - CL73	73
JARH01000681	60587	61108	522	reverse	CFIO01_07265	putative heavy-metal-associated domain-containing protein	NO		putative cluster - CL73	73
JARH01000681	62164	64323	2160	reverse	CFIO01_07266	hypothetical protein	NO		putative cluster - CL73	73
JARH01000681	65418	67462	2045	reverse	CFIO01_07267	hypothetical protein	NO		putative cluster - CL73	73
JARH01000681	68731	69951	1221	reverse	CFIO01_07268	hypothetical protein	NO		putative cluster - CL73	73
JARH01000681	71543	72637	1095	forward	CFIO01_07269	putative 3-oxo-5-alpha-steroid 4-dehydrogenase	NO		putative cluster - CL73	73
JARH01000681	72926	73888	963	reverse	CFIO01_07270	hypothetical protein	NO		putative cluster - CL73	73
JARH01000681	74843	75549	707	forward	CFIO01_07271	hypothetical protein	NO		putative cluster - CL73	73
JARH01000681	76364	79433	3070	reverse	CFIO01_07272	putative RAM signaling pathway protein	NO		putative cluster - CL73	73
JARH01000681	84757	86417	1661	forward	CFIO01_07273	putative RecQ family ATP-dependent DNA helicase	NO		putative cluster - CL73	73
JARH01000681	87833	89458	1626	forward	CFIO01_07274	putative glutathione-disulfide reductase	NO		putative cluster - CL73	73
JARH01000681	89805	90326	522	reverse	CFIO01_07275	hypothetical protein	YES		putative cluster - CL73	73
JARH01000681	93311	95287	1977	forward	CFIO01_07276	hypothetical protein	NO		putative cluster - CL73	73
JARH01000681	97649	98336	688	forward	CFIO01_07277	putative 40S ribosomal protein S8	NO		putative cluster - CL73	73
JARH01000681	99132	102076	2945	reverse	CFIO01_07278	putative TBC domain-containing protein	NO		putative cluster - CL73	73
JARH01000681	105775	106215	441	forward	CFIO01_07279	hypothetical protein	NO		putative cluster - CL73	73
JARH01000681	106420	119084	12665	forward	CFIO01_07280	putative HECT-domain-containing protein	NO		putative cluster - CL73	73
JARH01000682	210291	212717	2427	reverse	CFIO01_03100	hypothetical protein	NO		t1pks cluster - CL74	74
JARH01000682	213479	215076	1598	forward	CFIO01_03101	hypothetical protein	NO		t1pks cluster - CL74	74
JARH01000682	215145	216151	1007	reverse	CFIO01_03102	hypothetical protein	NO		t1pks cluster - CL74	74
JARH01000682	216924	219071	2148	reverse	CFIO01_03103	putative major facilitator superfamily transporter	NO		t1pks cluster - CL74	74
JARH01000682	220427	223418	2992	reverse	CFIO01_03104	putative pentatricopeptide repeat domain-containing protein	NO		t1pks cluster - CL74	74
JARH01000682	225760	227837	2078	forward	CFIO01_03105	putative sulfatase	YES		t1pks cluster - CL74	74
JARH01000682	228429	230258	1830	forward	CFIO01_03106	hypothetical protein	NO		t1pks cluster - CL74	74
JARH01000682	230408	230833	426	reverse	CFIO01_03107	hypothetical protein	NO		t1pks cluster - CL74	74
JARH01000682	230921	231667	747	reverse	CFIO01_03108	hypothetical protein	NO		t1pks cluster - CL74	74
JARH01000682	232536	240622	8087	reverse	CFIO01_03109	putative beta-ketoacyl synthase domain-containing protein	NO	PKS	t1pks cluster - CL74	74
JARH01000682	241966	243465	1500	forward	CFIO01_03110	putative AMP-binding enzyme	NO		t1pks cluster - CL74	74
JARH01000682	244390	246069	1680	forward	CFIO01_03111	putative cytochrome P450	NO	P450-Eclass-G4	t1pks cluster - CL74	74
JARH01000682	246385	248240	1856	reverse	CFIO01_03112	hypothetical protein	NO		t1pks cluster - CL74	74
JARH01000682	250869	252820	1952	reverse	CFIO01_03113	putative major facilitator superfamily transporter	NO		t1pks cluster - CL74	74
JARH01000682	255671	257540	1870	forward	CFIO01_03114	putative major facilitator superfamily transporter	NO		t1pks cluster - CL74	74
JARH01000682	257959	259024	1066	reverse	CFIO01_03115	putative protocatechuate 3	YES		t1pks cluster - CL74	74
JARH01000682	260911	262796	1886	reverse	CFIO01_03116	putative manganese lipoxygenase	NO		t1pks cluster - CL74	74
JARH01000682	269267	270867	1601	reverse	CFIO01_03117	putative guanine deaminase	NO		t1pks cluster - CL74	74
JARH01000682	272723	279034	6312	reverse	CFIO01_03118	putative acyl transferase	NO		t1pks cluster - CL74	74
JARH01000682	285244	290941	5698	forward	CFIO01_03119	hypothetical protein	NO	PKS	t1pks cluster - CL74	74
JARH01000691	1445	3427	1983	reverse	CFIO01_03948	putative ABC transporter	NO		t1pks-nrps cluster - CL75	75
JARH01000691	5002	5887	886	reverse	CFIO01_03949	hypothetical protein	NO		t1pks-nrps cluster - CL75	75
JARH01000691	6949	8198	1250	reverse	CFIO01_03950	hypothetical protein	NO		t1pks-nrps cluster - CL75	75
JARH01000691	9658	10252	595	reverse	CFIO01_03951	hypothetical protein	NO		t1pks-nrps cluster - CL75	75
JARH01000691	11911	15371	3461	forward	CFIO01_03952	putative oxidoreductase	NO		t1pks-nrps cluster - CL75	75
JARH01000691	16191	16593	403	forward	CFIO01_03953	hypothetical protein	YES		t1pks-nrps cluster - CL75	75
JARH01000691	18597	19158	562	forward	CFIO01_03954	hypothetical protein	YES		t1pks-nrps cluster - CL75	75
JARH01000691	19360	21017	1658	reverse	CFIO01_03955	putative tannase and feruloyl esterase	YES		t1pks-nrps cluster - CL75	75
JARH01000691	22294	24200	1907	forward	CFIO01_03956	hypothetical protein	YES		t1pks-nrps cluster - CL75	75
JARH01000691	24440	26651	2212	reverse	CFIO01_03957	putative ankyrin and HET domain-containing protein	NO		t1pks-nrps cluster - CL75	75
JARH01000691	27513	29674	2162	reverse	CFIO01_03958	putative ankyrin and HET domain-containing protein	NO		t1pks-nrps cluster - CL75	75
JARH01000691	32854	33543	690	forward	CFIO01_03959	hypothetical protein	NO		t1pks-nrps cluster - CL75	75
JARH01000691	34713	36538	1826	reverse	CFIO01_03960	putative conserved hypothetical protein	YES		t1pks-nrps cluster - CL75	75
JARH01000691	43137	44709	1573	forward	CFIO01_03961	hypothetical protein	NO		t1pks-nrps cluster - CL75	75
JARH01000691	46381	48351	1971	reverse	CFIO01_03962	putative sugar transporter	NO		t1pks-nrps cluster - CL75	75
JARH01000691	49031	50010	980	forward	CFIO01_03963	hypothetical protein	NO		t1pks-nrps cluster - CL75	75
JARH01000691	52455	53240	786	forward	CFIO01_03964	hypothetical protein	NO		t1pks-nrps cluster - CL75	75
JARH01000691	53857	55666	1810	reverse	CFIO01_03965	putative isotrichodermin C-15 hydroxylase	NO	P450-Eclass-G1	t1pks-nrps cluster - CL75	75
JARH01000691	57021	58028	1008	forward	CFIO01_03966	putative zinc-binding dehydrogenase	NO		t1pks-nrps cluster - CL75	75
JARH01000691	58617	59915	1299	forward	CFIO01_03967	hypothetical protein	NO		t1pks-nrps cluster - CL75	75
JARH01000691	61469	62908	1440	forward	CFIO01_03968	putative acyltransferase	NO		t1pks-nrps cluster - CL75	75
JARH01000691	66966	67740	775	reverse	CFIO01_03969	hypothetical protein	NO		t1pks-nrps cluster - CL75	75
JARH01000691	73709	74524	816	forward	CFIO01_03970	hypothetical protein	NO		t1pks-nrps cluster - CL75	75
JARH01000691	75862	77742	1881	reverse	CFIO01_03971	hypothetical protein	NO		t1pks-nrps cluster - CL75	75
JARH01000691	82879	84651	1773	reverse	CFIO01_03972	putative 5'-nucleotidase domain-containing protein	YES		t1pks-nrps cluster - CL75	75
JARH01000691	87053	87594	542	reverse	CFIO01_03973	hypothetical protein	YES		t1pks-nrps cluster - CL75	75
JARH01000691	88283	88930	648	forward	CFIO01_03974	hypothetical protein	YES		t1pks-nrps cluster - CL75	75
JARH01000691	89189	90043	855	reverse	CFIO01_03975	hypothetical protein	NO		t1pks-nrps cluster - CL75	75
JARH01000691	90935	91879	945	reverse	CFIO01_03976	hypothetical protein	YES		t1pks-nrps cluster - CL75	75
JARH01000691	92553	94897	2345	reverse	CFIO01_03977	putative fungal specific transcription factor	NO		t1pks-nrps cluster - CL75	75
JARH01000691	95738	97379	1642	forward	CFIO01_03978	putative iron transporter	NO		t1pks-nrps cluster - CL75	75
JARH01000691	98283	100930	2648	reverse	CFIO01_03979	hypothetical protein	NO		t1pks-nrps cluster - CL75	75
JARH01000691	101445	102371	927	reverse	CFIO01_03980	putative endonuclease/Exonuclease/phosphatase	YES		t1pks-nrps cluster - CL75	75
JARH01000691	103769	104875	1107	reverse	CFIO01_03981	hypothetical protein	NO		t1pks-nrps cluster - CL75	75
JARH01000691	106170	107376	1207	forward	CFIO01_03982	hypothetical protein	YES		t1pks-nrps cluster - CL75	75
JARH01000691	107535	109618	2084	reverse	CFIO01_03983	putative FAD binding domain-containing protein	YES		t1pks-nrps cluster - CL75	75
JARH01000691	113496	123173	9678	reverse	CFIO01_03984	putative polyketide synthase	NO	PKS	t1pks-nrps cluster - CL75	75
JARH01000691	123321	124803	1483	forward	CFIO01_03985	hypothetical protein	NO		t1pks-nrps cluster - CL75	75
JARH01000691	125164	125856	693	reverse	CFIO01_03986	hypothetical protein	NO		t1pks-nrps cluster - CL75	75
JARH01000691	126266	127402	1137	forward	CFIO01_03987	putative thioesterase	NO		t1pks-nrps cluster - CL75	75
JARH01000691	127431	128478	1048	reverse	CFIO01_03988	hypothetical protein	NO		t1pks-nrps cluster - CL75	75
JARH01000691	129635	130939	1305	forward	CFIO01_03989	hypothetical protein	NO		t1pks-nrps cluster - CL75	75
JARH01000691	131358	131934	577	reverse	CFIO01_03990	hypothetical protein	NO		t1pks-nrps cluster - CL75	75
JARH01000691	132849	133607	759	reverse	CFIO01_03991	putative predicted protein	YES		t1pks-nrps cluster - CL75	75
JARH01000691	134336	135097	762	forward	CFIO01_03992	hypothetical protein	NO		t1pks-nrps cluster - CL75	75
JARH01000691	135671	137152	1482	reverse	CFIO01_03993	hypothetical protein	NO		t1pks-nrps cluster - CL75	75
JARH01000691	138124	139272	1149	reverse	CFIO01_03994	putative polyketide synthase	NO		t1pks-nrps cluster - CL75	75
JARH01000691	140377	141578	1202	reverse	CFIO01_03995	putative TOXD	NO		t1pks-nrps cluster - CL75	75
JARH01000691	142168	148272	6105	forward	CFIO01_03996	putative polyketide synthase	NO	PKS	t1pks-nrps cluster - CL75	75
JARH01000691	148634	149896	1263	reverse	CFIO01_03997	hypothetical protein	NO		t1pks-nrps cluster - CL75	75
JARH01000691	150512	152379	1868	forward	CFIO01_03998	putative cytochrome P450	NO	P450-Eclass-G4	t1pks-nrps cluster - CL75	75
JARH01000691	152954	155528	2575	reverse	CFIO01_03999	hypothetical protein	NO		t1pks-nrps cluster - CL75	75
JARH01000691	157019	157984	966	forward	CFIO01_04000	hypothetical protein	NO		t1pks-nrps cluster - CL75	75
JARH01000691	159673	162083	2411	reverse	CFIO01_04001	putative peptidase S41 family protein	YES		t1pks-nrps cluster - CL75	75
JARH01000691	165427	167011	1585	reverse	CFIO01_04002	putative glucan 1,4-alpha-maltohexaosidase	NO		t1pks-nrps cluster - CL75	75
JARH01000691	168305	178319	10015	forward	CFIO01_04003	putative peptide synthetase	NO	NRPS	t1pks-nrps cluster - CL75	75
JARH01000691	178536	179930	1395	reverse	CFIO01_04004	hypothetical protein	NO		t1pks-nrps cluster - CL75	75
JARH01000691	181386	181945	560	forward	CFIO01_04005	hypothetical protein	NO		t1pks-nrps cluster - CL75	75
JARH01000691	184825	187212	2388	forward	CFIO01_04006	hypothetical protein	YES		t1pks-nrps cluster - CL75	75
JARH01000691	187825	189834	2010	reverse	CFIO01_04007	putative GMC oxidoreductase	YES		t1pks-nrps cluster - CL75	75
JARH01000691	192545	193831	1287	forward	CFIO01_04008	hypothetical protein	NO		t1pks-nrps cluster - CL75	75
JARH01000691	196595	198463	1869	forward	CFIO01_04009	putative C6 zinc finger domain-containing protein	NO		t1pks-nrps cluster - CL75	75
JARH01000691	198602	201287	2686	reverse	CFIO01_04010	hypothetical protein	NO		t1pks-nrps cluster - CL75	75
JARH01000731	36059	41622	5564	reverse	CFIO01_09877	putative cyclophilin type peptidyl-prolyl cis-trans isomerase/CLD	NO		nrps-t1pks cluster - CL76	76
JARH01000731	42355	43114	760	forward	CFIO01_09878	putative integral membrane protein	NO		nrps-t1pks cluster - CL76	76
JARH01000731	43985	45290	1306	forward	CFIO01_09879	putative 3-deoxy-7-phosphoheptulonate synthase	NO		nrps-t1pks cluster - CL76	76
JARH01000731	46060	47381	1322	forward	CFIO01_09880	putative cytochrome c1	NO		nrps-t1pks cluster - CL76	76
JARH01000731	48184	49894	1711	forward	CFIO01_09881	hypothetical protein	NO		nrps-t1pks cluster - CL76	76
JARH01000731	50661	52144	1484	reverse	CFIO01_09882	putative 26S protease regulatory subunit 7	NO		nrps-t1pks cluster - CL76	76
JARH01000731	52686	54474	1789	forward	CFIO01_09883	putative T-complex protein 1 subunit delta	NO		nrps-t1pks cluster - CL76	76
JARH01000731	55513	56094	582	reverse	CFIO01_09884	hypothetical protein	YES		nrps-t1pks cluster - CL76	76
JARH01000731	57972	70895	12924	reverse	CFIO01_09885	hypothetical protein	NO	PKS-NRPS	nrps-t1pks cluster - CL76	76
JARH01000731	72189	74026	1838	forward	CFIO01_09886	hypothetical protein	NO	P450-Eclass-G1	nrps-t1pks cluster - CL76	76
JARH01000731	74829	75965	1137	reverse	CFIO01_09887	putative alcohol dehydrogenase GroES-like domain-containing protein	NO		nrps-t1pks cluster - CL76	76
JARH01000731	76438	77214	777	reverse	CFIO01_09888	putative hard-surface induced protein 5	NO		nrps-t1pks cluster - CL76	76
JARH01000731	78903	80767	1865	forward	CFIO01_09889	putative cytochrome P450	YES	P450-Eclass-G1	nrps-t1pks cluster - CL76	76
JARH01000731	81150	82404	1255	reverse	CFIO01_09890	hypothetical protein	NO		nrps-t1pks cluster - CL76	76
JARH01000731	83000	84160	1161	reverse	CFIO01_09891	putative sphingolipid long chain base-responsive protein LSP1	NO		nrps-t1pks cluster - CL76	76
JARH01000733	111948	115937	3990	forward	CFIO01_04063	putative chromatin structure-remodeling complex protein RSC2	NO		putative cluster - CL77	77
JARH01000733	118596	120416	1821	forward	CFIO01_04064	hypothetical protein	NO		putative cluster - CL77	77
JARH01000733	122778	123611	834	forward	CFIO01_04065	hypothetical protein	NO		putative cluster - CL77	77
JARH01000733	124769	125678	910	reverse	CFIO01_04066	hypothetical protein	NO		putative cluster - CL77	77
JARH01000733	130349	131485	1137	forward	CFIO01_04067	hypothetical protein	NO		putative cluster - CL77	77
JARH01000733	136267	137286	1020	reverse	CFIO01_04068	hypothetical protein	NO		putative cluster - CL77	77
JARH01000733	138724	139711	988	reverse	CFIO01_04069	putative methyltransferase domain-containing protein	NO		putative cluster - CL77	77
JARH01000733	140038	141045	1008	reverse	CFIO01_04070	hypothetical protein	YES		putative cluster - CL77	77
JARH01000733	141129	141452	324	reverse	CFIO01_04071	hypothetical protein	NO		putative cluster - CL77	77
JARH01000733	142203	144287	2085	reverse	CFIO01_04072	putative heterokaryon incompatibility protein	NO		putative cluster - CL77	77
JARH01000733	144765	147487	2723	forward	CFIO01_04073	putative DNA repair protein rhp54	NO		putative cluster - CL77	77
JARH01000733	147892	152493	4602	reverse	CFIO01_04074	putative UDP-glucose:Glycoprotein Glucosyltransferase	YES		putative cluster - CL77	77
JARH01000733	153525	157473	3949	forward	CFIO01_04075	putative coatomer WD associated region	NO		putative cluster - CL77	77
JARH01000733	212247	214451	2205	reverse	CFIO01_04091	putative L-serine ammonia-lyase	NO		terpene cluster - CL78	78
JARH01000733	215220	216383	1164	forward	CFIO01_04092	hypothetical protein	NO		terpene cluster - CL78	78
JARH01000733	216724	220366	3643	reverse	CFIO01_04093	putative cytochrome b5-like Heme/Steroid binding domain-containing protein	NO		terpene cluster - CL78	78
JARH01000733	221811	223485	1675	forward	CFIO01_04094	putative cytochrome P450	NO	P450-Eclass-G1	terpene cluster - CL78	78
JARH01000733	223956	225152	1197	reverse	CFIO01_04095	putative aromatic prenyltransferase	NO	DMATS	terpene cluster - CL78	78
JARH01000733	226570	227967	1398	forward	CFIO01_04096	putative O-methyltransferase	NO		terpene cluster - CL78	78
JARH01000733	228393	233346	4954	reverse	CFIO01_04097	putative ATPase	NO		terpene cluster - CL78	78
JARH01000733	234796	236448	1653	forward	CFIO01_04098	putative FAD binding domain-containing protein	YES		terpene cluster - CL78	78
JARH01000733	236632	238708	2077	reverse	CFIO01_04099	hypothetical protein	NO		terpene cluster - CL78	78
JARH01000733	244556	246422	1867	forward	CFIO01_04100	putative major facilitator superfamily transporter	NO		terpene cluster - CL78	78
JARH01000760	43008	45478	2471	reverse	CFIO01_01695	hypothetical protein	YES		putative cluster - CL79	79
JARH01000760	47916	50101	2186	forward	CFIO01_01696	putative iron-sulfur cluster transporter ATM1	NO		putative cluster - CL79	79
JARH01000760	50191	55405	5215	reverse	CFIO01_01697	hypothetical protein	NO		putative cluster - CL79	79
JARH01000760	56441	57712	1272	forward	CFIO01_01698	putative NAD dependent epimerase/dehydratase	NO		putative cluster - CL79	79
JARH01000760	58293	60250	1958	forward	CFIO01_01699	hypothetical protein	NO	P450-Eclass-G4	putative cluster - CL79	79
JARH01000760	60396	62231	1836	reverse	CFIO01_01700	hypothetical protein	NO		putative cluster - CL79	79
JARH01000760	64009	65319	1311	forward	CFIO01_01701	hypothetical protein	NO		putative cluster - CL79	79
JARH01000760	65702	67184	1483	reverse	CFIO01_01702	hypothetical protein	NO		putative cluster - CL79	79
JARH01000760	67679	69041	1363	forward	CFIO01_01703	hypothetical protein	NO		putative cluster - CL79	79
JARH01000760	69084	70613	1530	reverse	CFIO01_01704	hypothetical protein	NO		putative cluster - CL79	79
JARH01000760	71505	72845	1341	forward	CFIO01_01705	putative guanine deaminase	NO		putative cluster - CL79	79
JARH01000760	72977	73917	941	reverse	CFIO01_01706	hypothetical protein	NO		putative cluster - CL79	79
JARH01000760	76066	77412	1347	forward	CFIO01_01707	hypothetical protein	YES		putative cluster - CL79	79
JARH01000760	78538	79957	1420	forward	CFIO01_01708	putative alkaline protease	YES		putative cluster - CL79	79
JARH01000760	80997	82503	1507	forward	CFIO01_01709	putative alcohol dehydrogenase GroES-like domain-containing protein	NO		putative cluster - CL79	79
JARH01000760	82905	84367	1463	reverse	CFIO01_01710	hypothetical protein	NO		putative cluster - CL79	79
JARH01000760	85318	86139	822	reverse	CFIO01_01711	hypothetical protein	NO		putative cluster - CL79	79
JARH01000760	86995	88092	1098	reverse	CFIO01_01712	putative D-malate dehydrogenase	NO		putative cluster - CL79	79
JARH01000760	88576	89823	1248	forward	CFIO01_01713	putative malate dehydrogenase	NO		putative cluster - CL79	79
JARH01000760	90035	92409	2375	reverse	CFIO01_01714	putative miscellaneous Zn(II)2Cys6 transcription factor	NO		putative cluster - CL79	79
JARH01000760	92902	93522	621	reverse	CFIO01_01715	hypothetical protein	NO		putative cluster - CL79	79
JARH01000760	94254	95313	1060	reverse	CFIO01_01716	hypothetical protein	NO		putative cluster - CL79	79
JARH01000760	104384	106053	1670	reverse	CFIO01_01717	putative glycosyl hydrolase family 7	YES		putative cluster - CL79	79
JARH01000760	109215	111810	2596	forward	CFIO01_01718	hypothetical protein	NO		putative cluster - CL79	79
JARH01000760	112472	113572	1101	forward	CFIO01_01719	hypothetical protein	NO		putative cluster - CL79	79
JARH01000760	114667	116683	2017	reverse	CFIO01_01720	putative flavin-containing monooxygenase	NO		putative cluster - CL79	79
JARH01000760	117620	118757	1138	forward	CFIO01_01721	hypothetical protein	NO		putative cluster - CL79	79
JARH01000760	119436	121362	1927	reverse	CFIO01_01722	hypothetical protein	NO		putative cluster - CL79	79
JARH01000760	122680	123303	624	reverse	CFIO01_01723	hypothetical protein	NO		putative cluster - CL79	79
JARH01000760	124765	152312	27548	reverse	CFIO01_01724	putative UbiD family decarboxylase	YES		putative cluster - CL79	79
JARH01000760	155009	155755	747	forward	CFIO01_01725	hypothetical protein	YES		putative cluster - CL79	79
JARH01000760	157443	158429	987	reverse	CFIO01_01726	putative SNO glutamine amidotransferase	NO		putative cluster - CL79	79
JARH01000775	1302	3232	1931	forward	CFIO01_09985	putative adenosine/AMP deaminase	YES		putative cluster - CL80	80
JARH01000775	4009	5394	1386	reverse	CFIO01_09986	hypothetical protein	NO		putative cluster - CL80	80
JARH01000775	7268	8469	1202	reverse	CFIO01_09987	putative NmrA family transcriptional regulator	NO		putative cluster - CL80	80
JARH01000775	9462	10364	903	reverse	CFIO01_09988	putative X-Pro dipeptidyl-peptidase protein	NO		putative cluster - CL80	80
JARH01000775	12209	12610	402	reverse	CFIO01_09989	putative 2,3-dihydro-2,3-dihydroxybenzoate dehydrogenase	NO		putative cluster - CL80	80
JARH01000775	14071	14478	408	reverse	CFIO01_09990	hypothetical protein	NO		putative cluster - CL80	80
JARH01000775	15726	16532	807	reverse	CFIO01_09991	hypothetical protein	NO		putative cluster - CL80	80
JARH01000775	19213	22350	3138	forward	CFIO01_09992	hypothetical protein	NO		putative cluster - CL80	80
JARH01000775	24931	25488	558	forward	CFIO01_09993	hypothetical protein	YES		putative cluster - CL80	80
JARH01000775	27619	28403	785	reverse	CFIO01_09994	hypothetical protein	YES		putative cluster - CL80	80
JARH01000775	30878	31476	599	forward	CFIO01_09995	hypothetical protein	YES		putative cluster - CL80	80
JARH01000775	32457	33353	897	forward	CFIO01_09996	hypothetical protein	NO		putative cluster - CL80	80
JARH01000775	33457	35256	1800	reverse	CFIO01_09997	hypothetical protein	NO		putative cluster - CL80	80
JARH01000775	35966	39207	3242	reverse	CFIO01_09998	putative OPT oligopeptide transporter	NO		putative cluster - CL80	80
JARH01000775	40711	43924	3214	forward	CFIO01_09999	putative amidohydrolase	NO		putative cluster - CL80	80
JARH01000775	47422	48105	684	forward	CFIO01_10000	hypothetical protein	YES		putative cluster - CL80	80
JARH01000775	49592	50230	639	forward	CFIO01_10001	hypothetical protein	NO		putative cluster - CL80	80
JARH01000775	52254	53371	1118	reverse	CFIO01_10002	hypothetical protein	NO		putative cluster - CL80	80
JARH01000775	56369	58118	1750	forward	CFIO01_10003	putative FAD binding domain-containing protein	YES		putative cluster - CL80	80
JARH01000775	58461	60563	2103	reverse	CFIO01_10004	putative NADP/FAD dependent oxidoreductase	NO		putative cluster - CL80	80
JARH01000775	61477	63039	1563	forward	CFIO01_10005	putative cytochrome P450 oxidoreductase	NO	P450-Eclass-G1	putative cluster - CL80	80
JARH01000775	65881	67763	1883	forward	CFIO01_10006	hypothetical protein	NO		putative cluster - CL80	80
JARH01000775	68879	71037	2159	forward	CFIO01_10007	hypothetical protein	NO		putative cluster - CL80	80
JARH01000775	71652	73358	1707	reverse	CFIO01_10008	hypothetical protein	NO		putative cluster - CL80	80
JARH01000792	51760	53786	2027	reverse	CFIO01_05073	hypothetical protein	NO		putative cluster - CL81	81
JARH01000792	55086	56880	1795	forward	CFIO01_05074	putative methyltransferase	NO		putative cluster - CL81	81
JARH01000792	59876	61642	1767	forward	CFIO01_05075	putative O-methyltransferase	NO		putative cluster - CL81	81
JARH01000792	62315	63320	1006	reverse	CFIO01_05076	hypothetical protein	NO		putative cluster - CL81	81
JARH01000792	64699	66465	1767	reverse	CFIO01_05077	hypothetical protein	NO		putative cluster - CL81	81
JARH01000792	68135	69012	878	reverse	CFIO01_05078	hypothetical protein	NO		putative cluster - CL81	81
JARH01000792	69634	70587	954	reverse	CFIO01_05079	hypothetical protein	NO		putative cluster - CL81	81
JARH01000792	71569	75417	3849	reverse	CFIO01_05080	putative glycosyl hydrolase family 35	YES		putative cluster - CL81	81
JARH01000792	76846	78880	2035	reverse	CFIO01_05081	hypothetical protein	YES		putative cluster - CL81	81
JARH01000792	81551	83595	2045	forward	CFIO01_05082	hypothetical protein	NO		putative cluster - CL81	81
JARH01000792	83949	85026	1078	reverse	CFIO01_05083	hypothetical protein	YES		putative cluster - CL81	81
JARH01000792	101518	103052	1535	forward	CFIO01_05090	putative major facilitator superfamily transporter	NO		other cluster - CL82	82
JARH01000792	104875	106411	1537	forward	CFIO01_05091	putative tyrosinase central domain-containing protein	YES		other cluster - CL82	82
JARH01000792	107523	109852	2330	forward	CFIO01_05092	putative carboxylesterase	YES		other cluster - CL82	82
JARH01000792	109977	111476	1500	reverse	CFIO01_05093	putative aminotransferase class I and II	NO		other cluster - CL82	82
JARH01000792	112201	114872	2672	forward	CFIO01_05094	putative onanonoxo-7-onima-8-eninoihtemlysoneda	YES		other cluster - CL82	82
JARH01000792	115404	116281	878	reverse	CFIO01_05095	hypothetical protein	YES		other cluster - CL82	82
JARH01000792	116938	118037	1100	forward	CFIO01_05096	hypothetical protein	NO		other cluster - CL82	82
JARH01000792	121073	124225	3153	forward	CFIO01_05097	putative thioester reductase domain-containing protein	NO		other cluster - CL82	82
JARH01000792	127839	129549	1711	reverse	CFIO01_05098	hypothetical protein	NO		other cluster - CL82	82
JARH01000792	134981	136200	1220	reverse	CFIO01_05099	putative peroxisomal membrane protein	NO		other cluster - CL82	82
JARH01000792	137316	140033	2718	reverse	CFIO01_05100	putative fungal specific transcription factor	NO		other cluster - CL82	82
JARH01000792	143586	145209	1624	reverse	CFIO01_05101	putative Di-sulfide bridge nucleocytoplasmic transport domain-containing protein	NO		other cluster - CL82	82
JARH01000803	133517	135960	2444	reverse	CFIO01_03485	putative VHS domain-containing protein	NO		t3pks cluster - CL83 / t1pks cluster - CL84	83.84
JARH01000803	138291	141222	2932	reverse	CFIO01_03486	hypothetical protein	NO		t3pks cluster - CL83 / t1pks cluster - CL84	83.84
JARH01000803	146217	151070	4854	reverse	CFIO01_03487	putative BTB/POZ domain-containing protein	NO		t3pks cluster - CL83 / t1pks cluster - CL84	83.84
JARH01000803	153402	154613	1212	forward	CFIO01_03488	hypothetical protein	NO		t3pks cluster - CL83 / t1pks cluster - CL84	83.84
JARH01000803	155495	158488	2994	forward	CFIO01_03489	hypothetical protein	NO		t3pks cluster - CL83 / t1pks cluster - CL84	83.84
JARH01000803	158773	160394	1622	reverse	CFIO01_03490	putative NADH-ubiquinone oxidoreductase 30.4 kDa subunit	NO		t3pks cluster - CL83 / t1pks cluster - CL84	83.84
JARH01000803	160839	161829	991	forward	CFIO01_03491	putative short chain dehydrogenase	NO		t3pks cluster - CL83 / t1pks cluster - CL84	83.84
JARH01000803	162534	166740	4207	forward	CFIO01_03492	putative PAB-dependent poly(A)-specific ribonuclease subunit PAN2	NO		t3pks cluster - CL83 / t1pks cluster - CL84	83.84
JARH01000803	167872	169939	2068	forward	CFIO01_03493	hypothetical protein	NO		t3pks cluster - CL83 / t1pks cluster - CL84	83.84
JARH01000803	178177	179248	1072	forward	CFIO01_03494	putative mitochondrial 2-oxoglutarate/malate carrier protein	NO		t3pks cluster - CL83 / t1pks cluster - CL84	83.84
JARH01000803	180512	182389	1878	reverse	CFIO01_03495	hypothetical protein	NO		t3pks cluster - CL83 / t1pks cluster - CL84	83.84
JARH01000803	183507	184494	988	forward	CFIO01_03496	hypothetical protein	NO		t3pks cluster - CL83 / t1pks cluster - CL84	83.84
JARH01000803	184852	186028	1177	reverse	CFIO01_03497	hypothetical protein	NO		t3pks cluster - CL83 / t1pks cluster - CL84	83.84
JARH01000803	186856	187536	681	forward	CFIO01_03498	hypothetical protein	NO		t3pks cluster - CL83 / t1pks cluster - CL84	83.84
JARH01000803	187877	189201	1325	reverse	CFIO01_03499	hypothetical protein	NO		t3pks cluster - CL83 / t1pks cluster - CL84	83.84
JARH01000803	189925	191463	1539	reverse	CFIO01_03500	putative fructose-bisphosphate aldolase	NO		t3pks cluster - CL83 / t1pks cluster - CL84	83.84
JARH01000803	193938	195385	1448	reverse	CFIO01_03501	putative chalcone and stilbene synthase	NO		t3pks cluster - CL83 / t1pks cluster - CL84	83.84
JARH01000803	198453	198976	524	reverse	CFIO01_03502	hypothetical protein	NO		t3pks cluster - CL83 / t1pks cluster - CL84	83.84
JARH01000803	199194	201058	1865	reverse	CFIO01_03503	putative TRAUB domain-containing protein	NO		t3pks cluster - CL83 / t1pks cluster - CL84	83.84
JARH01000803	201950	204812	2863	forward	CFIO01_03504	putative fungal specific transcription factor domain-containing protein	NO		t3pks cluster - CL83 / t1pks cluster - CL84	83.84
JARH01000803	204985	205863	879	reverse	CFIO01_03505	putative PHB depolymerase family esterase	YES		t3pks cluster - CL83 / t1pks cluster - CL84	83.84
JARH01000803	207329	207658	330	forward	CFIO01_03506	hypothetical protein	YES		t3pks cluster - CL83 / t1pks cluster - CL84	83.84
JARH01000803	208676	210298	1623	forward	CFIO01_03507	hypothetical protein	NO		t3pks cluster - CL83 / t1pks cluster - CL84	83.84
JARH01000803	212289	213743	1455	reverse	CFIO01_03508	hypothetical protein	NO		t3pks cluster - CL83 / t1pks cluster - CL84	83.84
JARH01000803	214606	215487	882	reverse	CFIO01_03509	putative acetyltransferase	NO		t3pks cluster - CL83 / t1pks cluster - CL84	83.84
JARH01000803	217490	222283	4794	reverse	CFIO01_03510	hypothetical protein	NO		t3pks cluster - CL83 / t1pks cluster - CL84	83.84
JARH01000803	223133	225058	1926	forward	CFIO01_03511	hypothetical protein	NO		t3pks cluster - CL83 / t1pks cluster - CL84	83.84
JARH01000803	225639	226301	663	reverse	CFIO01_03512	hypothetical protein	NO		t3pks cluster - CL83 / t1pks cluster - CL84	83.84
JARH01000803	230307	232377	2071	reverse	CFIO01_03513	putative major facilitator superfamily transporter	NO		t3pks cluster - CL83 / t1pks cluster - CL84	83.84
JARH01000803	233973	235240	1268	reverse	CFIO01_03514	putative TfdA family Taurine catabolism dioxygenase TauD	NO		t3pks cluster - CL83 / t1pks cluster - CL84	83.84
JARH01000803	236722	237354	633	reverse	CFIO01_03515	hypothetical protein	NO		t3pks cluster - CL83 / t1pks cluster - CL84	83.84
JARH01000803	239396	240205	810	reverse	CFIO01_03516	hypothetical protein	NO		t3pks cluster - CL83 / t1pks cluster - CL84	83.84
JARH01000803	241984	243253	1270	forward	CFIO01_03517	putative glucose N-acetyltransferase	NO		t3pks cluster - CL83 / t1pks cluster - CL84	83.84
JARH01000803	243963	245485	1523	forward	CFIO01_03518	hypothetical protein	NO		t3pks cluster - CL83 / t1pks cluster - CL84	83.84
JARH01000803	246278	247581	1304	forward	CFIO01_03519	putative kelch domain-containing protein	NO		t3pks cluster - CL83 / t1pks cluster - CL84	83.84
JARH01000803	248472	249993	1522	reverse	CFIO01_03520	putative homogentisate 1,2-dioxygenase	NO		t3pks cluster - CL83 / t1pks cluster - CL84	83.84
JARH01000803	251344	252115	772	reverse	CFIO01_03521	hypothetical protein	NO		t3pks cluster - CL83 / t1pks cluster - CL84	83.84
JARH01000803	256138	258676	2539	forward	CFIO01_03522	putative glutamine-dependent NAD(+) synthetase	NO		t3pks cluster - CL83 / t1pks cluster - CL84	83.84
JARH01000803	258823	265558	6736	reverse	CFIO01_03523	hypothetical protein	YES	PKS	t3pks cluster - CL83 / t1pks cluster - CL84	83.84
JARH01000803	266223	266683	461	forward	CFIO01_03524	hypothetical protein	NO		t3pks cluster - CL83 / t1pks cluster - CL84	83.84
JARH01000803	267291	268706	1416	reverse	CFIO01_03525	hypothetical protein	NO		t3pks cluster - CL83 / t1pks cluster - CL84	83.84
JARH01000803	269323	269676	354	forward	CFIO01_03526	hypothetical protein	YES		t3pks cluster - CL83 / t1pks cluster - CL84	83.84
JARH01000803	271839	274081	2243	reverse	CFIO01_03527	hypothetical protein	YES	AA1	t1pks cluster - CL84	84
JARH01000803	274226	275491	1266	forward	CFIO01_03528	hypothetical protein	NO		t1pks cluster - CL84	84
JARH01000849	4274	5793	1520	forward	CFIO01_12525	hypothetical protein	NO	TS	terpene cluster - CL85	85
JARH01000849	6675	11492	4818	forward	CFIO01_12526	putative IBR domain-containing protein	NO		terpene cluster - CL85	85
JARH01000849	12813	15369	2557	reverse	CFIO01_12527	hypothetical protein	NO		terpene cluster - CL85	85
JARH01000861	2696	4168	1473	forward	CFIO01_06599	putative monooxygenase	YES		putative cluster - CL86	86
JARH01000861	5822	6361	540	forward	CFIO01_06600	hypothetical protein	YES		putative cluster - CL86	86
JARH01000861	7944	8804	861	reverse	CFIO01_06601	hypothetical protein	NO		putative cluster - CL86	86
JARH01000861	9730	10965	1236	forward	CFIO01_06602	hypothetical protein	NO		putative cluster - CL86	86
JARH01000861	13969	14247	279	forward	CFIO01_06603	hypothetical protein	NO		putative cluster - CL86	86
JARH01000861	15433	16940	1508	forward	CFIO01_06604	putative conserved hypothetical protein	NO		putative cluster - CL86	86
JARH01000861	19933	21456	1524	forward	CFIO01_06605	putative cytochrome P450	NO	P450-Eclass-G1	putative cluster - CL86	86
JARH01000861	21852	22871	1020	reverse	CFIO01_06606	putative conserved hypothetical protein	YES		putative cluster - CL86	86
JARH01000861	26442	27794	1353	forward	CFIO01_06607	hypothetical protein	NO		putative cluster - CL86	86
JARH01000861	28067	29802	1736	reverse	CFIO01_06608	putative fluconazole resistance protein 1	NO		putative cluster - CL86	86
JARH01000861	31698	33775	2078	reverse	CFIO01_06609	putative AAA family ATPase	NO		putative cluster - CL86	86
JARH01000861	34990	38584	3595	reverse	CFIO01_06610	putative hydroxymethylglutaryl-coenzyme A reductase	NO		putative cluster - CL86	86
JARH01000861	42844	43896	1053	reverse	CFIO01_06611	putative isochorismatase	NO		putative cluster - CL86	86
JARH01000861	45756	46808	1053	forward	CFIO01_06612	putative S1/P1 Nuclease	YES		putative cluster - CL86	86
JARH01000861	48005	49050	1046	forward	CFIO01_06613	hypothetical protein	NO		putative cluster - CL86	86
JARH01000861	49783	51596	1814	forward	CFIO01_06614	putative FAD dependent oxidoreductase	NO		putative cluster - CL86	86
JARH01000861	52953	53825	873	reverse	CFIO01_06615	putative TRI15	NO		putative cluster - CL86	86
JARH01000861	54885	56748	1864	reverse	CFIO01_06616	hypothetical protein	NO		putative cluster - CL86	86
JARH01000861	58054	58613	560	forward	CFIO01_06617	hypothetical protein	YES		putative cluster - CL86	86
JARH01000861	58997	61636	2640	reverse	CFIO01_06618	hypothetical protein	NO		putative cluster - CL86	86
JARH01000861	61985	63279	1295	reverse	CFIO01_06619	hypothetical protein	NO		putative cluster - CL86	86
JARH01000861	64460	65311	852	forward	CFIO01_06620	hypothetical protein	NO		putative cluster - CL86	86
JARH01000861	66299	67653	1355	forward	CFIO01_06621	hypothetical protein	YES		putative cluster - CL86	86
JARH01000861	68162	69046	885	forward	CFIO01_06622	hypothetical protein	NO		putative cluster - CL86	86
JARH01000861	70628	76594	5967	forward	CFIO01_06623	putative WD domain-containing protein	NO		putative cluster - CL86	86
JARH01000861	76926	78811	1886	reverse	CFIO01_06624	putative UV radiation resistance-associated protein	NO		putative cluster - CL86	86
JARH01000861	80366	80938	573	forward	CFIO01_06625	hypothetical protein	NO		putative cluster - CL86	86
JARH01000861	81158	83206	2049	reverse	CFIO01_06626	putative integral membrane protein	NO		putative cluster - CL86	86
JARH01000861	86439	87831	1393	reverse	CFIO01_06627	hypothetical protein	NO		putative cluster - CL86	86
JARH01000861	89224	90416	1193	reverse	CFIO01_06628	putative daunorubicin C-13 ketoreductase	NO		putative cluster - CL86	86
JARH01000861	91454	92766	1313	forward	CFIO01_06629	hypothetical protein	NO		putative cluster - CL86	86
JARH01000861	92920	94468	1549	reverse	CFIO01_06630	putative FAD binding domain-containing protein	YES		putative cluster - CL86	86
JARH01000861	95831	96572	742	forward	CFIO01_06631	putative spherulin-1A	YES		putative cluster - CL86	86
JARH01000861	98172	99502	1331	forward	CFIO01_06632	putative tyrosinase central domain-containing protein	YES		putative cluster - CL86	86
JARH01000861	99579	100910	1332	reverse	CFIO01_06633	putative trichothecene 3-O-acetyltransferase	NO		putative cluster - CL86	86
JARH01000861	101768	102846	1079	forward	CFIO01_06634	hypothetical protein	NO		putative cluster - CL86	86
JARH01000861	103340	104485	1146	reverse	CFIO01_06635	putative integral membrane protein	NO		putative cluster - CL86	86
JARH01000861	105678	107507	1830	forward	CFIO01_06636	hypothetical protein	NO		putative cluster - CL86	86
JARH01000861	109717	111483	1767	forward	CFIO01_06637	putative major facilitator superfamily transporter	NO		putative cluster - CL86	86
JARH01000861	112330	113292	963	forward	CFIO01_06638	hypothetical protein	NO		putative cluster - CL86	86
JARH01000861	114653	116187	1535	forward	CFIO01_06639	putative major facilitator superfamily transporter	NO		putative cluster - CL86	86
JARH01000861	116550	116831	282	reverse	CFIO01_06640	putative ethyl tert-butyl ether degradation EthD	NO		putative cluster - CL86	86
JARH01000861	117440	120209	2770	forward	CFIO01_06641	putative ThiJ/PfpI family protein	NO		putative cluster - CL86	86
JARH01000861	120430	121574	1145	reverse	CFIO01_06642	putative ketoreductase	NO		putative cluster - CL86	86
JARH01000861	122391	123433	1043	forward	CFIO01_06643	putative CipA protein	NO		putative cluster - CL86	86
JARH01000861	130646	131108	463	reverse	CFIO01_06644	putative conserved hypothetical protein	YES		putative cluster - CL86	86
JARH01000861	132083	132981	899	forward	CFIO01_06645	hypothetical protein	NO		putative cluster - CL86	86
JARH01000861	133653	134685	1033	forward	CFIO01_06646	hypothetical protein	NO		putative cluster - CL86	86
JARH01000861	136175	137157	983	reverse	CFIO01_06647	putative SWIM zinc finger	NO		putative cluster - CL86	86
JARH01000864	2613	4757	2145	forward	CFIO01_13153	putative RNA polymerase II mediator complex component SRB4	NO		t1pks cluster - CL87	87
JARH01000864	5736	10127	4392	reverse	CFIO01_13154	putative SNF2 family domain-containing protein	NO		t1pks cluster - CL87	87
JARH01000864	12430	19950	7521	reverse	CFIO01_13155	putative beta-ketoacyl synthase domain-containing protein	NO	PKS	t1pks cluster - CL87	87
JARH01000864	24267	26137	1871	forward	CFIO01_13156	putative major facilitator superfamily transporter	NO		t1pks cluster - CL87	87
JARH01000874	<896	2749	>1854	forward	CFIO01_00362	hypothetical protein	NO		t1pks cluster - CL88/other cluster - CL89	88.89
JARH01000874	3102	10535	7434	reverse	CFIO01_00363	hypothetical protein	NO	PKS	t1pks cluster - CL88/other cluster - CL89	88.89
JARH01000874	13891	16126	2236	forward	CFIO01_00364	putative major facilitator superfamily transporter	NO		t1pks cluster - CL88/other cluster - CL89	88.89
JARH01000874	16649	18447	1799	reverse	CFIO01_00365	hypothetical protein	NO		t1pks cluster - CL88/other cluster - CL89	88.89
JARH01000874	18949	20058	1110	forward	CFIO01_00366	hypothetical protein	NO		t1pks cluster - CL88/other cluster - CL89	88.89
JARH01000874	21591	22550	960	reverse	CFIO01_00367	putative phenazine biosynthesis PhzC/PhzF protein	NO		t1pks cluster - CL88/other cluster - CL89	88.89
JARH01000874	23619	24227	609	reverse	CFIO01_00368	putative amidohydrolase	NO		t1pks cluster - CL88/other cluster - CL89	88.89
JARH01000874	25791	26477	687	reverse	CFIO01_00369	hypothetical protein	NO		t1pks cluster - CL88/other cluster - CL89	88.89
JARH01000874	26799	28382	1584	reverse	CFIO01_00370	hypothetical protein	NO		t1pks cluster - CL88/other cluster - CL89	88.89
JARH01000874	32025	33648	1624	forward	CFIO01_00371	putative dienelactone hydrolase	NO		t1pks cluster - CL88/other cluster - CL89	88.89
JARH01000874	34841	36223	1383	forward	CFIO01_00372	hypothetical protein	NO		t1pks cluster - CL88/other cluster - CL89	88.89
JARH01000874	36645	38799	2155	reverse	CFIO01_00373	putative primary-amine oxidase	NO		other cluster - CL89	89
JARH01000874	40008	41612	1605	reverse	CFIO01_00374	putative choline transport protein	NO		other cluster - CL89	89
JARH01000874	44208	45848	1641	forward	CFIO01_00375	putative aldehyde dehydrogenase (NAD+)	NO		other cluster - CL89	89
JARH01000874	48120	51184	3065	forward	CFIO01_00376	putative conserved hypothetical protein	NO		other cluster - CL89	89
JARH01000874	51859	52851	993	reverse	CFIO01_00377	hypothetical protein	NO		other cluster - CL89	89
JARH01000874	54568	56233	1666	forward	CFIO01_00378	putative O-methylsterigmatocystin oxidoreductase	NO	P450-Eclass-G1	other cluster - CL89	89
JARH01000874	56371	57779	1409	reverse	CFIO01_00379	putative fructosyl amino acid oxidase	NO		other cluster - CL89	89
JARH01000874	59123	59500	378	reverse	CFIO01_00380	hypothetical protein	NO		other cluster - CL89	89
JARH01000874	61981	63052	1072	forward	CFIO01_00381	hypothetical protein	NO		other cluster - CL89	89
JARH01000874	63689	64957	1269	reverse	CFIO01_00382	hypothetical protein	NO		other cluster - CL89	89
JARH01000874	66147	76529	10383	reverse	CFIO01_00383	hypothetical protein	NO		other cluster - CL89	89
JARH01000874	79034	80595	1562	forward	CFIO01_00384	hypothetical protein	NO		other cluster - CL89	89
JARH01000874	81061	82392	1332	reverse	CFIO01_00385	putative Rieske domain-containing protein	NO		other cluster - CL89	89
JARH01000874	84158	85639	1482	forward	CFIO01_00386	putative FAD dependent oxidoreductase	YES		other cluster - CL89	89
JARH01000874	86832	89071	2240	forward	CFIO01_00387	hypothetical protein	NO		other cluster - CL89	89
JARH01000874	91809	94313	2505	forward	CFIO01_00388	putative FAD dependent oxidoreductase	NO		other cluster - CL89	89
JARH01000874	94997	96298	1302	reverse	CFIO01_00389	hypothetical protein	NO		other cluster - CL89	89
JARH01000874	97738	99188	1451	forward	CFIO01_00390	hypothetical protein	NO		other cluster - CL89	89
JARH01000874	99437	100519	1083	reverse	CFIO01_00391	putative TOXD	NO		other cluster - CL89	89
JARH01000874	101489	102586	1098	forward	CFIO01_00392	putative isoflavone reductase	NO		other cluster - CL89	89
JARH01000874	103406	104479	1074	reverse	CFIO01_00393	hypothetical protein	NO		other cluster - CL89	89
JARH01000874	106128	107466	1339	forward	CFIO01_00394	hypothetical protein	NO		other cluster - CL89	89
JARH01000874	108178	109107	930	reverse	CFIO01_00395	putative conserved hypothetical protein	NO		other cluster - CL89	89
JARH01000874	110071	110781	711	reverse	CFIO01_00396	hypothetical protein	YES		other cluster - CL89	89
JARH01000874	112842	115088	2247	reverse	CFIO01_00397	hypothetical protein	NO		other cluster - CL89	89
JARH01000874	116040	117919	1880	forward	CFIO01_00398	hypothetical protein	NO		other cluster - CL89	89
JARH01000874	118192	118584	393	forward	CFIO01_00399	hypothetical protein	NO		other cluster - CL89	89
JARH01000874	120925	122420	1496	forward	CFIO01_00400	putative transmembrane amino acid transporter	NO		other cluster - CL89	89
JARH01000874	122940	124025	1086	reverse	CFIO01_00401	hypothetical protein	NO		other cluster - CL89	89
JARH01000874	125344	126618	1275	forward	CFIO01_00402	hypothetical protein	NO		other cluster - CL89	89
JARH01000874	127308	128354	1047	reverse	CFIO01_00403	hypothetical protein	NO		other cluster - CL89	89
JARH01000874	129907	131792	1886	forward	CFIO01_00404	putative fungal specific transcription factor	NO		other cluster - CL89	89
JARH01000874	134301	137264	2964	reverse	CFIO01_00405	hypothetical protein	NO		other cluster - CL89	89
JARH01000874	138890	142832	3943	forward	CFIO01_00406	putative alpha-1,4-glucan lyase	NO		other cluster - CL89	89
JARH01000874	143399	145258	1860	reverse	CFIO01_00407	putative carotenoid cleavage dioxygenase 1	NO		other cluster - CL89	89
JARH01000874	149512	151062	1551	forward	CFIO01_00408	hypothetical protein	NO		other cluster - CL89	89
JARH01000874	152080	153249	1170	forward	CFIO01_00409	putative calcineurin-like phosphoesterase	NO		other cluster - CL89	89
JARH01000874	<154403	156820	>2418	forward	CFIO01_00410	hypothetical protein	NO		other cluster - CL89	89
JARH01000874	157507	158562	1056	forward	CFIO01_00411	putative HORMA domain-containing protein	NO		other cluster - CL89	89
JARH01000888	2005	3681	1677	forward	CFIO01_05303	hypothetical protein	YES		nrps-t1pks cluster - CL90	90
JARH01000888	13172	14317	1146	forward	CFIO01_05304	hypothetical protein	YES		nrps-t1pks cluster - CL90	90
JARH01000888	15144	17163	2020	forward	CFIO01_05305	putative cation transporter	NO		nrps-t1pks cluster - CL90	90
JARH01000888	25399	27023	1625	forward	CFIO01_05306	hypothetical protein	NO		nrps-t1pks cluster - CL90	90
JARH01000888	28241	29037	797	forward	CFIO01_05307	putative polysaccharide deacetylase	YES		nrps-t1pks cluster - CL90	90
JARH01000888	32194	33255	1062	forward	CFIO01_05308	hypothetical protein	YES		nrps-t1pks cluster - CL90	90
JARH01000888	34829	36052	1224	forward	CFIO01_05309	hypothetical protein	NO		nrps-t1pks cluster - CL90	90
JARH01000888	36279	37190	912	reverse	CFIO01_05310	putative metallo-beta-lactamase superfamily protein	NO		nrps-t1pks cluster - CL90	90
JARH01000888	37640	39660	2021	reverse	CFIO01_05311	putative monooxygenase	NO		nrps-t1pks cluster - CL90	90
JARH01000888	41168	42397	1230	forward	CFIO01_05312	hypothetical protein	NO		nrps-t1pks cluster - CL90	90
JARH01000888	42792	44746	1955	reverse	CFIO01_05313	putative cytochrome P450	NO	P450-Eclass-G1	nrps-t1pks cluster - CL90	90
JARH01000888	45688	57791	12104	forward	CFIO01_05314	putative beta-ketoacyl synthase domain-containing protein	NO	PKS-NRPS	nrps-t1pks cluster - CL90	90
JARH01000888	58168	59388	1221	reverse	CFIO01_05315	putative TLC domain-containing protein	NO		nrps-t1pks cluster - CL90	90
JARH01000888	60542	62129	1588	reverse	CFIO01_05316	putative TLC domain-containing protein	NO		nrps-t1pks cluster - CL90	90
JARH01000888	63684	64815	1132	forward	CFIO01_05317	hypothetical protein	NO		nrps-t1pks cluster - CL90	90
JARH01000888	66792	67853	1062	reverse	CFIO01_05318	putative SnoaL-like polyketide cyclase	NO		nrps-t1pks cluster - CL90	90
JARH01000888	68999	70098	1100	reverse	CFIO01_05319	putative glycosyl hydrolase family 61	YES		nrps-t1pks cluster - CL90	90
JARH01000888	74245	75699	1455	forward	CFIO01_05320	hypothetical protein	NO		nrps-t1pks cluster - CL90	90
JARH01000888	76338	76724	387	reverse	CFIO01_05321	hypothetical protein	NO		nrps-t1pks cluster - CL90	90
JARH01000888	80221	81911	1691	forward	CFIO01_05322	putative exo-rhamnogalacturonase B	YES		nrps-t1pks cluster - CL90	90
JARH01000888	85076	85859	784	forward	CFIO01_05323	putative pectate lyase	YES		nrps-t1pks cluster - CL90	90
JARH01000888	87970	89556	1587	forward	CFIO01_05324	putative chromosome undetermined scaffold_138	NO		nrps-t1pks cluster - CL90	90
JARH01000888	90652	91777	1126	reverse	CFIO01_05325	putative acetoin reductase	NO		nrps-t1pks cluster - CL90	90
JARH01000889	1049	2626	1578	reverse	CFIO01_04568	hypothetical protein	NO		terpene cluster - CL91	91
JARH01000889	4702	6606	1905	reverse	CFIO01_04569	hypothetical protein	NO		terpene cluster - CL91	91
JARH01000889	7536	8433	898	reverse	CFIO01_04570	hypothetical protein	YES		terpene cluster - CL91	91
JARH01000889	9992	11642	1651	reverse	CFIO01_04571	putative conserved hypothetical protein	NO		terpene cluster - CL91	91
JARH01000889	14785	16413	1629	forward	CFIO01_04572	putative feruloyl esterase B	YES		terpene cluster - CL91	91
JARH01000889	16844	18818	1975	forward	CFIO01_04573	putative impB/mucB/samB family protein	NO		terpene cluster - CL91	91
JARH01000889	20860	22843	1984	forward	CFIO01_04574	hypothetical protein	NO		terpene cluster - CL91	91
JARH01000889	24830	26619	1790	forward	CFIO01_04575	putative cytochrome P450	NO	P450-Eclass-G4	terpene cluster - CL91	91
JARH01000889	27019	27644	626	reverse	CFIO01_04576	hypothetical protein	NO		terpene cluster - CL91	91
JARH01000889	30056	30646	591	forward	CFIO01_04577	putative metalloprotease 1	NO		terpene cluster - CL91	91
[truncated: 416 more rows]

## Sheet: CSIM
Scaffold accession	Minimum	Maximum	Length	Direction	locus_tag	Putative function	secreted	Class	SM CLUSTERS	N
JFBX01000009	1929	2983	1055	forward	CSIM01_07660	hypothetical protein	NO		putative cluster - CL1	1
JFBX01000009	3107	3943	837	reverse	CSIM01_07661	putative acetyltransferase/esterase	NO		putative cluster - CL1	1
JFBX01000009	4869	6095	1227	reverse	CSIM01_07662	hypothetical protein	NO		putative cluster - CL1	1
JFBX01000009	7152	8856	1705	reverse	CSIM01_07663	hypothetical protein	YES		putative cluster - CL1	1
JFBX01000009	11213	11732	520	reverse	CSIM01_07664	hypothetical protein	YES		putative cluster - CL1	1
JFBX01000009	13217	16746	3530	reverse	CSIM01_07665	hypothetical protein	YES		putative cluster - CL1	1
JFBX01000009	18372	20299	1928	reverse	CSIM01_07666	putative siderophore iron transporter mirB	NO		putative cluster - CL1	1
JFBX01000009	26198	28953	2756	forward	CSIM01_07667	putative OPT family small oligopeptide transporter	NO		putative cluster - CL1	1
JFBX01000009	29924	31176	1253	forward	CSIM01_07668	putative aldehyde reductase II	NO		putative cluster - CL1	1
JFBX01000009	32570	33703	1134	forward	CSIM01_07669	hypothetical protein	NO		putative cluster - CL1	1
JFBX01000009	34218	35174	957	reverse	CSIM01_07670	hypothetical protein	NO		putative cluster - CL1	1
JFBX01000009	36510	37786	1277	forward	CSIM01_07671	putative 5-methyltetrahydropteroyltriglutamate-homocysteine methyltransferase	NO		putative cluster - CL1	1
JFBX01000009	38414	40461	2048	reverse	CSIM01_07672	putative integral membrane protein	NO		putative cluster - CL1	1
JFBX01000009	45033	46487	1455	forward	CSIM01_07673	hypothetical protein	NO		putative cluster - CL1	1
JFBX01000009	51322	52097	776	forward	CSIM01_07674	hypothetical protein	YES		putative cluster - CL1	1
JFBX01000009	53836	54944	1109	forward	CSIM01_07675	putative conserved hypothetical protein	NO		putative cluster - CL1	1
JFBX01000009	92038	93123	1086	reverse	CSIM01_07686	hypothetical protein	NO		terpene cluster - CL2	2
JFBX01000009	94287	96785	2499	forward	CSIM01_07687	hypothetical protein	NO		terpene cluster - CL2	2
JFBX01000009	97382	99481	2100	reverse	CSIM01_07688	putative acyl-CoA oxidase	NO		terpene cluster - CL2	2
JFBX01000009	101737	102828	1092	forward	CSIM01_07689	putative aristolochene synthase	NO	TS	terpene cluster - CL2	2
JFBX01000009	104624	105928	1305	forward	CSIM01_07690	putative pectate lyase	YES		terpene cluster - CL2	2
JFBX01000009	106723	108054	1332	reverse	CSIM01_07691	putative glycosyltransferase sugar-binding region containing DXD domain-containing protein	NO		terpene cluster - CL2	2
JFBX01000009	108980	111122	2143	forward	CSIM01_07692	putative acyltransferase	NO		terpene cluster - CL2	2
JFBX01000009	112339	113694	1356	forward	CSIM01_07693	hypothetical protein	YES		terpene cluster - CL2	2
JFBX01000011	203417	205545	2129	forward	CSIM01_08872	putative flavocytochrome c	YES		putative cluster - CL3	3
JFBX01000011	206134	207807	1674	reverse	CSIM01_08873	hypothetical protein	NO		putative cluster - CL3	3
JFBX01000011	208824	209351	528	forward	CSIM01_08874	hypothetical protein	NO		putative cluster - CL3	3
JFBX01000011	209886	213314	3429	reverse	CSIM01_08875	hypothetical protein	NO		putative cluster - CL3	3
JFBX01000011	221769	224169	2401	forward	CSIM01_08876	putative asparagine synthase	NO		putative cluster - CL3	3
JFBX01000011	225271	227402	2132	forward	CSIM01_08877	putative MBOAT family protein	NO		putative cluster - CL3	3
JFBX01000011	227809	228878	1070	reverse	CSIM01_08878	hypothetical protein	NO		putative cluster - CL3	3
JFBX01000011	232949	233498	550	reverse	CSIM01_08879	hypothetical protein	NO		putative cluster - CL3	3
JFBX01000011	236258	238621	2364	forward	CSIM01_08880	hypothetical protein	NO		putative cluster - CL3	3
JFBX01000011	239560	240829	1270	forward	CSIM01_08881	hypothetical protein	NO		putative cluster - CL3	3
JFBX01000011	240963	242569	1607	reverse	CSIM01_08882	putative F-box domain-containing protein	NO		putative cluster - CL3	3
JFBX01000011	243291	244680	1390	forward	CSIM01_08883	hypothetical protein	NO		putative cluster - CL3	3
JFBX01000011	<245482	>246161	>680	forward	CSIM01_08884	putative uracil-DNA glycosylase	NO		putative cluster - CL3	3
JFBX01000020	84944	86469	1526	reverse	CSIM01_11844	hypothetical protein	NO		putative cluster - CL4	4
JFBX01000020	87396	88785	1390	forward	CSIM01_11845	hypothetical protein	NO		putative cluster - CL4	4
JFBX01000020	88968	89769	802	reverse	CSIM01_11846	putative short-chain dehydrogenase	NO		putative cluster - CL4	4
JFBX01000020	91417	92572	1156	forward	CSIM01_11847	putative alcohol dehydrogenase GroES-like domain-containing protein	NO		putative cluster - CL4	4
JFBX01000020	96695	98186	1492	reverse	CSIM01_11848	hypothetical protein	NO		putative cluster - CL4	4
JFBX01000020	106118	107967	1850	forward	CSIM01_11849	putative ent-kaurene oxidase	NO	P450-Eclass-G4	putative cluster - CL4	4
JFBX01000039	37828	39734	1907	forward	CSIM01_11283	putative cytochrome P450	NO	P450-Eclass-G1	putative cluster - CL5	5
JFBX01000039	40117	41294	1178	reverse	CSIM01_11284	hypothetical protein	NO		putative cluster - CL5	5
JFBX01000039	41787	42752	966	reverse	CSIM01_11285	putative methyltransferase domain-containing protein	NO		putative cluster - CL5	5
JFBX01000039	43529	45033	1505	forward	CSIM01_11286	hypothetical protein	NO		putative cluster - CL5	5
JFBX01000039	45875	47746	1872	forward	CSIM01_11287	putative VerA protein	YES	P450-Eclass-G4	putative cluster - CL5	5
JFBX01000039	48113	51861	3749	reverse	CSIM01_11288	putative short-chain dehydrogenase	NO		putative cluster - CL5	5
JFBX01000039	52454	52942	489	forward	CSIM01_11289	putative conserved hypothetical protein	YES		putative cluster - CL5	5
JFBX01000039	53219	55704	2486	reverse	CSIM01_11290	putative carbamoyl-phosphate synthase subunit L	NO		putative cluster - CL5	5
JFBX01000039	56444	58387	1944	reverse	CSIM01_11291	putative 4-coumarate-CoA ligase	NO		putative cluster - CL5	5
JFBX01000039	58712	60721	2010	forward	CSIM01_11292	putative carboxyl transferase domain-containing protein	NO		putative cluster - CL5	5
JFBX01000039	61367	63262	1896	forward	CSIM01_11293	putative 3-hydroxymethyl-3-methylglutaryl-CoA lyase	NO		putative cluster - CL5	5
JFBX01000039	64082	66136	2055	forward	CSIM01_11294	hypothetical protein	NO		putative cluster - CL5	5
JFBX01000039	66741	67637	897	forward	CSIM01_11295	hypothetical protein	NO		putative cluster - CL5	5
JFBX01000039	69196	70297	1102	forward	CSIM01_11296	hypothetical protein	NO		putative cluster - CL5	5
JFBX01000039	73552	75516	1965	forward	CSIM01_11297	putative major facilitator superfamily transporter	NO		putative cluster - CL5	5
JFBX01000039	75867	77510	1644	reverse	CSIM01_11298	putative fumonisin esterase	YES		putative cluster - CL5	5
JFBX01000039	78211	78789	579	reverse	CSIM01_11299	hypothetical protein	YES		putative cluster - CL5	5
JFBX01000039	84631	87255	2625	forward	CSIM01_11300	putative fungal specific transcription factor	NO		putative cluster - CL5	5
JFBX01000039	88723	90603	1881	forward	CSIM01_11301	putative platelet-activating factor acetylhydrolase	NO		putative cluster - CL5	5
JFBX01000039	93984	97188	3205	forward	CSIM01_11302	hypothetical protein	NO		putative cluster - CL5	5
JFBX01000039	97796	101956	4161	reverse	CSIM01_11303	putative glycosyltransferase family 28 domain-containing protein	NO		putative cluster - CL5	5
JFBX01000039	104896	108658	3763	reverse	CSIM01_11304	putative NLI interacting factor-like phosphatase	NO		putative cluster - CL5	5
JFBX01000039	114549	115833	1285	reverse	CSIM01_11305	hypothetical protein	NO		putative cluster - CL5	5
JFBX01000039	117204	119859	2656	forward	CSIM01_11306	putative ABC transporter transmembrane region 2	NO		putative cluster - CL5	5
JFBX01000039	121817	123083	1267	forward	CSIM01_11307	putative tat pathway signal sequence	NO		putative cluster - CL5	5
JFBX01000039	125459	128515	3057	reverse	CSIM01_11308	hypothetical protein	NO		putative cluster - CL5	5
JFBX01000039	130871	132478	1608	forward	CSIM01_11309	putative aldo/keto reductase	NO		putative cluster - CL5	5
JFBX01000039	133005	134327	1323	reverse	CSIM01_11310	putative protein phosphatase 1 regulatory subunit SDS22	NO		putative cluster - CL5	5
JFBX01000039	136019	137300	1282	forward	CSIM01_11311	hypothetical protein	NO		putative cluster - CL5	5
JFBX01000039	138949	140110	1162	forward	CSIM01_11312	hypothetical protein	NO		putative cluster - CL5	5
JFBX01000039	142635	144425	1791	reverse	CSIM01_11313	putative PCI domain-containing protein	NO		putative cluster - CL5	5
JFBX01000039	145390	146168	779	forward	CSIM01_11314	putative 60S ribosomal protein L20	NO		putative cluster - CL5	5
JFBX01000039	147117	149925	2809	reverse	CSIM01_11315	putative fungal specific transcription factor domain-containing protein	NO		putative cluster - CL5	5
JFBX01000047	1201	3309	2109	reverse	CSIM01_12228	hypothetical protein	NO		nrps cluster - CL6	6
JFBX01000047	6860	9056	2197	forward	CSIM01_12229	putative major facilitator superfamily transporter	NO		nrps cluster - CL6	6
JFBX01000047	11014	13565	2552	forward	CSIM01_12230	putative GMC oxidoreductase	NO		nrps cluster - CL6	6
JFBX01000047	14199	15625	1427	forward	CSIM01_12231	putative FMN-dependent dehydrogenase	NO		nrps cluster - CL6	6
JFBX01000047	15781	23152	7372	reverse	CSIM01_12232	putative non-ribosomal peptide synthetase	NO	NRPS	nrps cluster - CL6	6
JFBX01000047	25104	26879	1776	forward	CSIM01_12233	putative MFS transporter	NO		nrps cluster - CL6	6
JFBX01000047	28110	29306	1197	forward	CSIM01_12234	hypothetical protein	NO		nrps cluster - CL6	6
JFBX01000047	30514	32406	1893	forward	CSIM01_12235	hypothetical protein	NO		nrps cluster - CL6	6
JFBX01000047	34025	34976	952	forward	CSIM01_12236	putative polysaccharide lyase family 3	YES		nrps cluster - CL6	6
JFBX01000047	36218	37603	1386	forward	CSIM01_12237	hypothetical protein	NO		nrps cluster - CL6	6
JFBX01000047	40750	41174	425	reverse	CSIM01_12238	putative laccase-2	YES		nrps cluster - CL6	6
JFBX01000047	42667	44175	1509	reverse	CSIM01_12239	putative major facilitator superfamily transporter	NO		nrps cluster - CL6	6
JFBX01000047	45442	47186	1745	forward	CSIM01_12240	putative pyoverdine/dityrosine biosynthesis protein	NO		nrps cluster - CL6	6
JFBX01000047	49522	50437	916	reverse	CSIM01_12241	putative Mpv17/PMP22 family protein	NO		nrps cluster - CL6	6
JFBX01000047	51418	52821	1404	forward	CSIM01_12242	putative heterokaryon incompatibility protein	NO		nrps cluster - CL6	6
JFBX01000047	54111	56654	2544	reverse	CSIM01_12243	hypothetical protein	NO		nrps cluster - CL6	6
JFBX01000047	57300	59024	1725	reverse	CSIM01_12244	hypothetical protein	NO		nrps cluster - CL6	6
JFBX01000047	64212	65657	1446	forward	CSIM01_12245	putative Nuf2 family protein	NO		nrps cluster - CL6	6
JFBX01000047	65882	66550	669	reverse	CSIM01_12246	hypothetical protein	NO		nrps cluster - CL6	6
JFBX01000047	67912	70377	2466	forward	CSIM01_12247	hypothetical protein	NO		nrps cluster - CL6	6
JFBX01000047	72006	73180	1175	forward	CSIM01_12248	putative RTA1 like protein	NO		nrps cluster - CL6	6
JFBX01000047	73705	74130	426	forward	CSIM01_12249	hypothetical protein	NO		nrps cluster - CL6	6
JFBX01000047	74211	75497	1287	reverse	CSIM01_12250	putative 3-hydroxyisobutyrate dehydrogenase	NO		nrps cluster - CL6	6
JFBX01000047	77019	78400	1382	reverse	CSIM01_12251	putative KilA-N domain-containing protein	NO		nrps cluster - CL6	6
JFBX01000047	81889	82355	467	forward	CSIM01_12252	putative RHO protein GDP dissociation inhibitor	NO		nrps cluster - CL6	6
JFBX01000047	82463	83455	993	forward	CSIM01_12253	putative RHO protein GDP dissociation inhibitor	NO		nrps cluster - CL6	6
JFBX01000049	<23	1467	>1445	reverse	CSIM01_07812	putative trichodiene synthase	NO	TS	terpene-nrps cluster - CL7	7
JFBX01000049	4175	5975	1801	reverse	CSIM01_07813	putative cytochrome P450	NO	P450-Eclass-G4	terpene-nrps cluster - CL7	7
JFBX01000049	7231	14790	7560	forward	CSIM01_07814	putative tyrocidine synthetase 1	NO	NRPS	terpene-nrps cluster - CL7	7
JFBX01000049	14935	16294	1360	reverse	CSIM01_07815	hypothetical protein	NO		terpene-nrps cluster - CL7	7
JFBX01000049	17206	18225	1020	forward	CSIM01_07816	hypothetical protein	NO		terpene-nrps cluster - CL7	7
JFBX01000049	19109	19520	412	reverse	CSIM01_07817	hypothetical protein	YES		terpene-nrps cluster - CL7	7
JFBX01000049	22123	24495	2373	reverse	CSIM01_07818	putative GMC oxidoreductase	YES		terpene-nrps cluster - CL7	7
JFBX01000049	26814	30435	3622	reverse	CSIM01_07819	putative linoleate diol synthase	NO	P450	terpene-nrps cluster - CL7	7
JFBX01000049	32358	34417	2060	forward	CSIM01_07820	hypothetical protein	NO		terpene-nrps cluster - CL7	7
JFBX01000049	139531	141246	1716	reverse	CSIM01_07849	putative allantoinase	NO		putative cluster - CL8	8
JFBX01000049	143917	145348	1432	reverse	CSIM01_07850	putative hexaprenyl pyrophosphate synthase	NO	TS	putative cluster - CL8	8
JFBX01000049	145934	146869	936	forward	CSIM01_07851	hypothetical protein	NO		putative cluster - CL8	8
JFBX01000049	147543	148399	857	forward	CSIM01_07852	hypothetical protein	NO		putative cluster - CL8	8
JFBX01000049	148759	149641	883	reverse	CSIM01_07853	putative cutinase	YES		putative cluster - CL8	8
JFBX01000049	152232	153239	1008	reverse	CSIM01_07854	hypothetical protein	NO		putative cluster - CL8	8
JFBX01000049	153664	155967	2304	reverse	CSIM01_07855	hypothetical protein	NO		putative cluster - CL8	8
JFBX01000049	156753	158459	1707	forward	CSIM01_07856	putative proline-specific permease	NO		putative cluster - CL8	8
JFBX01000049	159348	161048	1701	forward	CSIM01_07857	hypothetical protein	NO		putative cluster - CL8	8
JFBX01000049	162124	162933	810	forward	CSIM01_07858	hypothetical protein	NO		putative cluster - CL8	8
JFBX01000049	164828	166633	1806	forward	CSIM01_07859	putative major facilitator superfamily transporter	NO		putative cluster - CL8	8
JFBX01000049	167318	169315	1998	forward	CSIM01_07860	putative glycosyl hydrolase family 31	NO		putative cluster - CL8	8
JFBX01000049	169408	171494	2087	reverse	CSIM01_07861	putative GMC oxidoreductase	NO		putative cluster - CL8	8
JFBX01000049	174206	175611	1406	forward	CSIM01_07862	hypothetical protein	NO		putative cluster - CL8	8
JFBX01000049	176871	178090	1220	forward	CSIM01_07863	putative PAP2 superfamily protein	NO		putative cluster - CL8	8
JFBX01000049	179392	180453	1062	forward	CSIM01_07864	putative cutinase	YES		putative cluster - CL8	8
JFBX01000049	180716	181324	609	forward	CSIM01_07865	hypothetical protein	NO		putative cluster - CL8	8
JFBX01000049	183174	185006	1833	forward	CSIM01_07866	putative glycoside hydrolase family 79 protein	YES		putative cluster - CL8	8
JFBX01000049	185489	186362	874	reverse	CSIM01_07867	putative polysaccharide lyase family 3	YES		putative cluster - CL8	8
JFBX01000049	189895	191178	1284	reverse	CSIM01_07868	putative archaeal flagellin N-terminal-like domain-containing protein	NO		putative cluster - CL8	8
JFBX01000049	192506	193964	1459	reverse	CSIM01_07869	hypothetical protein	NO		putative cluster - CL8	8
JFBX01000049	195024	196477	1454	forward	CSIM01_07870	hypothetical protein	NO		putative cluster - CL8	8
JFBX01000049	199548	200338	791	forward	CSIM01_07871	hypothetical protein	NO		putative cluster - CL8	8
JFBX01000049	200502	203041	2540	reverse	CSIM01_07872	hypothetical protein	YES		putative cluster - CL8	8
JFBX01000049	203386	204426	1041	reverse	CSIM01_07873	putative glycylpeptide N-tetradecanoyltransferase	NO		putative cluster - CL8	8
JFBX01000049	206042	206791	750	forward	CSIM01_07874	hypothetical protein	NO		putative cluster - CL8	8
JFBX01000049	206985	207653	669	reverse	CSIM01_07875	putative O-methyltransferase	NO		putative cluster - CL8	8
JFBX01000049	209590	210936	1347	reverse	CSIM01_07876	hypothetical protein	NO		putative cluster - CL8	8
JFBX01000049	212540	213500	961	forward	CSIM01_07877	putative short chain dehydrogenase	NO		putative cluster - CL8	8
JFBX01000049	218540	220492	1953	forward	CSIM01_07878	putative POT family protein	NO		putative cluster - CL8	8
JFBX01000049	221335	221743	409	forward	CSIM01_07879	hypothetical protein	NO		putative cluster - CL8	8
JFBX01000049	223043	224214	1172	reverse	CSIM01_07880	hypothetical protein	NO		putative cluster - CL8	8
JFBX01000049	226029	227630	1602	reverse	CSIM01_07881	hypothetical protein	NO		putative cluster - CL8	8
JFBX01000049	230257	230633	377	forward	CSIM01_07882	hypothetical protein	NO		putative cluster - CL8	8
JFBX01000049	232836	233936	1101	reverse	CSIM01_07883	putative linker histone H1 and H5 family protein	NO		putative cluster - CL8	8
JFBX01000049	239590	240709	1120	forward	CSIM01_07884	hypothetical protein	NO		putative cluster - CL8	8
JFBX01000049	241148	241983	836	forward	CSIM01_07885	hypothetical protein	NO		putative cluster - CL8	8
JFBX01000049	243169	244152	984	forward	CSIM01_07886	hypothetical protein	NO		putative cluster - CL8	8
JFBX01000049	245293	246198	906	forward	CSIM01_07887	putative coagulation factor 5/8 type domain-containing protein	YES		putative cluster - CL8	8
JFBX01000049	247184	247837	654	forward	CSIM01_07888	putative fatty acid hydroxylase	NO		putative cluster - CL8	8
JFBX01000049	248275	251535	3261	reverse	CSIM01_07889	hypothetical protein	NO		putative cluster - CL8	8
JFBX01000049	252706	254468	1763	reverse	CSIM01_07890	putative major facilitator superfamily transporter	NO		putative cluster - CL8	8
JFBX01000049	256849	258231	1383	reverse	CSIM01_07891	hypothetical protein	YES		putative cluster - CL8	8
JFBX01000049	262260	263552	1293	reverse	CSIM01_07892	hypothetical protein	YES		putative cluster - CL8	8
JFBX01000049	264773	265852	1080	reverse	CSIM01_07893	hypothetical protein	NO		putative cluster - CL8	8
JFBX01000049	267791	269614	1824	reverse	CSIM01_07894	putative ferric reductase like transmembrane component	NO		putative cluster - CL8	8
JFBX01000054	25695	28251	2557	forward	CSIM01_10751	hypothetical protein	NO		terpene cluster - CL9	9
JFBX01000054	29585	34408	4824	reverse	CSIM01_10752	putative IBR domain-containing protein	NO		terpene cluster - CL9	9
JFBX01000054	35282	36809	1528	reverse	CSIM01_10753	hypothetical protein	NO	TS	terpene cluster - CL9	9
JFBX01000054	42276	44783	2508	reverse	CSIM01_10754	putative GTPase-activator protein for Ras-like GTPase	NO		terpene cluster - CL9	9
JFBX01000064	150191	151375	1185	forward	CSIM01_08244	putative beta-lactamase	NO		putative cluster - CL10	10
JFBX01000064	152557	154086	1530	forward	CSIM01_08245	hypothetical protein	YES		putative cluster - CL10	10
JFBX01000064	154890	156146	1257	forward	CSIM01_08246	hypothetical protein	NO		putative cluster - CL10	10
JFBX01000064	156493	157200	708	reverse	CSIM01_08247	putative acetyltransferase	NO		putative cluster - CL10	10
JFBX01000064	158091	159528	1438	reverse	CSIM01_08248	putative GEgh16 protein	YES		putative cluster - CL10	10
JFBX01000064	163837	165342	1506	reverse	CSIM01_08249	hypothetical protein	NO		putative cluster - CL10	10
JFBX01000064	166314	168350	2037	reverse	CSIM01_08250	putative phosphotransferase enzyme family protein	NO		putative cluster - CL10	10
JFBX01000064	169433	170341	909	reverse	CSIM01_08251	putative CCAAT-binding transcription factor subunit B	NO		putative cluster - CL10	10
JFBX01000064	181295	182740	1446	forward	CSIM01_08252	putative flavin-containing superfamily Amine oxidase	YES		putative cluster - CL10	10
JFBX01000064	183016	184768	1753	reverse	CSIM01_08253	hypothetical protein	NO		putative cluster - CL10	10
JFBX01000064	185468	186843	1376	reverse	CSIM01_08254	hypothetical protein	YES		putative cluster - CL10	10
JFBX01000064	189172	190609	1438	forward	CSIM01_08255	hypothetical protein	NO		putative cluster - CL10	10
JFBX01000064	190673	191534	862	reverse	CSIM01_08256	putative short chain dehydrogenase	NO		putative cluster - CL10	10
JFBX01000081	297329	298835	1507	reverse	CSIM01_01590	putative cation diffusion facilitator 1	NO		other cluster - CL11	11
JFBX01000081	299862	302008	2147	reverse	CSIM01_01591	hypothetical protein	NO		other cluster - CL11	11
JFBX01000081	304591	305577	987	forward	CSIM01_01592	putative GDSL-like Lipase/Acylhydrolase	YES		other cluster - CL11	11
JFBX01000081	306018	306281	264	reverse	CSIM01_01593	hypothetical protein	NO		other cluster - CL11	11
JFBX01000081	307474	308669	1196	forward	CSIM01_01594	putative alpha/beta hydrolase fold-3 domain-containing protein	NO		other cluster - CL11	11
JFBX01000081	308998	310145	1148	reverse	CSIM01_01595	hypothetical protein	NO		other cluster - CL11	11
JFBX01000081	315407	317912	2506	forward	CSIM01_01596	hypothetical protein	NO		other cluster - CL11	11
JFBX01000081	319015	319430	416	forward	CSIM01_01597	hypothetical protein	YES		other cluster - CL11	11
JFBX01000081	319802	322838	3037	reverse	CSIM01_01598	putative serine/threonine protein kinase	NO		other cluster - CL11	11
JFBX01000081	323747	324781	1035	reverse	CSIM01_01599	putative UbiA prenyltransferase	NO		other cluster - CL11	11
JFBX01000081	327818	330373	2556	reverse	CSIM01_01600	putative glycosyl hydrolase family 3 N terminal domain-containing protein	YES		other cluster - CL11	11
JFBX01000081	334703	336928	2226	reverse	CSIM01_01601	putative choline dehydrogenase	YES		other cluster - CL11	11
JFBX01000081	338669	340408	1740	reverse	CSIM01_01602	putative CFEM domain-containing protein	NO		other cluster - CL11	11
JFBX01000081	342306	343742	1437	forward	CSIM01_01603	putative oxidase	YES		other cluster - CL11	11
JFBX01000081	344379	345564	1186	reverse	CSIM01_01604	putative zinc-binding dehydrogenase	NO		other cluster - CL11	11
JFBX01000081	347332	348746	1415	reverse	CSIM01_01605	putative glycosyl hydrolase family 10	YES		other cluster - CL11	11
JFBX01000081	350798	351556	759	forward	CSIM01_01606	hypothetical protein	NO		other cluster - CL11	11
JFBX01000081	351838	353631	1794	reverse	CSIM01_01607	putative cytochrome P450	NO	P450-Eclass-G1	other cluster - CL11	11
JFBX01000081	354240	355827	1588	forward	CSIM01_01608	hypothetical protein	NO		other cluster - CL11	11
JFBX01000081	356537	361470	4934	forward	CSIM01_01609	hypothetical protein	NO		other cluster - CL11	11
JFBX01000081	362241	363617	1377	forward	CSIM01_01610	hypothetical protein	NO		other cluster - CL11	11
JFBX01000081	363886	364956	1071	reverse	CSIM01_01611	hypothetical protein	YES		other cluster - CL11	11
JFBX01000081	366385	368166	1782	reverse	CSIM01_01612	putative cytochrome P450	YES	P450-Eclass-G1	other cluster - CL11	11
JFBX01000081	371240	371602	363	reverse	CSIM01_01613	hypothetical protein	YES		other cluster - CL11	11
JFBX01000081	372743	373277	535	reverse	CSIM01_01614	hypothetical protein	YES		other cluster - CL11	11
JFBX01000081	375248	376233	986	forward	CSIM01_01615	hypothetical protein	NO		other cluster - CL11	11
JFBX01000081	376871	380348	3478	reverse	CSIM01_01616	putative serin endopeptidase	YES		other cluster - CL11	11
JFBX01000081	380974	382722	1749	reverse	CSIM01_01617	putative major facilitator superfamily transporter	NO		other cluster - CL11	11
JFBX01000081	384690	388608	3919	reverse	CSIM01_01618	putative L-aminoadipate-semialdehyde dehydrogenase	NO		other cluster - CL11	11
JFBX01000081	394173	395787	1615	forward	CSIM01_01619	putative integral membrane protein	NO		other cluster - CL11	11
JFBX01000081	395936	396589	654	forward	CSIM01_01620	hypothetical protein	NO		other cluster - CL11	11
JFBX01000081	398662	403482	4821	forward	CSIM01_01621	putative ABC-2 type transporter	NO		other cluster - CL11	11
JFBX01000081	403981	404986	1006	forward	CSIM01_01622	hypothetical protein	NO		other cluster - CL11	11
JFBX01000081	405113	407165	2053	reverse	CSIM01_01623	putative sugar transporter	NO		other cluster - CL11	11
JFBX01000081	410902	413175	2274	forward	CSIM01_01624	hypothetical protein	YES		other cluster - CL11	11
JFBX01000081	413930	416164	2235	forward	CSIM01_01625	hypothetical protein	NO		other cluster - CL11	11
JFBX01000092	20924	22766	1843	reverse	CSIM01_05380	putative acyl-CoA dehydrogenase	NO		putative cluster - CL12	12
JFBX01000092	23946	25199	1254	reverse	CSIM01_05381	hypothetical protein	NO		putative cluster - CL12	12
JFBX01000092	27652	29551	1900	forward	CSIM01_05382	putative flavin containing amine oxidoreductase	NO		putative cluster - CL12	12
JFBX01000092	31518	37839	6322	forward	CSIM01_05383	putative ATG C terminal domain-containing protein	NO		putative cluster - CL12	12
JFBX01000092	40365	41590	1226	forward	CSIM01_05384	putative glycosyl transferase family 8	NO		putative cluster - CL12	12
JFBX01000092	42104	45235	3132	reverse	CSIM01_05385	putative SNF2 super family protein	NO		putative cluster - CL12	12
JFBX01000092	46139	47567	1429	reverse	CSIM01_05386	putative conserved hypothetical protein	NO		putative cluster - CL12	12
JFBX01000092	48293	50269	1977	reverse	CSIM01_05387	hypothetical protein	NO		putative cluster - CL12	12
JFBX01000092	50313	50894	582	forward	CSIM01_05388	hypothetical protein	NO		putative cluster - CL12	12
JFBX01000092	52641	53211	571	forward	CSIM01_05389	hypothetical protein	NO		putative cluster - CL12	12
JFBX01000092	58466	59977	1512	forward	CSIM01_05390	hypothetical protein	YES		putative cluster - CL12	12
JFBX01000092	65571	67080	1510	reverse	CSIM01_05391	putative WD repeat domain-containing protein	NO		putative cluster - CL12	12
JFBX01000092	67842	68654	813	forward	CSIM01_05392	putative membrane protein	NO		putative cluster - CL12	12
JFBX01000092	74131	74730	600	forward	CSIM01_05393	hypothetical protein	NO		putative cluster - CL12	12
JFBX01000092	83449	87339	3891	forward	CSIM01_05394	hypothetical protein	NO		putative cluster - CL12	12
JFBX01000092	95062	96402	1341	forward	CSIM01_05395	putative autophagy protein Apg5	YES		putative cluster - CL12	12
JFBX01000092	96864	99497	2634	reverse	CSIM01_05396	hypothetical protein	NO		putative cluster - CL12	12
JFBX01000092	100222	100571	350	forward	CSIM01_05397	hypothetical protein	NO		putative cluster - CL12	12
JFBX01000092	101243	102221	979	forward	CSIM01_05398	putative methyltransferase	NO		putative cluster - CL12	12
JFBX01000092	102619	104136	1518	reverse	CSIM01_05399	hypothetical protein	YES		putative cluster - CL12	12
JFBX01000092	104930	106000	1071	reverse	CSIM01_05400	putative malate/L-lactate dehydrogenase	NO		putative cluster - CL12	12
JFBX01000092	106457	108868	2412	forward	CSIM01_05401	hypothetical protein	NO		putative cluster - CL12	12
JFBX01000092	108931	110907	1977	reverse	CSIM01_05402	putative dehydratase	NO		putative cluster - CL12	12
JFBX01000092	111367	112197	831	forward	CSIM01_05403	putative oxidoreductase ucpA	NO		putative cluster - CL12	12
JFBX01000092	112493	113023	531	reverse	CSIM01_05404	putative stress responsive A/B Barrel domain-containing protein	NO		putative cluster - CL12	12
JFBX01000092	113633	115701	2069	reverse	CSIM01_05405	putative vitamin H transporter	NO		putative cluster - CL12	12
JFBX01000092	116384	118081	1698	forward	CSIM01_05406	putative unsaturated glucuronyl hydrolase	NO		putative cluster - CL12	12
JFBX01000092	118148	120775	2628	reverse	CSIM01_05407	hypothetical protein	NO		putative cluster - CL12	12
JFBX01000092	121145	123111	1967	reverse	CSIM01_05408	putative X-Pro dipeptidyl-peptidase	NO		putative cluster - CL12	12
JFBX01000092	123627	125241	1615	reverse	CSIM01_05409	putative conserved hypothetical protein	YES		putative cluster - CL12	12
JFBX01000092	127037	127603	567	reverse	CSIM01_05410	hypothetical protein	NO		putative cluster - CL12	12
JFBX01000092	129984	130610	627	forward	CSIM01_05411	hypothetical protein	NO		putative cluster - CL12	12
JFBX01000092	131172	131632	461	reverse	CSIM01_05412	hypothetical protein	NO		putative cluster - CL12	12
JFBX01000092	132124	132630	507	reverse	CSIM01_05413	putative acetyltransferase	NO		putative cluster - CL12	12
JFBX01000092	133090	134279	1190	forward	CSIM01_05414	hypothetical protein	NO		putative cluster - CL12	12
JFBX01000092	134883	136407	1525	reverse	CSIM01_05415	putative asparaginase	NO		putative cluster - CL12	12
JFBX01000092	136926	139636	2711	reverse	CSIM01_05416	putative WD repeat domain-containing protein	NO		putative cluster - CL12	12
JFBX01000092	141869	142363	495	forward	CSIM01_05417	hypothetical protein	NO		putative cluster - CL12	12
JFBX01000092	142766	144151	1386	forward	CSIM01_05418	hypothetical protein	NO		putative cluster - CL12	12
JFBX01000092	144821	145697	877	reverse	CSIM01_05419	hypothetical protein	NO		putative cluster - CL12	12
JFBX01000092	146066	147863	1798	forward	CSIM01_05420	putative Gpi16 subunit	YES		putative cluster - CL12	12
JFBX01000092	149031	152337	3307	forward	CSIM01_05421	putative subtilase	YES		putative cluster - CL12	12
JFBX01000092	154018	155961	1944	reverse	CSIM01_05422	putative major facilitator superfamily transporter	NO		putative cluster - CL12	12
JFBX01000092	157165	158538	1374	reverse	CSIM01_05423	hypothetical protein	NO		putative cluster - CL12	12
JFBX01000092	163835	164878	1044	reverse	CSIM01_05424	putative pectinesterase	YES		putative cluster - CL12	12
JFBX01000092	168542	172717	4176	forward	CSIM01_05425	hypothetical protein	NO		putative cluster - CL12	12
JFBX01000092	174289	175122	834	reverse	CSIM01_05426	putative calcineurin is a calcium-dependent	NO		putative cluster - CL12	12
JFBX01000092	178633	179729	1097	forward	CSIM01_05427	putative endoglucanase-4	YES		putative cluster - CL12	12
JFBX01000092	183278	185080	1803	forward	CSIM01_05428	putative major facilitator superfamily transporter	NO		putative cluster - CL12	12
JFBX01000092	185434	186279	846	reverse	CSIM01_05429	hypothetical protein	NO		putative cluster - CL12	12
JFBX01000092	194058	195827	1770	forward	CSIM01_05430	putative fungal specific transcription factor	NO		putative cluster - CL12	12
JFBX01000092	196636	198552	1917	reverse	CSIM01_05431	putative sugar transporter	NO		putative cluster - CL12	12
JFBX01000092	199159	201187	2029	reverse	CSIM01_05432	putative conserved hypothetical protein	NO		putative cluster - CL12	12
JFBX01000092	206075	208729	2655	forward	CSIM01_05433	putative copper amine oxidase	YES		putative cluster - CL12	12
JFBX01000092	212489	214198	1710	forward	CSIM01_05434	putative tat pathway signal sequence	NO		putative cluster - CL12	12
JFBX01000092	216804	219829	3026	forward	CSIM01_05435	putative fungal cellulose binding domain-containing protein	YES		putative cluster - CL12	12
JFBX01000092	254013	255728	1716	reverse	CSIM01_05449	putative aldehyde dehydrogenase	NO		putative cluster - CL13	13
JFBX01000092	256618	257927	1310	reverse	CSIM01_05450	putative nucleoside-diphosphate-sugar epimerase	NO		putative cluster - CL13	13
JFBX01000092	258381	260090	1710	reverse	CSIM01_05451	putative 4-aminobutyrate aminotransferase	NO		putative cluster - CL13	13
JFBX01000092	<260711	263352	>2642	forward	CSIM01_05452	hypothetical protein	NO		putative cluster - CL13	13
JFBX01000092	263599	264510	912	reverse	CSIM01_05453	putative dihydrodipicolinate synthase	NO		putative cluster - CL13	13
JFBX01000092	265714	267262	1549	reverse	CSIM01_05454	hypothetical protein	NO		putative cluster - CL13	13
JFBX01000092	268248	269990	1743	forward	CSIM01_05455	putative methylmalonate-semialdehyde dehydrogenase	NO		putative cluster - CL13	13
JFBX01000092	271286	273017	1732	forward	CSIM01_05456	putative proline-specific permease	NO		putative cluster - CL13	13
JFBX01000092	274806	275210	405	reverse	CSIM01_05457	hypothetical protein	NO		putative cluster - CL13	13
JFBX01000092	276356	277342	987	reverse	CSIM01_05458	hypothetical protein	NO		putative cluster - CL13	13
JFBX01000092	277766	279358	1593	reverse	CSIM01_05459	hypothetical protein	NO	P450-Eclass-G1	putative cluster - CL13	13
JFBX01000106	114050	115531	1482	reverse	CSIM01_03894	putative FAD binding domain-containing protein	NO		putative cluster - CL14	14
JFBX01000106	117932	118867	936	forward	CSIM01_03895	putative conserved hypothetical protein	YES		putative cluster - CL14	14
JFBX01000106	119160	119834	675	reverse	CSIM01_03896	putative acetyltransferase	NO		putative cluster - CL14	14
JFBX01000106	121923	123617	1695	forward	CSIM01_03897	hypothetical protein	YES		putative cluster - CL14	14
JFBX01000106	125893	127263	1371	forward	CSIM01_03898	hypothetical protein	YES		putative cluster - CL14	14
JFBX01000106	128334	129332	999	reverse	CSIM01_03899	hypothetical protein	YES		putative cluster - CL14	14
JFBX01000106	130694	131533	840	forward	CSIM01_03900	putative conserved hypothetical protein	NO		putative cluster - CL14	14
JFBX01000106	131798	133309	1512	reverse	CSIM01_03901	hypothetical protein	YES		putative cluster - CL14	14
JFBX01000106	135466	137607	2142	forward	CSIM01_03902	hypothetical protein	NO		putative cluster - CL14	14
JFBX01000106	138356	139266	911	reverse	CSIM01_03903	putative sugar porter family MFS transporter	NO		putative cluster - CL14	14
JFBX01000106	143098	144574	1477	reverse	CSIM01_03904	putative methyltransferase	NO		putative cluster - CL14	14
[truncated: 3,029 more rows]

## Sheet: CNYM
Scaffold accession	Minimum	Maximum	Length	Direction	locus_tag	Putative function	secreted	Class	SM CLUSTERS	N
[truncated: 2,293 more rows]
